# Supplementary material for: Discordant associations of educational attainment with ASD and ADHD implicate a polygenic form of pleiotropy
Source: Nat Commun. 2021 Nov 11;12:6534. doi: 10.1038/s41467-021-26755-1 (PMC8586371; doi:10.1038/s41467-021-26755-1)
Supplement: Supplementary file 3 — Supplementary Data 1 [file 41467_2021_26755_MOESM3_ESM.xlsx]

## Sheet: Sheet1
ASD-MVR: Gi|j (Pthr ADHD<0.0015 and Pthr ASD<0.0015)							ADHD-MVR: Gj|i (Pthr ADHD<0.0015 and Pthr ASD<0.0015)
SNP	A1	A2	ASD		ADHD		SNP	A1	A2	ASD		ADHD
			ASD (SE)	P	ADHD (SE)	P				ASD (SE)	P	ADHD (SE)	P
rs10478063	T	G	0.06(0.02)	0.0007	0.06(0.02)	0.0008	rs6869021	T	C	0.06(0.02)	0.001	0.07(0.02)	7e-05
rs10503223	C	G	0.10(0.03)	0.0004	0.11(0.03)	0.0004	rs10503223	C	G	0.10(0.03)	0.0004	0.11(0.03)	0.0004
rs1052607	G	A	0.11(0.03)	0.0007	0.12(0.03)	4e-05	rs77881576	A	G	0.11(0.03)	0.0008	0.13(0.03)	2e-05
rs10764449	C	T	0.07(0.02)	0.0003	0.06(0.02)	0.001	rs10764449	C	T	0.07(0.02)	0.0003	0.06(0.02)	0.001
rs10932543	A	G	0.09(0.02)	4e-06	0.07(0.02)	0.0001	rs10932543	A	G	0.09(0.02)	4e-06	0.07(0.02)	0.0001
rs11124404	G	T	0.21(0.06)	0.0006	0.20(0.05)	0.0003	rs12328829	T	C	0.18(0.06)	0.002	0.21(0.05)	4e-05
rs112635299	T	G	0.17(0.05)	0.0007	0.15(0.05)	0.001	rs112635299	T	G	0.17(0.05)	0.0007	0.15(0.05)	0.001
rs1133878	A	G	0.06(0.02)	0.001	0.04(0.02)	0.01	rs2623245	T	A	0.05(0.02)	0.004	0.05(0.02)	0.001
rs114068758	T	C	0.12(0.04)	0.001	0.09(0.03)	0.004	rs150844750	C	T	0.10(0.04)	0.006	0.12(0.03)	0.0004
rs114457163	C	T	0.30(0.07)	4e-06	0.21(0.06)	0.0005	rs114457163	C	T	0.30(0.07)	4e-06	0.21(0.06)	0.0005
rs11656656	A	G	0.07(0.02)	0.0001	0.06(0.02)	0.0003	rs8074682	G	A	0.07(0.02)	0.0001	0.06(0.02)	0.0002
rs116687082	T	C	0.16(0.05)	0.0004	0.16(0.04)	8e-05	rs116687082	T	C	0.16(0.05)	0.0004	0.16(0.04)	8e-05
rs118058985	T	C	0.18(0.04)	3e-06	0.14(0.03)	5e-05	rs118058985	T	C	0.18(0.04)	3e-06	0.14(0.03)	5e-05
rs1198850	C	T	0.08(0.02)	0.0003	0.07(0.02)	0.001	rs1198850	C	T	0.08(0.02)	0.0003	0.07(0.02)	0.001
rs12142993	G	A	0.22(0.06)	8e-05	0.15(0.05)	0.001	rs12142993	G	A	0.22(0.06)	8e-05	0.15(0.05)	0.001
rs12482859	A	T	0.10(0.03)	0.001	0.09(0.03)	0.002	rs12482860	C	T	0.09(0.03)	0.005	0.09(0.03)	0.001
rs12900962	C	T	0.08(0.03)	0.001	0.07(0.02)	0.003	rs3794565	A	G	0.08(0.03)	0.002	0.08(0.02)	0.001
rs13207266	A	C	0.06(0.02)	0.0005	0.05(0.02)	0.002	rs9406227	G	T	0.06(0.02)	0.001	0.05(0.02)	0.001
rs13338042	C	A	0.18(0.04)	4e-05	0.13(0.04)	0.002	rs28422934	G	C	0.18(0.04)	5e-05	0.13(0.04)	0.0008
rs139028896	G	C	0.12(0.04)	0.001	0.11(0.03)	0.0007	rs41300124	C	T	0.11(0.04)	0.004	0.12(0.03)	0.0005
rs146374277	C	T	0.25(0.08)	0.001	0.23(0.07)	0.0007	rs146374277	C	T	0.25(0.08)	0.001	0.23(0.07)	0.0007
rs148532090	T	C	0.29(0.07)	3e-05	0.28(0.06)	1e-05	rs148532090	T	C	0.29(0.07)	3e-05	0.28(0.06)	1e-05
rs1554380	A	G	0.10(0.03)	0.0002	0.08(0.03)	0.002	rs17012945	G	A	0.10(0.03)	0.001	0.09(0.03)	0.0004
rs17477236	C	A	0.08(0.02)	0.0001	0.06(0.02)	0.001	rs17477236	C	A	0.08(0.02)	0.0001	0.06(0.02)	0.001
rs184032510	C	T	0.20(0.06)	0.0006	0.14(0.05)	0.009	rs141735644	T	C	0.21(0.06)	0.001	0.21(0.06)	0.0004
rs1985169	A	G	0.11(0.02)	2e-06	0.09(0.02)	7e-06	rs112337001	T	C	0.10(0.02)	1e-06	0.08(0.02)	7e-06
rs202823	A	G	0.16(0.04)	6e-05	0.13(0.04)	0.0002	rs17664036	C	T	0.14(0.04)	0.0001	0.12(0.03)	0.0001
rs2228048	T	C	0.21(0.06)	0.001	0.18(0.06)	0.002	rs3773648	C	G	0.20(0.07)	0.002	0.19(0.06)	0.001
rs2239113	G	A	0.07(0.02)	0.0009	0.07(0.02)	0.0002	rs4765959	A	T	0.06(0.02)	0.002	0.07(0.02)	9e-05
rs2328878	G	A	0.06(0.02)	0.001	0.05(0.02)	0.003	rs2744296	A	G	0.04(0.02)	0.01	0.05(0.02)	0.0006
rs2391769	G	A	0.09(0.02)	5e-07	0.09(0.02)	8e-08	rs2391769	G	A	0.09(0.02)	5e-07	0.09(0.02)	8e-08
rs2635182	T	C	0.07(0.02)	6e-05	0.05(0.02)	0.002	rs250274	T	G	0.06(0.02)	0.0002	0.06(0.02)	0.0002
rs33823	T	C	0.07(0.02)	3e-05	0.04(0.02)	0.006	rs57457691	C	T	0.05(0.02)	0.01	0.05(0.02)	0.001
rs35357088	C	T	0.13(0.03)	0.0002	0.10(0.03)	0.001	rs77529534	C	T	0.13(0.04)	0.0009	0.13(0.03)	0.0002
rs36092443	A	G	0.15(0.04)	0.0004	0.15(0.04)	9e-05	rs36092443	A	G	0.15(0.04)	0.0004	0.15(0.04)	9e-05
rs3767602	G	A	0.13(0.04)	0.0004	0.11(0.03)	0.0008	rs11810580	C	T	0.11(0.04)	0.003	0.11(0.03)	0.0007
rs416223	C	A	0.06(0.02)	0.0005	0.07(0.02)	2e-06	rs325506	C	G	0.05(0.02)	0.003	0.08(0.02)	5e-07
rs4322805	A	G	0.06(0.02)	0.0002	0.06(0.02)	0.0003	rs4322805	A	G	0.06(0.02)	0.0002	0.06(0.02)	0.0003
rs4609618	C	A	0.08(0.02)	9e-06	0.05(0.02)	0.0007	rs4609618	C	A	0.08(0.02)	9e-06	0.05(0.02)	0.0007
rs4679557	A	G	0.06(0.02)	0.0008	0.05(0.02)	0.0009	rs6787365	A	G	0.06(0.02)	0.001	0.06(0.02)	0.0005
rs4916723	C	A	0.07(0.02)	0.0001	0.09(0.02)	5e-09	rs4916723	C	A	0.07(0.02)	0.0001	0.09(0.02)	5e-09
rs4952312	A	G	0.10(0.03)	0.0005	0.08(0.03)	0.002	rs77384847	C	T	0.09(0.03)	0.0008	0.08(0.03)	0.001
rs4981706	A	T	0.07(0.02)	0.0006	0.07(0.02)	0.0005	rs4981706	A	T	0.07(0.02)	0.0006	0.07(0.02)	0.0005
rs501371	G	A	0.18(0.05)	0.0001	0.14(0.04)	0.0007	rs1277718	C	G	0.18(0.05)	0.0001	0.14(0.04)	0.0007
rs529507	G	A	0.14(0.02)	3e-08	0.07(0.02)	0.002	rs478324	A	C	0.13(0.02)	1e-07	0.07(0.02)	0.001
rs58689390	C	T	0.07(0.02)	0.0008	0.04(0.02)	0.02	rs10416388	G	A	0.07(0.02)	0.001	0.06(0.02)	0.001
rs59884341	C	T	0.22(0.06)	0.0005	0.22(0.06)	0.0002	rs59884341	C	T	0.22(0.06)	0.0005	0.22(0.06)	0.0002
rs6029251	G	A	0.06(0.02)	0.0008	0.07(0.02)	8e-05	rs735031	G	A	0.06(0.02)	0.0008	0.07(0.02)	8e-05
rs60798171	G	T	0.07(0.02)	0.0004	0.07(0.02)	6e-05	rs60798171	G	T	0.07(0.02)	0.0004	0.07(0.02)	6e-05
rs62192813	G	T	0.18(0.06)	0.001	0.18(0.05)	0.0004	rs62192813	G	T	0.18(0.06)	0.001	0.18(0.05)	0.0004
rs638311	A	T	0.07(0.02)	0.0001	0.05(0.02)	0.0007	rs10802808	T	C	0.07(0.02)	0.0002	0.06(0.02)	6e-05
rs6421157	G	A	0.07(0.02)	2e-05	0.05(0.02)	0.0003	rs10454999	G	A	0.07(0.02)	8e-05	0.06(0.02)	9e-05
rs6422311	G	A	0.07(0.02)	0.0001	0.07(0.02)	2e-05	rs6858688	A	T	0.07(0.02)	0.0002	0.07(0.02)	2e-05
rs6435661	C	T	0.07(0.02)	0.0002	0.06(0.02)	0.001	rs6435661	C	T	0.07(0.02)	0.0002	0.06(0.02)	0.001
rs6467754	G	A	0.08(0.02)	4e-05	0.05(0.02)	0.001	rs4732306	C	T	0.07(0.02)	8e-05	0.06(0.02)	0.0008
rs6584356	A	C	0.15(0.04)	0.0002	0.13(0.04)	0.0005	rs35662118	T	C	0.15(0.04)	0.0002	0.13(0.04)	0.0004
rs6701243	A	C	0.08(0.02)	2e-05	0.06(0.02)	0.0005	rs35518820	C	T	0.07(0.02)	0.0002	0.06(0.02)	0.0004
rs6750890	T	G	0.10(0.02)	3e-05	0.07(0.02)	0.0008	rs6750890	T	G	0.10(0.02)	3e-05	0.07(0.02)	0.0008
rs71429234	G	A	0.07(0.02)	0.001	0.06(0.02)	0.002	rs13006868	G	A	0.07(0.02)	0.002	0.06(0.02)	0.001
rs72660658	C	T	0.06(0.02)	0.001	0.06(0.02)	0.0002	rs10488866	T	C	0.06(0.02)	0.001	0.06(0.02)	0.0002
rs72762883	T	G	0.11(0.03)	0.0003	0.08(0.03)	0.005	rs72762892	A	G	0.10(0.03)	0.0007	0.08(0.03)	0.0008
rs73086963	T	C	0.25(0.06)	0.0001	0.17(0.06)	0.006	rs41308228	A	T	0.24(0.07)	0.0003	0.21(0.06)	0.0007
rs73088112	C	T	0.27(0.07)	0.0001	0.23(0.06)	0.0004	rs73074869	A	G	0.27(0.07)	0.0001	0.24(0.06)	0.0002
rs73116288	G	T	0.07(0.02)	0.0001	0.06(0.02)	0.0007	rs62254854	C	T	0.07(0.02)	0.0003	0.06(0.02)	0.0002
rs7319835	T	C	0.09(0.03)	0.001	0.09(0.03)	0.0004	rs61965320	A	G	0.09(0.03)	0.002	0.09(0.03)	0.0004
rs73214716	T	C	0.11(0.04)	0.001	0.11(0.03)	0.0004	rs73214716	T	C	0.11(0.04)	0.001	0.11(0.03)	0.0004
rs74992427	C	T	0.20(0.06)	0.001	0.17(0.06)	0.002	rs77709635	T	C	0.16(0.06)	0.005	0.20(0.05)	9e-05
rs75263467	A	G	0.16(0.04)	0.0003	0.21(0.04)	5e-07	rs75263467	A	G	0.16(0.04)	0.0003	0.21(0.04)	5e-07
rs75874195	A	G	0.15(0.04)	0.0009	0.10(0.04)	5e-07	rs78924818	C	G	0.17(0.06)	0.003	0.18(0.05)	0.0003
rs7625233	G	A	0.06(0.02)	0.0004	0.06(0.02)	0.0001	rs7629352	G	A	0.05(0.02)	0.005	0.07(0.02)	4e-05
rs76530346	G	A	0.10(0.03)	0.001	0.09(0.03)	0.001	rs78826784	G	A	0.09(0.03)	0.002	0.09(0.03)	0.0004
rs7781266	C	A	0.07(0.02)	0.001	-0.05(0.02)	0.01	rs17167170	G	A	-0.06(0.02)	0.008	0.06(0.02)	0.001
rs77966298	A	G	0.09(0.02)	0.0002	0.09(0.02)	5e-05	rs6737620	C	T	0.08(0.02)	0.0006	0.09(0.02)	1e-05
rs78491961	T	C	0.21(0.06)	0.0003	0.22(0.06)	0.0003	rs78491961	T	C	0.21(0.06)	0.0003	0.22(0.06)	0.0003
rs78737628	C	A	0.09(0.02)	0.0004	0.08(0.02)	0.0005	rs78737628	C	A	0.09(0.02)	0.0004	0.08(0.02)	0.0005
rs80013344	A	G	0.10(0.03)	0.0003	0.09(0.02)	0.0003	rs4947694	C	A	0.10(0.03)	0.0003	0.11(0.03)	2e-05
rs80088989	C	A	0.15(0.05)	0.001	0.17(0.05)	0.0002	rs80088989	C	A	0.15(0.05)	0.001	0.17(0.05)	0.0002
rs80229434	A	G	0.22(0.07)	0.001	0.19(0.06)	0.003	rs111620031	C	G	0.14(0.07)	0.03	0.20(0.06)	0.001
rs927603	T	C	0.06(0.02)	0.0003	0.04(0.02)	0.006	rs8016878	A	G	0.05(0.02)	0.005	0.06(0.02)	0.0001
rs978216	C	T	0.06(0.02)	0.0008	0.06(0.02)	2e-05	rs978216	C	T	0.06(0.02)	0.0008	0.06(0.02)	2e-05
rs9816530	T	G	0.08(0.02)	0.0006	0.06(0.02)	0.004	rs6441815	T	C	0.07(0.02)	0.001	0.06(0.02)	0.001
rs9855048	G	A	0.12(0.03)	0.0001	0.10(0.03)	0.0004	rs9855048	G	A	0.12(0.03)	0.0001	0.10(0.03)	0.0004
rs9878955	G	A	0.06(0.02)	0.001	0.04(0.02)	0.01	rs7616968	G	A	0.05(0.02)	0.01	0.06(0.02)	0.0005
