# Supplementary material for: Discordant associations of educational attainment with ASD and ADHD implicate a polygenic form of pleiotropy
Source: Nat Commun. 2021 Nov 11;12:6534. doi: 10.1038/s41467-021-26755-1 (PMC8586371; doi:10.1038/s41467-021-26755-1)
Supplement: Supplementary file 4 — Supplementary Data 2 [file 41467_2021_26755_MOESM4_ESM.xlsx]

## Sheet: Sheet1
Index	SNP	Chr:bp	A1	A2	A1 FRQ	Mapped genes	Reported GWAS hits (P<5x10-8)	Reference
1	rs10478063	5:111013695	T	G	0.31	STARD4-AS1
	rs6869021	5:111039017	T	C	0.31	STARD4-AS1	Monocyte count	Chen M-H, Raffield LM, Mousas A, et al. Trans-ethnic and Ancestry-Specific Blood-Cell Genetics in 746,667 Individuals from 5 Global Populations. Cell. 2020;182(5):1198-1213.e14. doi:10.1016/j.cell.2020.06.045
2	rs10503223	8:3791218	C	G	0.12	CSMD1
3	rs1052607	1:46499526	G	A	0.07	MAST2
	rs77881576	1:46587530	A	G	0.06	LOC110117498-PIK3R3
						PIK3R3
4	rs10764449	10:24426693	C	T	0.26	KIAA1217
5	rs10932543	2:215409170	A	G	0.69	VWC2L
6	rs11124404	2:35164116	G	T	0.04
	rs12328829	2:35156122	T	C	0.04
7	rs112635299	14:94838142	T	G	0.02		Number of reticulocytes	Vuckovic D, Bao EL, Akbari P, et al. The Polygenic and Monogenic Basis of Blood Traits and Diseases. Cell. 2020;182(5):1214-1231.e11. doi:10.1016/j.cell.2020.08.008
							Testosterone levels	Ruth KS, Day FR, Tyrrell J, et al. Using human genetics to understand the disease impacts of testosterone in men and women. Nature Medicine. 2020;26(2):252-258. doi:10.1038/s41591-020-0751-5
							Alcohol consumption	Evangelou E, Gao H, Chu C, et al. New alcohol-related genes suggest shared genetic mechanisms with neuropsychiatric disorders. Nature Human Behaviour. 2019;3(9):950-961. doi:10.1038/s41562-019-0653-z
							C-reactive protein levels	Ligthart S, Vaez A, Võsa U, et al. Genome Analyses of >200,000 Individuals Identify 58 Loci for Chronic Inflammation and Highlight Pathways that Link Inflammation and Complex Disorders. Am J Hum Genet. 2018;103(5):691-706. doi:10.1016/j.ajhg.2018.09.009
							Blood protein levels	Sun BB, Maranville JC, Peters JE, et al. Genomic atlas of the human plasma proteome. Nature. 2018;558(7708):73-79. doi:10.1038/s41586-018-0175-2: Wood AR, Perry JRB, Tanaka T, et al. Imputation of Variants from the 1000 Genomes Project Modestly Improves Known Associations and Can Identify Low-frequency Variant - Phenotype Associations Undetected by HapMap Based Imputation. PLOS ONE. 2013;8(5):e64…
							Coronary artery disease	van der Harst P, Verweij N. Identification of 64 Novel Genetic Loci Provides an Expanded View on the Genetic Architecture of Coronary Artery Disease. Circ Res. 2018;122(3):433-443. doi:10.1161/CIRCRESAHA.117.312086
							Post-bronchodilator forced expiratory volume in one second	Lutz SM, Cho MH, Young K, et al. A genome-wide association study identifies risk loci for spirometric measures among smokers of European and African ancestry. BMC Genetics. 2015;16(1):138. doi:10.1186/s12863-015-0299-4
8	rs1133878	15:52013101	A	G	0.39	SCG3
	rs2623245	15:52143878	T	A	0.41	TMOD3
9	rs114068758	2:109530181	T	C	0.07	EDAR
						MIR4435-1
						MIR4435-2
						MIR4771-1
						MIR4771-2
	rs150844750	2:109359283	C	T	0.06	MIR4435-1
						MIR4435-2
						MIR4771-1
						MIR4771-2
						RANBP2
10	rs114457163	8:144749175	C	T	0.02
11	rs11656656	17:74945891	A	G	0.61	MGAT5B
	rs8074682	17:74940312	G	A	0.6	MGAT5B
12	rs116687082	1:24367190	T	C	0.05
13	rs118058985	15:93941693	T	C	0.06
14	rs1198850	2:10911891	C	T	0.83	ATP6V1C2
15	rs12142993	1:171177773	G	A	0.97	FAM72C
						FMO2
						SRGAP2D
16	rs12482859	21:32280288	A	T	0.09
	rs12482860	21:32280298	C	T	0.1
17	rs12900962	15:52608202	C	T	0.85	MYO5A
	rs3794565	15:52655366	A	G	0.86	MYO5A
18	rs13207266	6:8963239	A	C	0.42
	rs9406227	6:8963820	G	T	0.41
19	rs13338042	16:77753430	C	A	0.06
	rs28422934	16:77746591	G	C	0.06
20	rs139028896	1:22324154	G	C	0.06
	rs41300124	1:22329681	C	T	0.06	CELA3A
21	rs146374277	21:37381468	C	T	0.01
22	rs148532090	3:48751928	T	C	0.01	IP6K2
23	rs1554380	2:76823000	A	G	0.13
	rs17012945	2:76831388	G	A	0.13
24	rs17477236	1:108124480	C	A	0.7	VAV3
25	rs184032510	17:33232422	C	T	0.02
	rs141735644	17:33021103	T	C	0.02
26	rs1985169	20:21543322	A	G	0.16
	rs112337001	20:21529742	T	C	0.2
27	rs202823	20:21288811	A	G	0.04	XRN2
	rs17664036	20:21220212	C	T	0.05	KIZ
28	rs2228048	3:30713842	T	C	0.02	TGFBR2
	rs3773648	3:30716288	C	G	0.02	TGFBR2
29	rs2239113	12:2645402	G	A	0.28	CACNA1C
	rs4765959	12:2666407	A	T	0.22	CACNA1C
30	rs2328878	6:25297685	G	A	0.46	CARMIL1
	rs2744296	6:25310067	A	G	0.52	CARMIL1
31	rs2391769	1:96978961	G	A	0.67		ADHD	Wu Y, Cao H, Baranova A, et al. Multi-trait analysis for genome-wide association study of five psychiatric disorders. Translational Psychiatry. 2020;10(1):1-11. doi:10.1038/s41398-020-00902-6; Artigas MS, Sánchez-Mora C, Rovira P, et al. Attention-Deficit/Hyperactivity Disorder and lifetime cannabis use: genetic overlap and causality. Mol Psychiatry. 2020;25(10):2493-2503. doi:10.1038/s41380-018-…
							PGC cross-disorder	Lee PH, Anttila V, Won H, et al. Genomic Relationships, Novel Loci, and Pleiotropic Mechanisms across Eight Psychiatric Disorders. Cell. 2019;179(7):1469-1482.e11. doi:10.1016/j.cell.2019.11.020
32	rs2635182	5:92255166	T	C	0.46
	rs250274	5:92273400	T	G	0.5
33	rs33823	19:34000725	T	C	0.64	PEPD	Body fat percentage	Hübel C, Gaspar HA, Coleman JRI, et al. Genomics of body fat percentage may contribute to sex bias in anorexia nervosa. Am J Med Genet B Neuropsychiatr Genet. 2019;180(6):428-438. doi:10.1002/ajmg.b.32709
	rs57457691	19:33911705	C	T	0.61	PEPD	Aspartate aminotransferase levels	Chen VL, Du X, Chen Y, et al. Genome-wide association study of serum liver enzymes implicates diverse metabolic and liver pathology. Nature Communications. 2021;12(1):816. doi:10.1038/s41467-020-20870-1
							HDL cholesterol levels	de Vries PS, Brown MR, Bentley AR, et al. Multiancestry Genome-Wide Association Study of Lipid Levels Incorporating Gene-Alcohol Interactions. Am J Epidemiol. 2019;188(6):1033-1054. doi:10.1093/aje/kwz005
34	rs35357088	9:27197368	C	T	0.06	TEK
	rs77529534	9:27215497	C	T	0.06	TEK
35	rs36092443	17:47465598	A	G	0.04
36	rs3767602	1:112029763	G	A	0.94	TMIGD3
	rs11810580	1:112055619	C	T	0.94	TMIGD3
37	rs416223	5:103991476	C	A	0.4		PGC cross-disorder	Lee PH, Anttila V, Won H, et al. Genomic Relationships, Novel Loci, and Pleiotropic Mechanisms across Eight Psychiatric Disorders. Cell. 2019;179(7):1469-1482.e11. doi:10.1016/j.cell.2019.11.020
	rs325506	5:104012303	C	G	0.44		ASD	Grove J, Ripke S, Als TD, et al. Identification of common genetic risk variants for autism spectrum disorder. Nature Genetics. 2019;51(3):431. doi:10.1038/s41588-019-0344-8
38	rs4322805	2:183535884	A	G	0.5
39	rs4609618	11:128818792	C	A	0.63
40	rs4679557	3:59410537	A	G	0.34
	rs6787365	3:59412450	A	G	0.33
41	rs4916723	5:87854395	C	A	0.4	LINC00461	ADHD	Wu Y, Cao H, Baranova A, et al. Multi-trait analysis for genome-wide association study of five psychiatric disorders. Translational Psychiatry. 2020;10(1):1-11. doi:10.1038/s41398-020-00902-6; Artigas MS, Sánchez-Mora C, Rovira P, et al. Attention-Deficit/Hyperactivity Disorder and lifetime cannabis use: genetic overlap and causality. Mol Psychiatry. 2020;25(10):2493-2503. doi:10.1038/s41380-018-…
							Alcohol consumption	Evangelou E, Gao H, Chu C, et al. New alcohol-related genes suggest shared genetic mechanisms with neuropsychiatric disorders. Nature Human Behaviour. 2019;3(9):950-961. doi:10.1038/s41562-019-0653-z; Zhou H, Sealock JM, Sanchez-Roige S, et al. Genome-wide meta-analysis of problematic alcohol use in 435,563 individuals yields insights into biology and relationships with other traits. Nature Neuro…
							PGC cross-disorder	Lee PH, Anttila V, Won H, et al. Genomic Relationships, Novel Loci, and Pleiotropic Mechanisms across Eight Psychiatric Disorders. Cell. 2019;179(7):1469-1482.e11. doi:10.1016/j.cell.2019.11.020
							Neuroticism	Nagel M, Jansen PR, Stringer S, et al. Meta-analysis of genome-wide association studies for neuroticism in 449,484 individuals identifies novel genetic loci and pathways. Nature Genetics. 2018;50(7):920-927. doi:10.1038/s41588-018-0151-7
42	rs4952312	2:33101908	A	G	0.11	LINC00486
	rs77384847	2:33105534	C	T	0.12	LINC00486
43	rs4981706	14:29993773	A	T	0.73
44	rs501371	11:102748450	G	A	0.07
	rs1277718	11:102747551	C	G	0.07
45	rs529507	11:131773383	G	A	0.13	NTM
	rs478324	11:131740572	A	C	0.13	NTM
46	rs58689390	19:41550474	C	T	0.26
	rs10416388	19:41544764	G	A	0.22
47	rs59884341	15:61699955	C	T	0.03
48	rs6029251	20:39276362	G	A	0.7
	rs735031	20:39277642	G	A	0.7
49	rs60798171	15:87775903	G	T	0.25
50	rs62192813	2:208940911	G	T	0.02
51	rs638311	1:240027500	A	T	0.46	CHRM3
	rs10802808	1:240026245	T	C	0.39	CHRM3
52	rs6421157	5:144556445	G	A	0.51
	rs10454999	5:144510131	G	A	0.53
53	rs6422311	4:2781240	G	A	0.6
	rs6858688	4:2780552	A	T	0.6
54	rs6435661	2:212572127	C	T	0.3	ERBB4
55	rs6467754	7:137958257	G	A	0.63
	rs4732306	7:137961074	C	T	0.64
56	rs6584356	10:102050242	A	C	0.06	PKD2L1
	rs35662118	10:102052884	T	C	0.06	PKD2L1
57	rs6701243	1:99092784	A	C	0.63
	rs35518820	1:99035830	C	T	0.66
58	rs6750890	2:209011014	T	G	0.15	LOC100507443
59	rs71429234	2:220569244	G	A	0.81
	rs13006868	2:220558099	G	A	0.79
60	rs72660658	4:105443124	C	T	0.74	CXXC4-AS1
	rs10488866	4:105445279	T	C	0.74	CXXC4-AS1
61	rs72762883	1:245762543	T	G	0.9	KIF26B
	rs72762892	1:245775666	A	G	0.9	KIF26B
62	rs73086963	3:50635590	T	C	0.02
	rs41308228	3:50408329	A	T	0.02	CACNA2D2
63	rs73088112	3:49413352	C	T	0.01	RHOA
	rs73074869	3:49636901	A	G	0.01	BSN
64	rs73116288	3:70255465	G	T	0.25
	rs62254854	3:70266538	C	T	0.25
65	rs7319835	13:107113985	T	C	0.13
	rs61965320	13:107111740	A	G	0.14
66	rs73214716	12:116257511	T	C	0.06
67	rs74992427	8:81835770	C	T	0.02
	rs77709635	8:81651628	T	C	0.02	ZNF704
68	rs75263467	2:174601275	A	G	0.05
69	rs75874195	8:53367441	A	G	0.96
	rs78924818	8:53353884	C	G	0.97
70	rs7625233	3:16852736	G	A	0.36
	rs7629352	3:16848835	G	A	0.31
71	rs76530346	9:94010298	G	A	0.92	AUH	HDL cholestorol levels	Richardson TG, Sanderson E, Palmer TM, et al. Evaluating the relationship between circulating lipoprotein lipids and apolipoproteins with risk of coronary heart disease: A multivariable Mendelian randomisation analysis. PLOS Medicine. 2020;17(3):e1003062. doi:10.1371/journal.pmed.1003062
	rs78826784	9:93944200	G	A	0.91	LINC00484
72	rs7781266	7:133505101	C	A	0.8	EXOC4	EA	Okbay A, Beauchamp JP, Fontana MA, et al. Genome-wide association study identifies 74 loci associated with educational attainment. Nature. 2016;533(7604):539-542. doi:10.1038/nature17671
						LOC101928861
	rs17167170	7:133302345	G	A	0.2	EXOC4	EA	Okbay A, Beauchamp JP, Fontana MA, et al. Genome-wide association study identifies 74 loci associated with educational attainment. Nature. 2016;533(7604):539-542. doi:10.1038/nature17671
73	rs77966298	2:10984514	A	G	0.87		Household income	Hill WD, Davies NM, Ritchie SJ, et al. Genome-wide analysis identifies molecular systems and 149 genetic loci associated with income. Nature Communications. 2019;10(1):5741. doi:10.1038/s41467-019-13585-5
	rs6737620	2:10980539	C	T	0.83
74	rs78491961	17:10152012	T	C	0.02
75	rs78737628	14:29780289	C	A	0.83
76	rs80013344	7:52191597	A	G	0.88
	rs4947694	7:52181844	C	A	0.9
77	rs80088989	9:27167194	C	A	0.03	TEK
78	rs80229434	16:27324016	A	G	0.02	MIR3680-1
						MIR3680-2
	rs111620031	16:27206229	C	G	0.02	MIR3680-1
						MIR3680-2
79	rs927603	14:86308671	T	C	0.56
	rs8016878	14:86284116	A	G	0.65
80	rs978216	20:21024623	C	T	0.44
81	rs9816530	3:44080226	T	G	0.79
	rs6441815	3:44083770	T	C	0.79
82	rs9855048	3:128163890	G	A	0.07
83	rs9878955	3:190928145	G	A	0.3	OSTN
	rs7616968	3:190885848	G	A	0.38
