# Supplementary material for: Discordant associations of educational attainment with ASD and ADHD implicate a polygenic form of pleiotropy
Source: Nat Commun. 2021 Nov 11;12:6534. doi: 10.1038/s41467-021-26755-1 (PMC8586371; doi:10.1038/s41467-021-26755-1)
Supplement: Supplementary file 6 — Source data [file 41467_2021_26755_MOESM6_ESM.xlsx]

## Sheet: Figure 2c
Figure 2c	ASD-MVR and ADHD-MVR effects
ASD-MVR
Variant selection			Intercept		ASD effect		ADHD effect		VIF	MVR to UVR model fit comparison
Gi	NSNPs	Pthr	0*(SE)	P	ASD(SE)	P	*ADHD(SE)	P		∆R2 (%)	LRT-χ2(df=1), P
ASD (iPSYCH, woADHD)	1973	0.0015	0.001(2x10-4)	0.008	-5x10-6(0.003)	1	-		-	-
			0.001(2x10-4)	0.008	0.009(0.003)	0.002	-0.029(0.004)	<10-10	1.19	3	167.06, <10-10
	35921	0.05	3x10-4(4x10-5)	10-9	0.001(0.001)	0.17	-		-	-
			3x10-4(4x10-5)	<10-10	0.007(0.001)	<10-10	-0.022(0.001)	<10-10	1.11	2.1	1533.8, <10-10
ADHD-MVR
Variant selection			Intercept		ADHD effect		ASD effect		VIF	MVR to UVR model fit comparison
Gj	NSNPs	Pthr	0#(SE)	P	ADHD(SE)	P	#ASD(SE)	P		∆R2 (%)	LRT-χ2(df=1), P
ADHD (iPSYCH)	2717	0.0015	-0.001(2x10-4)	<10-10	-0.004(0.003)	0.16	-		-	-
			-0.002(2x10-4)	<10-10	-0.012(0.003)	4x10-5	0.022(0.003)	<10-10	1.18	1.9	154.24, <10-10
	41334	0.05	-0.001(4x10-5)	<10-10	-0.004(0.001)	<10-10	-		-	-
			-0.001(4x10-5)	<10-10	-0.009(0.001)	<10-10	0.013(0.001)	<10-10	1.11	0.9	744.05, <10-10

## Sheet: Figure 2d
Figure 2d	3D scatter plot of ASD-MVR
SNP	CHR	BP	EA	NEA	BETA_ASD	SE_ASD	BETA_ADHD	SE_ADHD	BETA_EA	SE_EA
rs10003441	4	175650814	T	C	0.0813956	0.0239	0.0204005	0.0217	-5e-05	0.00241
rs10011809	4	116927825	C	A	0.0769998	0.0228	0.0529051	0.0205	-0.00484	0.00224
rs10021650	4	36311911	T	G	0.0693955	0.0217	0.0116024	0.0192	0.0019	0.00198
rs10021718	4	82504909	C	A	0.0582967	0.0173	-0.00860289	0.0156	-0.00045	0.0017
rs10024730	4	57744303	C	G	0.065104	0.0174	0.0158044	0.0155	-0.00447	0.0017
rs10027079	4	62812447	C	T	0.0631954	0.0192	-0.0020978	0.0174	0.00487	0.00194
rs1003121	10	84975326	C	T	0.0677008	0.0191	0.00979784	0.0171	-0.00469	0.00192
rs10032994	4	122893191	A	G	0.116004	0.035	0.0740958	0.0317	-0.01034	0.00321
rs10036770	5	153604066	G	A	0.0641013	0.0183	0.0256974	0.0163	0.00416	0.00181
rs10041190	5	79262555	T	C	0.0546965	0.0172	0.0259016	0.0153	-0.00293	0.0017
rs1005410	16	13701374	A	C	0.0590045	0.0175	-0.00879859	0.0156	0.00543	0.00173
rs10058550	5	45421240	A	C	0.113498	0.0276	0.0260965	0.0253	-0.00241	0.00297
rs10061605	5	14115936	C	T	0.1657	0.0489	0.0127003	0.0418	0.00265	0.0048
rs10063647	5	127371588	G	A	0.0568984	0.0172	0.00749804	0.0154	0.00221	0.00172
rs10064134	5	54489293	A	G	0.0884046	0.0273	0.0441987	0.0246	0.00269	0.0028
rs10072390	5	149070833	T	A	0.0677972	0.0207	0.0204987	0.0186	0.00477	0.00205
rs10075656	5	125345974	C	A	0.0707981	0.0208	0.0288008	0.0184	4e-05	0.002
rs10096681	8	131482432	T	C	0.0711013	0.0214	0.0292966	0.0193	-0.00094	0.00208
rs10108064	8	4580063	G	T	0.0665993	0.0191	0.0380965	0.017	0.0006	0.00179
rs10109425	8	87775901	G	A	0.0767947	0.0172	0.0279983	0.0153	-0.00929	0.00171
rs10110094	8	131472047	A	G	0.102304	0.0235	0.0407004	0.0213	-0.0036	0.00236
rs10117721	9	10579544	C	G	0.0826025	0.022	0.0358979	0.0194	0.00057	0.00211
rs10123599	9	120411964	G	A	0.0598986	0.0176	0.0462953	0.0157	-0.0011	0.00174
rs1012570	2	59691884	C	T	0.079303	0.0245	0.0358034	0.0221	-0.0003	0.00239
rs10135893	14	48997919	T	C	0.0974987	0.0296	-0.00040008	0.0271	0.00157	0.00278
rs10140412	14	78515948	A	G	0.0632001	0.0191	-0.00080032	0.0172	0.00602	0.00189
rs10141157	14	104018105	C	T	0.0691036	0.0177	0.016902	0.0158	0.00701	0.0017
rs10160397	11	61749766	C	T	0.0562953	0.0176	0.0399994	0.0158	-0.00089	0.00174
rs10162983	15	101293002	A	G	0.1459	0.038	0.0493043	0.0329	-0.00128	0.00318
rs10177511	2	153729819	T	C	0.1612	0.047	0.0774979	0.0413	-0.00059	0.00422
rs10177684	2	184591219	A	G	0.0813035	0.0222	0.0009995	0.0201	0.00238	0.00221
rs10193093	2	170957572	G	A	0.132503	0.0326	0.0189994	0.0299	-0.00022	0.00313
rs10193191	2	209074876	A	G	0.0929984	0.0279	0.0330962	0.0252	0.00492	0.00269
rs10197246	2	202204741	T	C	0.113597	0.019	0.0311013	0.0171	-0.00048	0.00191
rs10199882	2	234685264	C	T	0.0774968	0.0237	0.002002	0.0216	0.0022	0.00247
rs1020144	15	90006086	T	A	0.0596969	0.0186	0.0270013	0.0169	0.00527	0.00173
rs10211278	2	1746168	G	C	0.0780048	0.0216	0.0654029	0.0193	0.00276	0.00214
rs1021294	5	123746287	G	A	0.0573961	0.0172	0.0323992	0.0154	-0.00129	0.00171
rs10213198	4	29743875	G	A	0.0608015	0.0177	0.0116982	0.0158	0.00462	0.00173
rs10213312	4	158367001	T	C	0.0686955	0.0192	0.0204985	0.017	0.00097	0.00188
rs10215482	7	38716092	A	G	0.188097	0.0577	0.0955011	0.0541	-0.01049	0.00453
rs10215588	7	71544484	A	G	0.0608034	0.0174	0.0212036	0.0157	-0.00641	0.00171
rs10218	20	45187505	A	C	0.0579009	0.0182	0.00159872	0.0163	0.00024	0.00188
rs10227107	7	52578426	G	A	0.0568032	0.0173	0.0213973	0.0154	0.00228	0.00173
rs1023144	21	33075643	G	A	0.0596014	0.0181	-0.0195967	0.0162	4e-05	0.00172
rs10248657	7	112986019	C	T	0.0744003	0.0205	0.0460963	0.0185	0.00169	0.00203
rs10266593	7	138607187	T	A	0.0668986	0.0197	0.0364047	0.0175	0.00456	0.0019
rs1027655	4	108195600	T	C	0.146401	0.0452	0.0639977	0.0416	0.00274	0.00428
rs10432338	2	147806785	T	G	0.0827038	0.0218	0.0485997	0.0197	-0.00444	0.00218
rs10433507	3	77332534	G	T	0.106205	0.0306	0.017197	0.0268	-0.00384	0.00277
rs10437416	10	30995937	C	T	0.0697038	0.0179	0.0467038	0.0161	0.00609	0.00177
rs10440769	5	118437042	C	G	0.128402	0.0385	0.0686955	0.0349	0.00442	0.00384
rs10455254	6	72919355	T	A	0.104705	0.0265	0.0586996	0.0238	-0.00365	0.00263
rs10456558	6	46285879	G	A	0.291596	0.0799	0.188597	0.0765	-0.00382	0.0079
rs10461895	5	31210953	A	G	0.1364	0.0395	0.0251023	0.0343	-0.00233	0.00363
rs10464297	7	20341537	T	C	0.0659001	0.0194	0.0248975	0.0194	-0.0001	0.00177
rs10478063	5	111013695	T	G	0.0635005	0.0187	0.0560022	0.0167	0.00191	0.00182
rs10481094	8	98771764	A	G	0.0693022	0.0208	0.0100988	0.0188	-0.00111	0.00205
rs10481273	8	82796272	C	T	0.0603022	0.0173	0.0216016	0.0154	-0.00191	0.0017
rs10485943	7	49416421	T	A	0.138699	0.0407	0.103096	0.0368	-0.0052	0.004
rs10488165	7	133137644	C	T	0.0586996	0.0182	-0.0204005	0.0164	0.00095	0.00178
rs10496956	2	144826531	T	C	0.0686021	0.0171	0.0177024	0.0152	0.00598	0.0017
rs10503223	8	3791218	C	G	0.101798	0.0289	0.1067	0.0302	-0.00217	0.0026
rs10511003	3	70624868	T	C	0.0693022	0.0191	0.00870203	0.017	-0.00452	0.00186
rs10512321	9	106721804	T	C	0.0844974	0.0253	0.0517002	0.0228	0.00056	0.00257
rs10517115	4	27213109	G	C	0.221794	0.066	0.104405	0.06	-0.0063	0.00637
rs10520709	15	92834585	C	G	0.1313	0.0342	0.0292966	0.0313	-0.00021	0.00328
rs1052607	1	46499526	G	A	0.107897	0.0318	0.117096	0.0284	0.00061	0.00343
rs1057908	12	49230035	T	G	0.0721997	0.0174	-0.00409839	0.0155	0.00675	0.0017
rs1066602	3	118048275	A	G	0.0680044	0.0196	0.0288012	0.0177	-0.00503	0.00194
rs10733352	9	18380910	C	G	0.0642041	0.0194	0.0346043	0.0174	0.00079	0.00189
rs10733559	9	109163702	T	A	0.0708947	0.0188	0.0313049	0.0166	-0.00425	0.00184
rs10736215	10	113308721	G	T	0.138205	0.0375	0.0156011	0.0345	-0.00484	0.00376
rs10746134	12	109307853	T	C	0.0716972	0.0211	0.0102968	0.0186	0.00183	0.00202
rs10746171	12	81145603	C	G	0.0595982	0.0178	0.00999983	0.0158	0.00216	0.00176
rs10747931	12	61756268	C	G	0.0648978	0.0178	0.0170046	0.0158	0.00069	0.00171
rs10750361	11	127345435	C	G	0.0779975	0.0223	0.00730327	0.0204	0.00166	0.00225
rs10757615	9	26610300	T	C	0.0653007	0.0186	0.0188021	0.0165	-0.0013	0.00184
rs10761997	10	53036671	C	T	0.0729041	0.0216	0.0364047	0.0194	-0.00221	0.00212
rs10764449	10	24426693	C	T	0.074702	0.0207	0.0589011	0.0185	-0.00511	0.00199
rs10765238	11	87939593	G	T	0.0993011	0.0284	0.0546991	0.025	0.0003	0.00283
rs10765382	11	88012372	A	T	0.125698	0.0326	0.044103	0.0286	-0.00129	0.00314
rs10766792	11	3251204	A	G	0.0693955	0.0192	-0.00120072	0.0172	-0.0009	0.00189
rs10769076	11	44776732	T	C	0.120597	0.027	0.050503	0.0246	0.00742	0.00275
rs1076983	16	52947289	C	G	0.0745971	0.0213	0.0379025	0.0188	0.00455	0.00201
rs10776737	1	112437298	A	G	0.0760996	0.0229	0.0364959	0.0203	0.00135	0.00223
rs10783565	12	39441305	C	T	0.0577986	0.0179	0.00040008	0.0161	0.00472	0.00178
rs10784990	12	73189689	C	T	0.0819044	0.0222	0.0467981	0.0199	-0.00223	0.0021
rs10792077	11	56988296	A	G	0.0791993	0.0226	0.00489799	0.0199	0.00022	0.00216
rs10795097	10	3942756	T	C	0.0622985	0.0174	0.0428966	0.0156	0.00209	0.0017
rs10802243	1	245835098	C	G	0.0642979	0.0174	0.047103	0.0155	0.00265	0.00172
rs10802814	1	240053997	A	T	0.0642041	0.0186	0.025502	0.0167	-0.00076	0.00181
rs10813260	9	30467975	A	G	0.0639039	0.0197	0.0173978	0.0176	-0.00294	0.00194
rs10818948	9	101216717	T	C	0.0716972	0.0186	0.00259663	0.0167	-0.00151	0.00181
rs10819150	9	129128546	C	A	0.0794979	0.0213	-0.00639948	0.0192	-0.003	0.00212
rs10819797	9	103371796	C	T	0.0755968	0.0202	0.00579677	0.0183	-0.00027	0.00198
rs10822089	10	64695143	A	G	0.0582029	0.0172	0.0275957	0.0154	0.00269	0.0017
rs10823134	10	69853223	C	T	0.0692	0.0208	0.011597	0.0188	-0.00778	0.00211
rs10830474	11	87967800	A	G	0.0889994	0.0243	0.0526019	0.0215	0.0033	0.0023
rs1083428	5	72426775	C	T	0.0713027	0.0211	0.0163022	0.019	7e-05	0.00205
rs10840722	12	17623675	T	C	0.0619038	0.0178	0.00770028	0.0159	-0.00045	0.00173
rs10853651	18	22751758	G	A	0.065499	0.0176	0.0108992	0.0158	-0.00385	0.00171
rs10860589	12	100801063	C	T	0.167898	0.0491	0.0386992	0.0452	0.00285	0.00445
rs10860597	12	100869583	A	G	0.0592024	0.0183	0.0182033	0.0164	-0.00073	0.00175
rs10861503	12	106157161	C	T	0.0774968	0.018	0.0142003	0.0161	0.00103	0.00171
rs10863388	1	218503325	A	G	0.0849017	0.0252	0.0394995	0.0232	0.00198	0.00233
rs10864651	1	231142372	G	A	0.0608015	0.0185	-0.00259663	0.0167	-0.00218	0.00184
rs10873807	1	87446278	C	T	0.0626949	0.0197	0.00749804	0.0177	0.0006	0.00194
rs10874979	1	96604986	C	T	0.0826971	0.022	0.0949043	0.0197	0.0046	0.00202
rs10878949	12	41036856	C	A	0.0846977	0.0237	0.0460963	0.0213	-0.00136	0.00231
rs10890324	1	45791154	G	A	0.0668024	0.0205	-0.000299955	0.0185	0.00039	0.00191
rs10894708	11	133464108	T	A	0.113695	0.0311	0.0243029	0.0283	-0.0096	0.0032
rs10897995	11	71051815	A	G	0.0827958	0.0212	0.0295976	0.0188	-0.00375	0.00218
rs10908449	1	154955724	T	C	0.151501	0.0437	0.00639948	0.0403	-0.00453	0.00476
rs10918066	1	164728020	A	T	0.0686021	0.0186	-0.00130085	0.0165	0.00242	0.00177
rs10920909	1	191152129	A	G	0.0680044	0.0211	0.0575989	0.0188	-5e-05	0.00209
rs10922149	1	196910030	T	C	0.0885968	0.0274	0.040201	0.0249	-0.00387	0.0026
rs10928720	2	140451463	A	G	0.0819025	0.0176	0.0371031	0.0157	0.00972	0.00178
rs10932543	2	215409170	A	G	0.0885968	0.0191	0.0654038	0.017	0.00158	0.00185
rs10939415	4	12216880	T	C	0.061697	0.0179	0.00410158	0.016	0.00441	0.00175
rs10944466	6	90666427	T	C	0.104603	0.0313	0.0423025	0.0276	0.00483	0.00297
rs10945849	6	162996573	G	T	0.118705	0.0341	0.087095	0.0353	-0.00712	0.00328
rs10950713	7	19368996	T	G	0.0577027	0.0175	0.00079968	0.0156	-0.00055	0.00172
rs10953395	7	103567525	C	T	0.0707015	0.022	0.0198966	0.0193	-0.00043	0.00216
rs10954772	8	30863938	T	C	0.061697	0.0186	0.0210959	0.0167	-0.01429	0.00184
rs10967084	9	2590349	T	C	0.075803	0.0221	0.0103958	0.02	-0.00112	0.00219
rs10967188	9	2617165	G	T	0.0824038	0.0234	0.0378992	0.021	0.00224	0.00233
rs10987913	9	130949190	A	G	0.0597018	0.0184	0.0369007	0.0165	0.00154	0.00184
rs10988609	9	132911096	T	C	0.0892006	0.028	0.0548953	0.0253	-0.00229	0.00287
rs11002777	10	80774760	G	A	0.0766975	0.0223	0.00969686	0.0201	-0.00115	0.00222
rs11022000	11	11728396	C	A	0.152895	0.0397	0.0566973	0.0364	-0.00354	0.00452
rs11033447	11	36154217	T	C	0.0663962	0.0204	0.0567016	0.0183	-0.00197	0.002
rs11045164	12	20467697	A	G	0.0765999	0.0203	0.0384031	0.018	0.00193	0.00203
rs11047211	12	24171106	G	C	0.0594953	0.018	0.016597	0.016	-0.00055	0.00174
rs11058000	12	125511543	A	G	0.0828971	0.0227	0.031799	0.0205	-0.00148	0.00218
rs1105912	4	26068018	T	C	0.0611986	0.0177	-0.00240288	0.0159	-0.00359	0.00173
rs11059574	12	128682816	T	C	0.0648978	0.0177	0	0.0158	0.00153	0.00174
rs11059630	12	128777593	A	G	0.0690035	0.0214	0.0118989	0.0194	0.00418	0.0022
rs11066435	12	113297695	A	C	0.112301	0.0338	0.0584953	0.0307	0.00078	0.00364
rs11075523	16	63963313	A	G	0.0574006	0.0174	0.0507026	0.0155	0.00111	0.00171
rs11080292	17	32998577	T	C	0.0773961	0.0213	0.0140015	0.0192	-0.00149	0.00209
rs11081285	18	6937998	A	G	0.0594003	0.0182	0.0179971	0.0162	-0.00391	0.00176
rs1108373	9	135373164	C	T	0.121501	0.0378	0.0428971	0.0344	0.01047	0.00331
rs11102354	1	112433666	A	G	0.0657035	0.0193	-0.00220242	0.0174	0.00347	0.00186
rs11103387	9	139107879	C	T	0.0730009	0.0186	0.00540458	0.0167	0.00291	0.00178
rs11112688	12	106100982	G	A	0.0761038	0.0239	0.0302015	0.0216	0.00625	0.00228
rs1111483	16	54000907	C	A	0.0628972	0.0176	0.023801	0.0157	0.0018	0.00172
rs11122828	2	121666190	T	C	0.0635005	0.0191	0.0114047	0.0172	-0.00105	0.00187
rs11124188	2	240137958	C	T	0.0641972	0.0197	0.0341981	0.0174	0.00095	0.00191
rs11124404	2	35164116	G	T	0.205697	0.0597	0.197598	0.054	0.00176	0.00535
rs11126696	2	79323888	A	G	0.0656005	0.0179	0.0259991	0.0161	0.00272	0.00175
rs111297238	6	68768377	G	T	0.187306	0.0561	0.0652001	0.0524	0.00304	0.00474
rs111318162	20	12509935	A	T	0.131397	0.0393	0.0098018	0.0341	0.00085	0.00373
rs11134625	5	169782920	C	T	0.0741957	0.0201	0.0369026	0.0179	0.00107	0.00204
rs111356826	13	53310049	T	C	0.178004	0.0496	0.113998	0.0452	-0.01001	0.00441
rs11140872	9	72527276	C	A	0.0952012	0.0253	0.0494004	0.0229	0.00749	0.00266
rs111409997	3	53286151	T	C	0.134496	0.0417	0.0146029	0.0422	0.00593	0.00413
rs111424536	10	82687888	C	A	0.0953992	0.0289	0.0603978	0.0262	0.00331	0.0028
rs111542079	19	49691227	A	G	0.199998	0.0621	0.0903981	0.0581	0.00327	0.00634
rs11159344	14	78715906	T	C	0.0732969	0.0179	0.0166998	0.0162	0.00238	0.0018
rs11161472	1	85344426	G	A	0.0674013	0.0178	0.0170953	0.0159	0.00159	0.00171
rs111751444	20	37809209	G	A	0.247295	0.0728	-0.0213994	0.0698	0.00338	0.00934
rs11176145	12	66719795	T	C	0.0587971	0.0176	0.00279609	0.0157	0.00257	0.0017
rs11176838	12	68112861	C	T	0.0691036	0.0173	0.025205	0.0154	-0.00269	0.0017
rs11177283	12	40966340	G	C	0.0782967	0.0238	0.0156011	0.021	0.00231	0.00227
rs111801254	7	34559306	G	C	0.199806	0.0628	0.0562	0.0642	0.00555	0.00551
rs11181913	12	43574200	A	G	0.114596	0.0317	0.00479847	0.0274	0.00089	0.00292
rs1118371	8	20755866	G	T	0.0751978	0.0175	0.0355028	0.0156	-0.00372	0.00172
rs111841554	2	149283007	G	A	0.153105	0.0478	0.071002	0.044	-0.00738	0.00541
rs11185408	1	104792257	G	A	0.0723987	0.0172	0.0366017	0.0155	0.00203	0.0017
rs11189716	10	83164779	G	T	0.0611948	0.0185	0.026498	0.0165	0.00661	0.00182
rs11211884	11	106597231	G	A	0.0620988	0.0178	0.0170037	0.0157	0.00103	0.00175
rs11218016	11	120694754	C	T	0.0698969	0.0191	0.046201	0.017	-0.00067	0.00183
rs112204617	15	69852618	C	T	0.209401	0.0543	-0.00499749	0.0517	0.00459	0.00547
rs11221110	11	127799447	C	T	0.0652961	0.0199	-0.00519647	0.0176	0.00459	0.00191
rs11222836	11	131781634	G	A	0.071002	0.019	0.0208968	0.0169	0.00111	0.00172
rs112257084	11	33104789	T	C	0.240999	0.0706	0.101997	0.0748	0.00334	0.00823
rs112258494	5	136969668	G	T	0.164297	0.0513	0.0234017	0.0474	-0.00075	0.00447
rs1122861	6	159492044	T	C	0.0898041	0.0274	0.0425996	0.0247	0.00036	0.00256
rs112295621	7	124223981	C	T	0.215796	0.0679	0.0142003	0.0644	0.00221	0.0053
rs112332240	1	165410008	A	G	0.1144	0.0344	0.0332994	0.0298	-0.00278	0.00426
rs11237290	11	77492835	G	T	0.252997	0.0707	0.0610034	0.0679	0.00158	0.00691
rs1123875	11	14253824	C	T	0.0785022	0.021	0.0160989	0.0185	0.00234	0.00212
rs11241713	5	123119565	C	A	0.105505	0.0304	0.019295	0.0263	-0.00044	0.00297
rs11247234	15	101320194	G	A	0.100605	0.0276	0.0433982	0.0242	0.00449	0.00253
rs11249905	8	9042454	A	G	0.0773036	0.0178	-0.000100005	0.0158	0.00095	0.00185
rs112560151	2	118373691	T	C	0.150702	0.0474	0.0989037	0.0427	-0.00511	0.00495
rs112572956	3	87831414	A	G	0.157696	0.0481	0.0183015	0.0452	-0.00712	0.00554
rs112576472	6	150972562	A	G	0.0959009	0.0239	0.0636037	0.0214	-5e-05	0.00225
rs112635299	14	94838142	T	G	0.173197	0.051	0.152901	0.0463	0.018	0.00621
rs112658003	6	89169754	G	A	0.241295	0.0757	0.0571949	0.0711	-0.01358	0.00763
rs112683554	8	87195733	A	G	0.217399	0.0548	0.0258042	0.0464	0.00321	0.00745
rs112685179	6	97299081	C	G	0.123597	0.0385	0.076498	0.0347	0.00309	0.00402
rs112705700	7	36769124	T	C	0.121598	0.029	0.0660967	0.0254	-0.00126	0.00272
rs112740875	11	130922944	T	A	0.217199	0.0616	0.0999971	0.0571	0.00016	0.00558
rs112795655	12	14107691	T	C	0.162603	0.0505	-0.0318003	0.0475	-0.01327	0.00503
rs112834253	14	52755100	C	T	0.149405	0.0439	0.0501045	0.0382	-0.00197	0.0044
rs112854755	15	42264952	A	G	0.199498	0.0621	0	0.0582	0.00637	0.00617
rs112936501	14	33741892	G	A	0.113695	0.0345	0.00530404	0.03	0.00666	0.00293
rs112945212	12	116088815	C	G	0.1994	0.0592	0.0926977	0.0555	0.00237	0.00654
rs112981400	9	18592613	A	G	0.139901	0.0358	0.0619978	0.0326	0.00175	0.0035
rs112990668	6	20503473	A	G	0.0872963	0.0225	0.0294035	0.0203	-0.00319	0.00219
rs113046650	3	71932929	A	G	0.123297	0.0323	0.0475036	0.0295	-0.00357	0.00307
rs113108500	8	86515870	G	A	0.219301	0.0573	0.079303	0.0493	0.00361	0.00675
rs113124423	2	104558724	A	T	0.1509	0.0381	0.025502	0.0351	0.01674	0.00359
rs1131500	6	31322980	T	C	0.0624958	0.0182	-0.0130042	0.0163	-0.00192	0.00196
rs113214011	7	149016682	C	T	0.263002	0.082	0.00460057	0.0843	-0.00558	0.01159
rs113227073	4	88440528	A	T	0.224702	0.0653	0.0865996	0.0614	9e-05	0.00713
rs113252750	20	37260430	C	T	0.227302	0.0697	-0.0218006	0.0662	-0.01331	0.00821
rs113288796	4	119291166	A	G	0.155199	0.0455	0.0558036	0.042	0.00374	0.00427
rs113328248	5	102453165	G	A	0.230206	0.0671	-0.0247999	0.0634	-0.0039	0.00724
rs1133878	15	52013101	A	G	0.0590045	0.0179	0.0407004	0.016	0.00435	0.00174
rs113425435	8	108395205	G	C	0.2971	0.0799	0.0258	0.0798	0.00544	0.00957
rs113487232	2	114769005	T	C	0.209101	0.0603	0.0327963	0.0564	0.00208	0.00604
rs113626927	19	33631299	T	C	0.109697	0.0279	0.0483043	0.0253	0.00076	0.00284
rs113656606	14	60634384	A	G	0.201299	0.0529	0.0143959	0.0578	0.00078	0.00549
rs113736720	2	183263015	A	G	0.212204	0.0658	0.00840458	0.0633	0.00964	0.00617
rs113890573	3	59432550	G	C	0.225998	0.0645	0.0707015	0.0675	0.01004	0.00663
rs113995142	1	70131204	C	T	0.212896	0.0661	0.159101	0.0611	-0.00105	0.00638
rs114061458	3	16830612	T	C	0.285998	0.0739	0.121501	0.0735	-0.01719	0.008
rs114068758	2	109530181	T	C	0.116903	0.0363	0.0940002	0.0327	-0.00741	0.00326
rs114129368	2	172435319	G	A	0.204506	0.0542	0.0530949	0.0507	-0.00121	0.00508
rs114187755	4	120284333	C	T	0.228797	0.0714	0.0608972	0.0683	-0.00274	0.00823
rs114189802	5	119627621	G	C	0.224194	0.0689	0.0214995	0.0679	-0.00613	0.00808
rs114210548	16	84580792	A	G	0.252702	0.0699	0.1095	0.0658	-0.00337	0.00625
rs114445006	2	149812771	G	A	0.193002	0.0599	0.0794979	0.0557	-0.00228	0.00604
rs114457163	8	144749175	C	T	0.299404	0.065	0.214506	0.0613	-0.00459	0.00675
rs114482505	5	66877807	C	T	0.182506	0.0451	-0.0324962	0.0428	0.00942	0.00439
rs114518666	3	55528120	T	G	0.159803	0.0501	0.0395956	0.0462	-0.01044	0.00463
rs114543131	5	107692503	C	T	0.320095	0.0915	0.186197	0.0775	-0.00702	0.00861
rs114732875	4	117100998	G	A	0.201602	0.0539	0.023197	0.0507	-0.01015	0.00494
rs114772544	4	87354162	A	T	0.2601	0.0805	0.00159872	0.0827	0.00598	0.00663
rs114773066	5	96178075	C	T	0.123196	0.0382	0.0654029	0.0335	0.00011	0.0036
rs114930981	6	7897012	T	C	0.219898	0.0665	0.079698	0.0619	-0.01665	0.00555
rs114994562	2	106250371	G	A	0.141195	0.0443	0.0259026	0.0383	-0.00782	0.00369
rs115079631	1	226976075	C	G	0.248601	0.0766	-0.00989883	0.0756	-0.00785	0.00722
rs115163036	5	10914394	C	A	0.256506	0.0745	0.00969686	0.0726	-0.00744	0.00759
rs115243619	6	39335437	T	C	0.2344	0.0709	0.131598	0.0656	-0.00629	0.00687
rs115256217	3	69992942	G	T	0.173497	0.0515	0.104705	0.047	0.00704	0.00673
rs115272936	3	101523842	C	T	0.193597	0.0606	0.0299027	0.0565	0.00782	0.00558
rs11532496	12	75746767	A	G	0.1101	0.0323	0.0505981	0.0294	-0.00153	0.00299
rs115355628	3	76924551	A	C	0.0850027	0.0265	0.0252973	0.0241	0.00124	0.00255
rs115361175	1	61953480	T	G	0.219497	0.0668	0.099103	0.062	0.0108	0.00763
rs11544860	2	20424655	A	G	0.123403	0.0388	0.061302	0.0351	-0.00413	0.00328
rs115477161	2	191196	G	A	0.191197	0.0575	-0.00850374	0.0484	0.00953	0.00524
rs115504797	5	101813626	T	A	0.227403	0.0685	0.0478046	0.0629	0.01022	0.00759
rs115537717	3	176911974	C	T	0.247001	0.0778	0.164002	0.0763	0.00473	0.00634
rs115594285	6	48951745	T	C	0.248	0.0744	0.0100988	0.074	-0.00109	0.00941
rs115607498	1	68220181	T	G	0.129404	0.0398	0.0459003	0.0364	-0.00174	0.0042
rs115613292	4	43234085	A	G	0.0773961	0.0224	0.0310044	0.0203	-0.00684	0.00222
rs115663279	1	246385538	T	A	0.186498	0.0528	0.0352956	0.0492	0.0021	0.00621
rs115742152	2	51659403	C	G	0.097798	0.0296	0.078996	0.0267	-0.0084	0.00291
rs115755640	4	132169968	T	C	0.142098	0.0424	0.011296	0.0364	0.00196	0.00371
rs11582874	1	175307918	T	C	0.129703	0.0388	0.0891	0.0357	-0.0057	0.00369
rs11603972	11	21611895	C	T	0.065798	0.0196	0.00369682	0.0173	-0.00264	0.00195
rs11605284	11	1644905	T	C	0.0694981	0.0206	0.00740253	0.0195	0.00068	0.00193
rs11607356	11	116558455	C	A	0.0996988	0.0307	0.0128016	0.0282	0.0033	0.00336
rs11612698	12	18277145	T	G	0.095601	0.0292	0.0469027	0.0266	0.01073	0.00265
rs116150156	3	161309340	C	A	0.182302	0.0502	0.0130042	0.047	-0.00106	0.00492
rs11621908	14	78495761	T	C	0.1222	0.0326	-0.0316971	0.0303	0.01246	0.00312
rs11623285	14	24557642	G	T	0.103396	0.0283	-0.0361969	0.0265	0.01413	0.00251
rs11624787	14	53288450	G	C	0.0584981	0.0177	0.027104	0.0158	-0.00022	0.00172
rs11627694	14	51443968	T	C	0.138396	0.0397	0.0605964	0.0364	0.00424	0.00424
rs11628576	14	83144532	G	C	0.0648052	0.0194	0.0104039	0.0174	0.00195	0.0019
rs11629233	14	53371018	T	A	0.071002	0.0174	0.0103029	0.0156	-0.00097	0.00172
rs116309721	1	100750370	C	G	0.205997	0.0623	0.081497	0.0572	0.00158	0.00533
rs116313473	4	21550815	A	T	0.164497	0.0503	0.0275957	0.0433	-0.01159	0.00507
rs11634166	15	68979859	T	C	0.061697	0.0185	0.0120965	0.0165	0.00514	0.00175
rs11635084	15	78686823	A	G	0.0587971	0.0175	0.0227004	0.0156	0.00906	0.00174
rs116397204	1	196852518	C	T	0.210301	0.0608	0.0942008	0.0558	-0.00077	0.00597
rs11640068	16	19944428	T	C	0.165396	0.0463	-0.0158042	0.0433	0.00206	0.0042
rs11640261	16	78430119	A	G	0.1074	0.0317	0.0117013	0.0275	0.00485	0.00312
rs116424879	1	173340721	C	T	0.125302	0.0371	0.0467981	0.0323	0.00669	0.00369
rs11644000	16	77672183	T	C	0.0684994	0.0207	0.0239997	0.0186	-0.00135	0.00195
rs11647095	16	16293190	C	T	0.0674013	0.0197	0.0182964	0.019	-0.00157	0.00208
rs116519494	2	53210464	A	G	0.262703	0.0815	0.164904	0.0687	-0.00444	0.00784
rs11652483	17	9134697	G	A	0.0600048	0.0188	-0.0180953	0.0168	0.00086	0.00179
rs11654577	17	53176037	T	C	0.166302	0.0521	0.0936998	0.0529	0.00681	0.00508
rs116552265	4	129049942	G	A	0.204506	0.0616	0.0822952	0.0635	0.00478	0.00619
rs11656656	17	74945891	A	G	0.0676026	0.0176	0.0565977	0.0157	0.00416	0.00174
rs11657479	17	45822901	T	C	0.0690969	0.0203	0.0352996	0.018	0.007	0.00202
rs11658527	17	14474653	A	T	0.0584953	0.018	0.014997	0.0162	0.00068	0.00177
rs116655494	2	140133860	T	G	0.250603	0.0724	0.184303	0.062	0.00858	0.00694
rs11666245	19	38229926	A	G	0.156097	0.0389	0.0533038	0.0356	-0.00181	0.00405
rs116670682	1	93125600	C	A	0.173699	0.0492	-0.00469894	0.0463	0.00174	0.005
rs116674206	3	44415101	A	G	0.207396	0.059	0.0820039	0.0546	0.0084	0.00607
rs116687082	1	24367190	T	C	0.163597	0.0459	0.163597	0.0414	-0.0115	0.00489
rs116766896	4	104013375	A	G	0.184602	0.0575	0.0697033	0.0541	-0.00018	0.0058
rs116788057	3	30680982	C	G	0.213101	0.0568	0.0278	0.0528	0.00563	0.00686
rs116788145	2	190630518	A	C	0.226402	0.0691	0.1039	0.0652	-0.00028	0.00671
rs11682511	2	23288751	T	G	0.0642979	0.0189	0.0109993	0.0169	-0.00265	0.00188
rs11684536	2	16380835	G	A	0.0663001	0.0203	0.00170145	0.0183	0.00298	0.00195
rs116929018	22	39593625	G	C	0.223106	0.0654	0.0932014	0.0608	0.00447	0.00622
rs116938288	18	28079406	G	A	0.251594	0.0788	0.0801044	0.0837	-0.0034	0.00716
rs116956853	7	81932749	C	T	0.157801	0.0451	0.0451961	0.0456	0.00714	0.00409
rs116964391	7	117479997	T	G	0.223304	0.0592	0.0914026	0.0578	0.00194	0.00556
rs116990601	9	33473130	T	C	0.140301	0.0429	0.0177024	0.0395	0.00123	0.00366
rs117010555	13	114200982	G	A	0.176701	0.0545	0.0355961	0.0463	-0.00306	0.00477
rs117032810	9	132944080	G	A	0.140102	0.0418	0.0220002	0.036	0.00412	0.00366
rs11705420	22	49595756	A	G	0.111997	0.0287	0.0323994	0.0261	0.00126	0.0028
rs11708700	3	60483613	A	T	0.0598997	0.0173	0.00819632	0.0155	0.00398	0.00172
rs117105891	11	127692930	A	G	0.217101	0.0678	0.0285	0.0659	-0.00613	0.00577
rs117126407	10	9835067	A	G	0.199498	0.0611	0.103296	0.0562	-0.01076	0.00555
rs117129673	7	110354879	G	A	0.163696	0.0468	-0.0213015	0.0399	-0.01265	0.00455
rs117147375	20	17248236	G	A	0.185703	0.0519	-0.00720399	0.0494	0.00178	0.00518
rs117164512	10	15298845	T	C	0.300601	0.0771	0.0197046	0.0795	0.00662	0.00585
rs117176229	7	19383552	G	A	0.202202	0.052	0.0509986	0.0484	-0.0013	0.00488
rs11720406	3	31932807	T	G	0.0614995	0.0188	0.031799	0.0168	-0.00298	0.00173
rs11727986	4	8537141	C	T	0.0611948	0.0178	0.0217958	0.0159	-0.00156	0.00172
rs11732560	4	42786027	A	G	0.228998	0.0534	-0.0306035	0.0514	0.00519	0.00483
rs117390915	6	140708938	G	A	0.153804	0.0459	0.0399994	0.0427	0.00195	0.00536
rs117434993	12	103229385	C	A	0.1088	0.0292	-0.00320486	0.0259	0.00222	0.00287
rs117459817	11	6162205	A	T	0.159496	0.0487	0.0463968	0.0448	0.00083	0.0051
rs117495316	21	23602567	A	T	0.173197	0.0462	0.0481042	0.0422	-0.00313	0.00425
rs117521299	20	23103142	C	G	0.224503	0.0677	0.105899	0.0639	0.00205	0.00806
rs117524157	9	18542740	C	G	0.212899	0.0666	0.179601	0.0583	0.00459	0.00575
rs117527300	12	43039061	G	C	0.1708	0.049	0.0704976	0.0451	0.01124	0.00457
rs11754524	6	150935797	T	C	0.061001	0.0188	0.0344014	0.0168	0.00086	0.00188
rs117554039	12	39444503	G	A	0.101601	0.0308	0.0600048	0.0279	0.00714	0.00305
rs117585966	7	129663292	C	T	0.208095	0.0557	0.0473013	0.0521	-0.00273	0.00549
rs117592810	7	93802505	C	T	0.216404	0.0617	0.0499994	0.0574	0.00246	0.00611
rs117597600	8	21330256	A	G	0.179701	0.0545	0.0341019	0.0461	-0.00151	0.00452
rs11763077	7	53341783	A	G	0.0574006	0.0174	0.0203025	0.0155	0.00131	0.0017
rs117639265	7	131723577	A	G	0.1572	0.0452	-0.0292023	0.0425	0.01171	0.00469
rs117657942	21	28083272	T	A	0.211104	0.0625	0.0356997	0.0586	-0.00363	0.00715
rs117690398	13	31390719	T	C	0.170603	0.0516	0.0952011	0.0484	0.0042	0.00499
rs11769621	7	56271507	T	C	0.079698	0.0235	-0.012599	0.0213	0.00312	0.00236
rs117738017	10	78711436	A	G	0.182197	0.0513	0.120198	0.0468	-0.00851	0.00609
rs11776292	8	118896567	T	C	0.0670977	0.0206	0.0251998	0.0186	-0.00731	0.00205
rs117787427	6	123650930	C	T	0.255305	0.0748	0.102	0.0741	0.01086	0.0074
rs117796064	15	42544630	G	A	0.156502	0.0429	0.0660009	0.0392	-0.00268	0.00416
rs117801580	7	4382497	G	C	0.254995	0.0701	0.0270013	0.0671	-0.00628	0.006
rs117802063	12	40070511	A	G	0.2203	0.0599	0.104297	0.0601	0.00988	0.00627
rs117823163	7	41611508	C	T	0.1655	0.0475	0.115804	0.0445	0.00162	0.00455
rs11785370	8	29351557	A	G	0.074003	0.0181	0.0281014	0.0162	0.00219	0.00176
rs11787216	8	142615222	C	T	0.0741957	0.0183	-0.00699547	0.0162	0.01635	0.00176
rs118012637	18	56146532	A	G	0.221101	0.0612	0.0592967	0.0574	0.01425	0.00636
rs118015345	10	9324341	C	G	0.192602	0.0522	0.0121953	0.0492	-0.00267	0.00508
rs118043527	16	9124608	G	A	0.240201	0.0688	-0.00999983	0.0722	0.00966	0.00671
rs118058985	15	93941693	T	C	0.1757	0.0374	0.135998	0.0336	0.00157	0.00369
rs11807616	1	75472141	G	A	0.0822952	0.0196	0.0374008	0.0177	-0.00384	0.00202
rs118078076	11	87759842	A	G	0.271004	0.0806	0.0311982	0.0802	-0.00047	0.00743
rs118126221	10	81957903	A	G	0.217697	0.0619	0.169397	0.0555	-0.00493	0.00624
rs118146631	7	124124033	G	C	0.177501	0.055	0.0781021	0.0519	-0.0016	0.0053
rs118165525	1	96838598	C	T	0.249796	0.0726	0.016902	0.0696	0.00499	0.006
rs118178594	17	28462139	A	C	0.255897	0.0786	0.0305001	0.0854	-0.00571	0.00803
rs11819101	10	56039990	C	T	0.167803	0.0498	0.0630037	0.0459	-0.00529	0.00447
rs11823478	11	134583198	G	A	0.0766003	0.0233	0.0573008	0.0209	-0.00021	0.00227
rs11831633	12	128273275	A	G	0.0760996	0.0231	0.0165031	0.0228	-0.00189	0.00218
rs11846838	14	104184737	A	G	0.0687982	0.0182	-0.00930314	0.0163	0.00445	0.00181
rs11850550	14	33137220	C	G	0.0575989	0.0176	0.0009995	0.0157	0.00394	0.0017
rs11855098	15	62451724	C	T	0.0864951	0.024	-0.00159872	0.0218	0.00451	0.00242
rs11885872	2	104570579	A	G	0.156602	0.0454	0.0935996	0.04	-0.00077	0.0046
rs11891192	2	187546583	T	G	0.0580991	0.0178	0.00890027	0.0159	0.00107	0.00176
rs11896395	2	71777110	C	A	0.0608015	0.018	-0.0082955	0.0161	-0.00087	0.00175
rs1190449	2	233418920	G	T	0.0686001	0.0185	-0.00320486	0.0189	0.00358	0.00171
rs11911026	21	17781070	T	C	0.0606999	0.0186	0.0188021	0.0165	-0.00097	0.00185
rs11922641	3	167719873	A	G	0.224902	0.0568	0.047599	0.0542	-0.00062	0.0054
rs11945426	4	45029693	A	T	0.0582029	0.0173	0.0209001	0.0154	0.00068	0.00172
rs11947245	4	87400823	A	C	0.140197	0.0362	-0.00180162	0.0337	0.00517	0.00328
rs11980934	7	20019564	T	C	0.0600974	0.0185	0.0100988	0.0165	0.00227	0.00176
rs1198850	2	10911891	C	T	0.0827948	0.023	0.0665993	0.0204	-0.00648	0.00227
rs1199388	6	8390967	A	G	0.0763961	0.0232	0.0384031	0.0204	-0.00296	0.00215
rs11994155	8	13655021	C	G	0.0618004	0.0181	0.0327963	0.0163	0.00019	0.00181
rs11994429	8	8967860	C	T	0.0989036	0.0258	0.0423961	0.0232	-0.00111	0.00247
rs11999356	9	106533159	C	T	0.0697038	0.021	0.027104	0.019	0.00121	0.00208
rs1202098	6	73301721	A	G	0.1727	0.0484	0.00620074	0.0475	-0.00081	0.00435
rs12025980	1	147195389	C	T	0.0611948	0.0179	0.00530404	0.016	0.00032	0.00176
rs12027802	1	163919788	A	G	0.122103	0.0372	0.0311013	0.0341	-0.00602	0.00362
rs12044064	1	14152449	A	G	0.0778958	0.0205	0.0358014	0.0185	0.00222	0.00195
rs12050872	15	33053468	T	G	0.0765999	0.0228	0.0178006	0.0206	0.00038	0.0022
rs12051191	16	80067884	C	T	0.0605996	0.0174	0.0234017	0.0155	-0.00412	0.00172
rs12061418	1	5505424	A	T	0.129703	0.0402	-0.00170145	0.0372	0.00589	0.00431
rs1207106	6	19049483	A	T	0.082096	0.0173	0.0198026	0.0155	0.00529	0.00173
rs12072053	1	146752692	C	G	0.060201	0.0184	0.0281987	0.0164	-0.00142	0.00182
rs12072787	1	187049304	T	C	0.1984	0.0616	0.0854986	0.0568	-0.00588	0.00624
rs12085737	1	67989688	G	T	0.196295	0.0585	0.0248974	0.0545	-0.01141	0.00579
rs1210226	1	208157785	C	T	0.0671981	0.0193	0.051904	0.0184	0	0.00174
rs12108681	5	81278375	T	C	0.0904986	0.0202	0.0121953	0.0178	0.00576	0.002
rs12112961	7	13804535	T	C	0.0558036	0.0172	0.0231988	0.0153	2e-05	0.00171
rs12118093	1	97226167	A	G	0.125698	0.0358	0.0633972	0.0315	-0.001	0.00369
rs12126292	1	222165909	T	G	0.099601	0.0281	0.0349037	0.0246	0.00228	0.00263
rs12130426	1	96603035	T	C	0.0867005	0.0184	0.0745971	0.0164	0.00528	0.00173
rs12132279	1	61966103	A	G	0.072702	0.019	0.0284028	0.017	-0.00012	0.00186
rs12136887	1	69427279	T	C	0.212398	0.0662	0.0346043	0.0615	0.00116	0.0062
rs12139282	1	243740714	A	G	0.107302	0.0309	0.00330453	0.0284	0.00016	0.00342
rs12142993	1	171177773	G	A	0.221295	0.0561	0.154201	0.0484	0.00441	0.00498
rs12143686	1	8863453	C	T	0.0620031	0.0174	0.0320997	0.0156	0.00282	0.00172
rs12147852	14	53361875	G	A	0.065499	0.0203	0.0212951	0.0179	-0.00121	0.00202
rs12150373	17	20656965	C	T	0.174401	0.0453	0.0945964	0.0415	-0.00273	0.00447
rs12160528	22	38195819	A	C	0.071902	0.0185	0.026603	0.0166	-0.0028	0.00186
rs12169963	22	48490953	A	G	0.075803	0.0229	0.064401	0.0204	-0.00397	0.00219
rs12189906	6	100422697	C	G	0.0891	0.0267	0.0522034	0.0235	-0.00182	0.00246
rs12195684	6	23823292	T	C	0.066602	0.019	0.0203025	0.0171	-0.00049	0.00188
rs1219581	10	36554402	C	T	0.176904	0.0552	0.00450011	0.0514	0.00713	0.00568
rs1219798	10	125400180	T	C	0.0791993	0.023	0.0176041	0.0207	-0.00131	0.00225
rs12198711	6	47315180	G	T	0.0893013	0.0232	0.0382004	0.0209	0.00141	0.00219
rs12201369	6	158426743	G	C	0.105805	0.0313	0.0168003	0.0287	-0.00413	0.00332
rs12205335	6	140271736	A	T	0.0605964	0.0187	0.0271968	0.0168	0.00031	0.00187
rs12206883	6	140908264	G	T	0.0770971	0.0199	0.0386992	0.0179	0.00024	0.00199
rs12219057	10	14321141	C	T	0.0582967	0.0177	0.0226956	0.0159	-0.00159	0.00173
rs12233091	2	51534306	G	A	0.0755968	0.0196	0.0416035	0.0175	0.00239	0.00194
rs12240329	10	37117878	G	A	0.161802	0.0501	0.111904	0.0436	0.00617	0.00446
rs12243365	10	17158132	G	T	0.0694037	0.0211	0.0442968	0.0187	0.0006	0.00213
rs12271602	11	130974221	G	A	0.0909975	0.0194	0.0193969	0.0176	-0.00256	0.00193
rs12296740	12	128299389	A	G	0.0758957	0.0219	0.00550482	0.0193	-0.00102	0.0021
rs1230183	4	99960277	T	A	0.110206	0.034	-0.0358014	0.0293	-0.00133	0.0033
rs12341169	9	7134421	C	T	0.0648052	0.0184	0.0243952	0.0164	-0.00158	0.00176
rs1235615	4	129580225	A	G	0.0619038	0.0175	0.0295005	0.0156	-0.00431	0.0017
rs12365019	11	6563613	G	C	0.087597	0.0268	0.0329985	0.0244	-0.00098	0.00254
rs12367422	12	32467118	G	A	0.180899	0.0566	0.105505	0.052	-0.00493	0.00516
rs12370576	12	24401441	C	T	0.0743034	0.0215	0.00240288	0.019	0.00328	0.00211
rs12372952	15	72038749	C	T	0.0605996	0.0185	0.0181029	0.0165	-0.00202	0.00181
rs12378118	9	6033278	A	G	0.0825012	0.0216	0.0270995	0.0195	0.00516	0.0021
rs12378973	9	30482130	A	G	0.063003	0.0186	-0.0107981	0.0164	-0.00401	0.00179
rs12425275	12	132515183	C	A	0.159899	0.048	0.0575973	0.0447	-0.00056	0.00445
rs12439649	15	58743022	T	G	0.231199	0.0611	0.0207042	0.0572	0.00759	0.00666
rs12439719	15	62178695	A	G	0.0759976	0.0194	0.0192044	0.0171	0.00648	0.0019
rs1244096	12	124915091	T	C	0.116796	0.0328	0.0210959	0.0302	0.00348	0.00308
rs12447868	16	80944195	G	T	0.0916001	0.0277	0.0484972	0.0252	-0.00126	0.00278
rs12449792	17	43302259	T	C	0.0575989	0.0176	0.00249688	0.0158	0.00099	0.00172
rs12451514	17	33040026	T	C	0.0682006	0.0183	-0.00329542	0.0165	0.00438	0.0018
rs12455393	18	65491620	T	G	0.0606999	0.0173	0.0170046	0.0155	-0.00182	0.0017
rs12458825	18	8555347	C	T	0.0785996	0.0195	0.0316971	0.0174	0.00248	0.00193
rs1246194	1	112334474	T	C	0.0716972	0.0208	0.0227981	0.0195	0.0058	0.00194
rs12471079	2	165775029	T	C	0.1593	0.0488	0.0548953	0.0448	0.00759	0.00488
rs12472100	2	198985693	A	C	0.0590045	0.018	0.0138043	0.0162	0.00204	0.00178
rs12474171	2	104634850	G	A	0.0608972	0.0181	0.00120072	0.0162	0.00324	0.00176
rs12482667	21	27657567	C	T	0.120598	0.0378	-0.0231988	0.0324	-0.00449	0.00344
rs12482859	21	32280288	A	T	0.103296	0.0324	0.0887981	0.0289	-0.0031	0.00305
rs12491544	3	20358326	G	A	0.0649973	0.0173	0.00530404	0.0155	0.00032	0.00171
rs12493280	3	158529117	G	A	0.0660009	0.0178	0.0037972	0.0158	0.00365	0.00178
rs1249548	1	160468756	A	T	0.127399	0.039	0.0592967	0.0354	-0.0034	0.00362
rs12501298	4	105994197	T	A	0.0754027	0.0223	0.0465048	0.0201	0.0017	0.00225
rs12515	8	24776423	C	T	0.0866042	0.0259	0.023197	0.0229	0.00436	0.00247
rs12515383	5	51486054	T	A	0.0907018	0.0246	-0.0147014	0.0225	0.00324	0.00238
rs12520160	5	38737718	G	A	0.0758988	0.0195	0.0212032	0.0177	-0.00062	0.00195
rs12522862	5	112568979	T	C	0.138996	0.0418	0.0708032	0.038	-0.01043	0.00446
rs12529268	6	98789325	T	G	0.0987044	0.0278	0.061603	0.0245	0.01303	0.00269
rs12530181	6	129925003	A	G	0.0825012	0.0216	0.0176041	0.0191	-0.00017	0.00206
rs12531912	7	13145392	A	T	0.245899	0.0723	0.0653007	0.068	-0.00485	0.00702
rs12534587	7	131850492	A	C	0.132799	0.0334	-0.0198048	0.0311	0.00644	0.00318
rs12546366	8	10802146	C	T	0.0855034	0.0174	-0.0194006	0.0155	0.0023	0.00171
rs12547962	8	9093575	T	G	0.0694981	0.0201	-0.004902	0.0178	0.00203	0.00202
rs12577256	11	93245041	G	A	0.0851985	0.0265	0.0475005	0.0239	0.00389	0.00255
rs12604331	18	13269867	T	C	0.0875987	0.0262	0.0418998	0.0237	-0.00258	0.00249
rs12617359	2	153927520	G	A	0.0716034	0.0174	0.00780034	0.0156	-0.00233	0.00171
rs12625304	20	21182388	C	T	0.121896	0.0222	0.0695966	0.0201	-0.00047	0.00221
rs12630152	3	77360017	G	T	0.0944975	0.0263	0.0395	0.0238	0.00027	0.00294
rs12637723	3	108447943	A	G	0.0642041	0.0186	0.00370313	0.0165	-0.00036	0.0018
rs1263800	14	21977316	C	T	0.0582013	0.0182	0.0307995	0.0164	0.00118	0.0018
rs12647503	4	169532292	G	A	0.0682039	0.0198	0.0413951	0.0177	0.00238	0.00191
rs12652140	5	92160849	G	A	0.0666955	0.0199	-0.00909848	0.0176	0.00752	0.00196
rs12657459	5	104060932	A	G	0.180503	0.0392	0.0479041	0.0361	0.01206	0.00378
rs12675712	8	121603490	T	A	0.100395	0.0309	-0.0133998	0.027	0.00085	0.00321
rs12682110	8	103594491	C	T	0.062301	0.0188	0.0243029	0.0174	0.00021	0.00174
rs12684130	9	18619284	G	C	0.0638028	0.0199	0.0282966	0.0179	0.00407	0.00197
rs12694336	2	215376176	G	A	0.0649973	0.018	0.036498	0.0161	-0.008	0.00176
rs12706626	7	124531370	A	G	0.0611986	0.018	0.0473033	0.016	0.00304	0.00176
rs12714631	3	85653529	T	G	0.102096	0.0307	-0.052199	0.0263	0.01092	0.00278
rs12736582	1	47792609	T	A	0.0903953	0.0269	0.00660174	0.0236	0.0021	0.0026
rs12742114	1	101667758	G	A	0.0688036	0.0193	0.0196008	0.0173	0.00238	0.00189
rs12749819	1	208999637	C	G	0.0791993	0.0224	0.0608975	0.0199	-0.00197	0.002
rs12761401	10	5025124	A	G	0.0778033	0.0211	0.045002	0.019	0.00142	0.00209
rs12769259	10	127198180	A	C	0.0624019	0.0192	-0.00260339	0.017	0.00192	0.00188
rs12773660	10	86023108	A	T	0.0924971	0.0285	0.0153023	0.0259	-0.00578	0.00302
rs12806492	11	107352012	C	T	0.0789025	0.0226	0.00329542	0.0199	0.00678	0.00223
rs12875247	13	100452451	G	T	0.0603022	0.0174	0.0160989	0.0155	0.00517	0.00172
rs12880698	14	78088376	T	C	0.058599	0.0182	0.0238044	0.0163	-0.00179	0.00179
rs12900962	15	52608202	C	T	0.0814053	0.0255	0.0674976	0.0227	-0.00125	0.00249
rs12901859	15	35172746	A	G	0.0619038	0.018	0.00550482	0.016	-0.00317	0.00172
rs12902087	15	97463603	T	C	0.0636975	0.018	0.001998	0.0161	0.0047	0.00179
rs12917376	15	75116167	C	T	0.0608015	0.0176	0.00810274	0.0158	-0.00412	0.00174
rs12942300	17	43859405	T	A	0.0867023	0.0234	0.0270013	0.0208	-0.00431	0.00231
rs12955262	18	57535394	T	G	0.0648978	0.0202	0.0180953	0.0179	0.00105	0.00193
rs12990312	2	79321480	T	C	0.0982966	0.0266	0.0426954	0.024	0.00308	0.00256
rs12990400	2	86081014	T	A	0.0643039	0.0192	-0.00469894	0.0169	0.00228	0.00192
rs13002506	2	229959362	C	T	0.0641972	0.0195	0.00310481	0.0175	0.00456	0.00189
rs13017968	2	40574672	G	T	0.0668024	0.0187	0.0358034	0.0166	-0.00468	0.00185
rs13035705	2	140188301	G	A	0.0685037	0.0178	0.0540022	0.0159	0.00311	0.00177
rs13051783	21	46335940	C	A	0.0874005	0.0253	0.0538017	0.0247	-0.00063	0.00229
rs13057338	22	23660980	A	G	0.0704957	0.0196	-0.00589736	0.0177	0.00056	0.00197
rs13059488	3	69246152	A	G	0.135003	0.0408	0.0214973	0.0375	-0.00047	0.00392
rs13078307	3	2565355	A	C	0.0720043	0.0202	0.0400953	0.0182	0.00576	0.00202
rs130853	22	47824850	T	C	0.081497	0.0242	0.0197046	0.0219	-0.00116	0.00237
rs13101209	3	71470932	A	T	0.0749034	0.0221	0.025697	0.0199	-0.00764	0.00222
rs13106844	4	28799523	A	C	0.0939001	0.0261	0.00600195	0.0238	-0.00231	0.00245
rs13115627	4	71467710	A	G	0.0592024	0.0185	0.0184979	0.0166	0.00026	0.00189
rs13128743	4	7301089	G	A	0.104095	0.0316	0.0112025	0.0273	-0.00415	0.00366
rs13153550	5	33595803	C	T	0.0636962	0.0182	0.00780034	0.0162	0.00026	0.00173
rs13153959	5	157031235	T	C	0.0768962	0.0193	0.023404	0.0175	0.00119	0.00191
rs13169372	5	113785673	A	G	0.0784044	0.0207	0.0114047	0.0185	0.00243	0.00193
rs13173502	5	13896135	A	G	0.242201	0.0712	0.0635005	0.0704	-0.00794	0.00685
rs13173682	5	92487543	T	C	0.0666956	0.018	0.0281987	0.0161	0.00494	0.00174
rs13175872	5	127826453	T	C	0.0712038	0.0184	0.0103958	0.0163	-0.00201	0.00182
rs13186230	5	162151119	A	C	0.0901971	0.0269	0.0314018	0.0257	-0.00729	0.00228
rs13189108	5	113919964	T	C	0.113998	0.0231	0.0369971	0.0209	0.00803	0.00228
rs13203954	6	77903334	C	G	0.0783027	0.0221	-0.0123965	0.02	0.00338	0.00218
rs13207266	6	8963239	A	C	0.0628997	0.0181	0.0495042	0.0162	-0.00071	0.00174
rs13224908	7	75583691	C	G	0.100497	0.0315	0.000899595	0.0274	0.00228	0.00294
rs13225994	7	3778937	T	C	0.0825012	0.0239	0.0178989	0.021	0.00469	0.00229
rs13242349	7	88974161	G	T	0.0751978	0.022	0.0204987	0.0194	-0.00244	0.00209
rs13254087	8	29100857	T	C	0.178397	0.0478	0.0857005	0.0492	0.01205	0.00497
rs1325586	10	3323773	T	C	0.0651977	0.0176	0.0126003	0.0158	-0.00122	0.00174
rs1327086	1	75271032	A	G	0.0551982	0.0174	0.0416025	0.0155	0.00378	0.0017
rs13279773	8	53341622	T	C	0.0660967	0.0181	0.0407004	0.0163	-0.00032	0.00182
rs13303368	1	914852	C	G	0.0590045	0.0179	0.0215951	0.0162	0.00155	0.00189
rs13338042	16	77753430	C	A	0.181606	0.044	0.1263	0.04	0.00373	0.00393
rs13385199	2	104508345	T	C	0.110002	0.0327	-0.0199986	0.0301	-0.00125	0.00308
rs13389504	2	40369688	T	G	0.0843963	0.0226	0.0491044	0.02	0.00076	0.00216
rs13391303	2	229956062	C	T	0.104805	0.0256	0.0677972	0.0226	-0.006	0.00252
rs13398419	2	180280735	T	C	0.0778958	0.0234	-0.00329542	0.0212	0.00326	0.00223
rs13405363	2	86028150	T	G	0.0813035	0.0213	0.0148985	0.0195	-0.00318	0.00194
rs13408281	2	170901298	G	A	0.0707981	0.0173	0.0062998	0.0155	0.00071	0.00171
rs1341599	6	128794470	A	C	0.2234	0.0642	0.0966003	0.059	0.00784	0.00521
rs13420407	2	182946773	A	G	0.0728972	0.0226	0.0314018	0.02	-0.00441	0.00217
rs13430214	2	127842751	G	A	0.0736035	0.0231	0.0128016	0.0209	-0.00166	0.00233
rs13438735	7	23986907	C	T	0.0901983	0.0264	0.0620031	0.0237	-0.0001	0.00258
rs1352992	8	96336373	G	A	0.087095	0.0243	0.0385018	0.0219	-0.00328	0.00236
rs136828	22	40046077	A	G	0.0717996	0.0214	-0.00540458	0.0189	0.00672	0.00206
rs137986610	5	94338038	T	C	0.221903	0.0682	0.0267004	0.064	0.00857	0.00636
rs1380400	12	84928141	G	C	0.103396	0.0298	0.0226035	0.0273	-0.00665	0.00281
rs138114493	12	123306816	T	C	0.183496	0.0498	-0.0497051	0.0473	0.00576	0.00542
rs138125931	1	91505950	C	T	0.102	0.028	0.0462953	0.0253	0.00513	0.00268
rs138234634	6	30530063	A	G	0.219601	0.0677	0.0213994	0.0651	0.014	0.00826
rs138240393	6	117869311	C	T	0.183598	0.0551	0.048004	0.0475	0.00287	0.00507
rs138277375	6	64218512	A	G	0.152601	0.0468	-0.00429923	0.0434	-0.00376	0.00437
rs138357027	18	33050814	T	C	0.259699	0.0723	0.1793	0.0676	0.00593	0.00823
rs138442088	19	36825226	T	C	0.259799	0.0601	0.109697	0.0558	-0.00812	0.00623
rs138527507	10	15136724	G	C	0.276795	0.0721	0.132503	0.0689	-0.00257	0.00749
rs138563380	22	43815330	C	G	0.245296	0.0765	0.147799	0.0699	-0.01485	0.0076
rs138658471	1	54970020	C	T	0.270406	0.0833	0.0960044	0.0702	-0.00997	0.00767
rs138662303	16	76688752	G	A	0.2378	0.0731	-0.0697965	0.077	-0.00167	0.00681
rs138690885	3	107355709	T	C	0.310099	0.0873	0.152	0.0845	-0.01281	0.00693
rs138854805	6	131996826	G	T	0.239997	0.0745	-0.1337	0.0773	-0.00226	0.00692
rs138867053	19	37439641	A	G	0.317602	0.0643	0.172498	0.0597	-0.00143	0.00592
rs139028896	1	22324154	G	C	0.120203	0.0375	0.114805	0.0337	1e-05	0.00381
rs139249839	5	113574087	C	T	0.1302	0.0406	0.0488017	0.0356	0.0067	0.0038
rs139262671	15	26302971	A	G	0.253797	0.0777	0.0371994	0.078	0.00346	0.00754
rs1396353	8	118761500	C	T	0.0628014	0.0188	0.0176956	0.0168	0.00537	0.00188
rs1398564	13	65488529	T	C	0.0680044	0.02	-0.00530404	0.0181	0.00605	0.00199
rs139873016	17	52300852	G	A	0.148396	0.0451	0.0185001	0.0414	-0.00438	0.00514
rs139945708	1	82699455	A	G	0.255897	0.0655	0.134304	0.0661	-0.00624	0.00598
rs140001599	1	107783287	T	C	0.222799	0.0695	0.0197046	0.0721	-0.00936	0.0053
rs140118753	4	116527257	T	C	0.159002	0.0459	0.0036035	0.043	-0.01161	0.00473
rs140161935	8	6299559	A	C	0.237401	0.0584	0.117001	0.0534	-0.00061	0.00716
rs140220780	1	73513110	A	C	0.194802	0.0535	0.0750982	0.0492	-0.00463	0.00596
rs1402376	11	20191933	A	C	0.0698991	0.0206	0.0353961	0.0183	-0.00104	0.00184
rs140334356	17	41368082	A	G	0.0728043	0.0228	0.0377003	0.0204	-0.00105	0.00226
rs140376490	1	195387357	G	C	0.267605	0.0818	0.0263029	0.0786	0.00405	0.00831
rs140400284	10	72808388	T	C	0.257097	0.0713	0.0280042	0.0677	-0.00429	0.00768
rs1404606	2	233487327	G	A	0.0737004	0.0186	0.0262002	0.0165	0.00141	0.00178
rs140462006	11	82290207	G	C	0.226098	0.0665	-0.000299955	0.0648	-0.01128	0.0077
rs140474320	8	109995989	G	T	0.275898	0.0736	0.0942997	0.0725	-0.00232	0.00603
rs1405390	3	73959992	A	T	0.0735014	0.022	-0.00889948	0.0193	-0.00303	0.00208
rs140564768	1	221931377	G	A	0.170397	0.05	-0.0321961	0.0469	0.00404	0.00506
rs140645034	3	77558143	A	C	0.226299	0.0701	0.0597018	0.0681	-0.00553	0.00656
rs140749812	8	106974856	C	T	0.208896	0.0635	0.0492953	0.0578	-0.00172	0.00552
rs140796635	6	47144384	T	C	0.146496	0.0459	0.0642979	0.0418	-0.00176	0.00496
rs140829237	5	7181229	C	T	0.176701	0.0538	0.117996	0.049	-0.00899	0.00488
rs141311906	13	100353633	G	C	0.162601	0.0471	0.0275973	0.0432	-0.00787	0.00482
rs141347730	7	9163262	T	C	0.266004	0.0648	0.0619038	0.0615	0.00049	0.00812
rs141564090	12	89806268	C	G	0.1901	0.0587	0.120597	0.0589	-0.00578	0.00475
rs1416799	1	238076073	A	T	0.058401	0.018	0.0352996	0.0161	0.00087	0.00174
rs141707058	9	35879232	G	C	0.215399	0.067	0.00300451	0.0635	0.02166	0.00698
rs141826252	2	213186294	T	C	0.187699	0.0569	0.095601	0.0516	-0.00862	0.00446
rs141985265	2	201704991	A	G	0.162799	0.0488	0.0148985	0.0452	-0.0092	0.00421
rs142080313	2	180475652	T	C	0.164599	0.0475	0.0603046	0.0411	-0.00259	0.00402
rs142083701	15	92838685	A	C	0.275197	0.061	0.124101	0.0572	0.01014	0.00663
rs142119517	18	22155535	C	T	0.202998	0.0597	0.0364047	0.0561	0.01269	0.00563
rs142228802	5	102849911	T	G	0.180203	0.0482	0.0194006	0.0451	0.00093	0.00468
rs1422631	5	125140622	T	A	0.0638028	0.0176	0.016597	0.0157	-0.00181	0.0017
rs142471049	7	3341718	T	C	0.186604	0.0564	0.00689617	0.0532	-0.01334	0.00582
rs142514716	10	80857539	G	A	0.188404	0.0584	0.100904	0.0547	0.00159	0.00584
rs142652751	4	131716012	C	A	0.226198	0.0635	0.122801	0.058	0.00914	0.00631
rs142685488	12	101033470	A	G	0.138796	0.0405	0.0339955	0.0373	0.00077	0.00426
rs142748873	13	73728361	G	A	0.2689	0.0749	0.0882958	0.063	0.00486	0.00808
rs142949618	2	26812161	T	C	0.203096	0.059	0.0680044	0.055	0.00603	0.00581
rs143018694	19	38512779	A	G	0.205802	0.058	0.104396	0.0533	-0.00546	0.00576
rs143021649	3	74334560	T	C	0.175003	0.051	0.0622045	0.0471	-0.00723	0.00485
rs143244083	16	77200370	C	T	0.227603	0.0682	0.0686965	0.065	-0.00709	0.00666
rs143244360	1	96592253	C	T	0.285205	0.081	0.133303	0.0828	0.0118	0.00894
rs143304036	6	29750776	T	C	0.104504	0.0312	0.00600195	0.0284	0.00295	0.00309
rs143340420	16	77337892	T	C	0.259097	0.0697	0.0382972	0.068	-3e-05	0.00664
rs143701889	5	19552258	A	C	0.132702	0.0351	0.0385955	0.0321	0.00178	0.0033
rs143965931	7	151129425	C	T	0.2453	0.0748	0.0798011	0.0624	0.0117	0.00836
rs143979355	14	69661811	A	G	0.303203	0.0734	0.0218006	0.0767	0.02028	0.00663
rs144053074	7	77919729	G	A	0.179402	0.0529	0.0446	0.0492	-0.01001	0.00509
rs144072273	4	54979125	C	T	0.241702	0.0724	-0.0540999	0.0691	0.01625	0.0073
rs1440786	8	53386563	C	T	0.0802994	0.0192	0.0425005	0.0171	0.00343	0.00191
rs144092339	6	33160217	T	C	0.144299	0.0448	-0.0175023	0.0415	0.00338	0.00466
rs144401677	12	52885433	T	G	0.226897	0.0699	0.00899938	0.0686	-0.00312	0.00707
rs144599539	14	32008535	T	C	0.169498	0.0476	0.0875987	0.0434	-0.00796	0.00488
rs144662042	17	73520380	T	C	0.229897	0.0571	0.144698	0.0523	0.00192	0.00724
rs144831739	6	95911747	C	A	0.292306	0.0801	0.023197	0.0816	-0.00777	0.00944
rs144911765	21	37255329	C	T	0.215399	0.0465	0.145303	0.0428	-0.0006	0.00499
rs1449837	14	43333070	C	T	0.0625991	0.0192	0.00780034	0.0173	-0.00066	0.00186
rs144996885	1	63960255	A	G	0.270103	0.0842	0.0645041	0.0701	0.0062	0.00778
rs145207197	7	20743747	A	G	0.262403	0.0803	0.0109004	0.0787	0.00336	0.00996
rs1452075	3	62481063	T	C	0.0815984	0.0194	0.0238044	0.0171	0.01226	0.00193
rs145250344	2	60911656	C	G	0.193303	0.0555	0.0801042	0.0511	-0.00833	0.0051
rs145252965	10	97064489	T	C	0.276298	0.078	-0.0185001	0.0779	-0.00782	0.01075
rs145336831	16	65696938	T	C	0.253401	0.0784	0.060201	0.0753	-0.00036	0.00664
rs145384171	4	4656345	G	C	0.213094	0.0642	0.109703	0.059	0.00693	0.00626
rs1454054	2	184500478	T	C	0.132299	0.04	0.0411995	0.0367	-0.00554	0.00413
rs145435115	4	116798158	C	T	0.315698	0.0816	-0.0372958	0.0878	-0.00694	0.00852
rs145604263	4	73422398	A	G	0.253704	0.0647	0.00730327	0.0621	-0.00834	0.00696
rs145646621	5	19047377	G	A	0.261495	0.0639	0.123004	0.0587	0.00328	0.00618
rs145833168	1	46371253	C	T	0.189298	0.0427	-0.0034042	0.0363	0.0001	0.00405
rs1459781	5	113797444	T	C	0.0642041	0.0172	0.00669752	0.0153	0.00946	0.0017
rs146	7	25021625	G	A	0.0737004	0.0225	0.0229002	0.0204	0.00496	0.0023
rs146166995	1	91580036	T	C	0.155704	0.0455	0.0526019	0.0418	-0.00512	0.00487
rs146171923	1	245728867	C	T	0.218305	0.0669	0.1558	0.0579	0.00307	0.00641
rs146176468	5	65644181	G	A	0.191197	0.0512	0.0649013	0.0495	-0.01011	0.0047
rs146215029	16	63756912	G	A	0.081004	0.0245	0.0178992	0.0215	0.00039	0.00246
rs146280921	4	132288586	A	T	0.243197	0.0614	0.101599	0.0565	0.00865	0.0057
rs146283750	13	76976777	C	T	0.289003	0.0907	-0.0555009	0.0875	0.00248	0.00982
rs146331506	13	94562883	G	A	0.173996	0.0515	0.106205	0.0452	0.01177	0.00478
rs146347664	2	220993134	G	A	0.173401	0.0538	0.0942997	0.049	-0.00453	0.00499
rs146374277	21	37381468	C	T	0.2485	0.0758	0.231403	0.068	-0.00324	0.00752
rs146414450	11	102685650	A	G	0.174096	0.0547	0.118503	0.0498	0.00536	0.00475
rs146469806	12	38690506	A	T	0.114997	0.0344	0.00630011	0.0316	0.00493	0.00337
rs146530621	1	159591188	G	A	0.074702	0.023	0.0467038	0.0206	-0.0021	0.00223
rs146536390	1	95135164	C	G	0.1984	0.0617	0.109903	0.0567	-0.00642	0.00661
rs146799434	21	31068028	A	G	0.201397	0.0568	0.0231011	0.055	-0.01113	0.005
rs147005885	6	56692572	G	A	0.169698	0.0517	0.0185001	0.0441	0.01075	0.00486
rs147079200	14	32076939	G	A	0.232702	0.0646	0.0674976	0.0601	-0.01039	0.00697
rs147104753	18	64086061	T	C	0.242797	0.0719	-0.0893013	0.0722	0.01273	0.00832
rs147200445	4	773523	T	C	0.233996	0.0718	0.148196	0.065	-0.00491	0.00738
rs147217708	15	87907590	G	A	0.248897	0.0693	0.151404	0.0633	0.00108	0.00733
rs147265994	13	37802856	G	A	0.187005	0.0576	-0.0243999	0.0552	0.00556	0.00609
rs147271798	4	159033172	T	C	0.248897	0.0747	0.1139	0.065	-0.0166	0.00741
rs147367926	22	38548461	A	G	0.242303	0.0755	0.00430074	0.0718	0.00091	0.00743
rs1474909	20	58559654	A	C	0.103504	0.0326	0.049704	0.032	-0.00166	0.00307
rs147548658	1	109069552	A	G	0.165701	0.0415	0.0932991	0.0379	0.00466	0.00402
rs147839972	3	182844052	A	T	0.261002	0.0579	0.0970995	0.0553	-0.01376	0.00649
rs148180874	4	61927124	C	T	0.187595	0.0566	0.0579046	0.0524	0.00588	0.00508
rs148253194	9	36608807	T	C	0.229698	0.0654	0.0906996	0.0604	0.00317	0.00656
rs148371742	6	17269152	C	T	0.271297	0.0775	-0.0264959	0.0753	-0.00163	0.00757
rs148382460	18	33704828	A	G	0.273601	0.0698	0.1318	0.066	0.00366	0.00894
rs148532090	3	48751928	T	C	0.2939	0.0707	0.2828	0.0645	0.01825	0.00755
rs148559102	1	96698054	C	T	0.206495	0.0513	0.127697	0.0445	0.00585	0.00505
rs148644023	6	94484344	C	T	0.311401	0.0738	0.112698	0.0685	-0.00528	0.00748
rs148786340	9	129456835	T	C	0.2232	0.0566	0.0324962	0.0535	-0.00166	0.0067
rs148815603	1	112888638	G	A	0.218903	0.0653	0.0272993	0.0553	0.00254	0.00546
rs1488233	3	26777472	G	A	0.0643039	0.0183	0.0433982	0.0164	-0.00266	0.00182
rs148893496	1	59218858	T	C	0.253098	0.0753	0.0775997	0.0637	0.01209	0.00707
rs148997608	2	215259978	A	G	0.252897	0.0793	-0.0235041	0.0825	0.00887	0.00665
rs1490182	10	106582029	C	T	0.0717001	0.0202	0.0411971	0.018	-0.00427	0.002
rs149139904	1	220553002	T	G	0.171598	0.0503	0.0109004	0.0467	-0.00026	0.00527
rs149158199	16	84203737	A	G	0.1736	0.0542	0.0701975	0.0501	0.00376	0.00509
rs149169140	8	138627220	C	G	0.286299	0.064	0.0893013	0.0604	0.00149	0.00671
rs149318634	13	108462581	A	G	0.182896	0.0477	0.054403	0.0409	-0.00482	0.00461
rs149331570	1	161230253	A	G	0.182497	0.0541	0.0703	0.0508	-0.01145	0.00545
rs149424	18	24517647	T	C	0.175901	0.0512	-0.0325955	0.0504	-0.00555	0.0045
rs149598580	4	8343277	T	C	0.159999	0.0479	0.0689009	0.0445	-0.00176	0.00465
rs149675727	2	227741088	C	G	0.293803	0.0793	0.185799	0.0673	0.01009	0.00978
rs149712692	3	30888745	C	T	0.274805	0.0722	0.019295	0.07	-0.00173	0.00844
rs149800442	9	117444705	C	T	0.220397	0.054	0.0935966	0.0499	0.00403	0.00501
rs149848647	6	63539788	G	A	0.283398	0.0881	-0.0292966	0.091	-0.0032	0.00945
rs149865805	10	124928283	A	G	0.190703	0.0552	0.072702	0.0514	-0.00857	0.0055
rs150061418	3	107332855	C	G	0.101301	0.0296	0.0109004	0.0271	0.00461	0.00299
rs150169189	4	66376854	C	G	0.215998	0.0669	0.142801	0.0606	-0.00063	0.00646
rs1501790	5	81148698	C	T	0.115905	0.0349	0.0396976	0.0319	-0.00275	0.00354
rs150207487	3	51528377	A	G	0.229197	0.0697	0.153596	0.066	0.0198	0.00756
rs150354141	4	164805294	C	T	0.181294	0.0561	0.031501	0.0521	0.00607	0.0059
rs150376078	9	135364201	C	T	0.213503	0.0653	0.114099	0.0605	0.01298	0.00615
rs150481075	10	26631611	T	G	0.174701	0.0515	0.107697	0.0467	-0.00637	0.00492
rs150546076	1	197537074	C	G	0.177903	0.0514	0.0590988	0.0478	-0.00132	0.00505
rs150675931	15	65643266	G	T	0.228696	0.0695	0.013298	0.0673	0.01626	0.0087
rs150793912	6	134283787	G	A	0.345297	0.0791	0.0751008	0.0857	0.01109	0.0071
rs150815972	2	186052236	G	A	0.221495	0.0662	0	0.0644	-0.01716	0.00625
rs150833979	7	18438521	G	A	0.268599	0.0612	0.0802019	0.0574	0.00032	0.00638
rs150835180	2	202236630	G	A	0.158	0.0435	0.0839035	0.0395	-0.00261	0.00392
rs150940525	8	95152573	A	G	0.193204	0.0576	-0.014799	0.0538	-0.00636	0.00597
rs151183821	9	19203514	C	T	0.189805	0.0578	-0.0548953	0.0626	0.00237	0.00567
rs151319534	6	18731041	A	G	0.192099	0.0583	0.095601	0.0533	0.00501	0.00607
rs151473	5	14123313	T	C	0.0712969	0.022	-0.00130085	0.0199	-0.00374	0.00223
rs1521584	3	146581300	A	T	0.0592024	0.0179	0.0145043	0.0159	0.00089	0.00171
rs1531068	8	136466884	T	C	0.0729995	0.0205	-0.0194989	0.0185	0.00271	0.00195
rs1531215	19	55931885	G	T	0.0652961	0.0179	0.0406033	0.0163	0.00186	0.00177
rs1536959	9	129053531	G	A	0.136496	0.0401	0.0162005	0.0345	0.00112	0.00344
rs1538444	1	238282502	C	T	0.133703	0.0366	0.027402	0.0336	-0.00632	0.00359
rs1541302	18	37206551	T	A	0.0596969	0.0187	0.00170145	0.0166	0.00896	0.00182
rs1543917	8	136953868	C	T	0.060196	0.0185	0.0034961	0.0166	0.00179	0.00183
rs1548899	2	51559091	G	A	0.0832947	0.0179	0.0181029	0.0159	0.00099	0.00176
rs1554380	2	76823000	A	G	0.104198	0.0282	0.0778033	0.0253	0.00093	0.00266
rs1556029	9	14562630	T	C	0.0746992	0.0224	0.0271968	0.0202	0.00408	0.0022
rs1560001	12	114634628	C	T	0.0774968	0.0213	0.00800193	0.0194	0.00281	0.00207
rs1565327	3	177838441	T	C	0.0565032	0.0172	0.0259016	0.0154	0.00116	0.00171
rs158750	1	222351697	A	G	0.0648041	0.0193	0.026603	0.0172	0.00026	0.00193
rs1595263	15	62399541	C	T	0.0641013	0.0173	0.0246001	0.0155	0.00392	0.0017
rs160068	5	55554416	G	A	0.101103	0.0249	0.00920221	0.0218	-0.00188	0.00244
rs1604306	3	158750981	G	C	0.0957953	0.029	0.0207028	0.0265	0.00021	0.0028
rs1607246	2	224086446	G	A	0.0603022	0.0183	0.0153979	0.0165	0.00126	0.00182
rs161721	1	44788398	T	A	0.241702	0.0675	0.0460963	0.0564	0.01356	0.00716
rs163838	5	35000525	A	G	0.0805011	0.0242	0.0507026	0.0219	0.00137	0.00232
rs1641003	16	8834816	C	T	0.0842951	0.0257	0.0366951	0.0264	0.00011	0.00231
rs1642953	12	47721708	C	T	0.159606	0.046	-0.0382972	0.0395	-0.00028	0.00481
rs1660707	2	101826210	A	C	0.0780993	0.0228	-0.00040008	0.0205	0.00723	0.00221
rs1670036	10	106807189	C	A	0.217298	0.0534	0.123604	0.0494	-0.00043	0.00526
rs1675007	4	167187372	A	C	0.0737986	0.0231	0.037604	0.0206	0.00381	0.00223
rs1676581	17	25695084	A	G	0.104504	0.0298	0.0394995	0.0272	-0.00098	0.00275
rs1678386	13	95849176	C	A	0.0646985	0.0199	0.0465991	0.0179	0.00123	0.00192
rs1678913	5	31686533	G	A	0.0615031	0.0184	0.0144032	0.0163	0.0005	0.00174
rs16832173	2	154013361	C	T	0.105705	0.0277	0.0180011	0.0251	0.00556	0.00251
rs16849927	2	214061367	A	C	0.0696007	0.0196	0.0141987	0.0173	0.00341	0.00195
rs16856445	2	217495899	C	A	0.0716034	0.0225	0.023801	0.0199	0.00258	0.00211
rs1686484	2	10970473	G	A	0.0759959	0.0203	0.0123965	0.0183	-0.00434	0.00192
rs16865155	3	189914745	T	C	0.0701975	0.0217	0.0368043	0.0192	0.00085	0.00211
rs16869005	7	68545824	C	A	0.0744973	0.0234	-0.00129916	0.0206	-0.00309	0.00216
rs16869731	4	20540303	A	T	0.0686955	0.0197	0.00469894	0.0176	0.00153	0.00184
rs16879023	6	16753147	G	A	0.102398	0.0251	0.0553013	0.0221	0.00204	0.00244
rs16882078	6	90419556	C	G	0.110503	0.0347	0.00420116	0.03	-0.00127	0.00331
rs16920504	9	104338094	G	T	0.0769026	0.0225	0.0192032	0.0199	0.00695	0.00222
rs16923640	9	5898829	A	G	0.0636037	0.0187	0.0399993	0.0167	0.00391	0.00192
rs16929977	12	2893650	C	A	0.241995	0.0743	0.129403	0.0719	-0.00782	0.00674
rs16933101	12	28765600	G	A	0.1985	0.0424	0.0395	0.0363	-9e-05	0.004
rs1693439	4	100245489	A	G	0.1313	0.0348	0.0428008	0.0318	0.00253	0.0034
rs16935330	9	366216	T	C	0.168197	0.0504	0.0943006	0.046	0.00282	0.00458
rs16941645	15	59985584	G	A	0.246502	0.0722	0.101501	0.0678	-0.00726	0.00633
rs16947853	12	118101685	T	C	0.0967001	0.0259	0.0421012	0.0235	0.00051	0.00244
rs16956223	15	32410783	A	G	0.0955011	0.029	0.0263011	0.0283	0.00318	0.00243
rs17005494	2	70562678	G	A	0.103296	0.0315	0.0430015	0.0285	-0.00282	0.0029
rs17007397	3	70594975	G	C	0.0740987	0.0174	0.0168003	0.0155	-0.0072	0.00172
rs17043139	12	77623091	G	A	0.1715	0.052	0.0290993	0.0485	-0.00679	0.00498
rs17046620	3	67622948	G	A	0.0807004	0.0247	0.0337016	0.0222	0.0007	0.00236
rs17054691	3	55044611	C	G	0.0618004	0.0185	0.0183997	0.0164	0.00078	0.00181
rs17061756	13	74534758	T	G	0.178498	0.0549	0.0858015	0.0469	-0.00429	0.00468
rs17068598	13	47250800	G	A	0.0816006	0.0239	0.0137035	0.021	0.00073	0.00236
rs17107357	14	78796609	G	C	0.0908004	0.0254	0.0193969	0.023	0.00369	0.00238
rs17117430	1	58855299	T	C	0.0633972	0.0179	0.0208021	0.0158	0.00162	0.00175
rs17124819	12	61744621	C	T	0.0789025	0.0225	0.00569619	0.0198	0.00505	0.00223
rs17126576	8	18239072	C	G	0.0558036	0.0175	0.0184979	0.0157	0.0023	0.00172
rs17135183	6	2512848	T	G	0.0613961	0.0189	0.0153023	0.0169	-0.00133	0.00184
rs17143177	7	20642445	C	T	0.0949043	0.0269	0.0272993	0.0244	-0.00204	0.0025
rs1714350	11	15175279	T	C	0.0758957	0.0199	0.0204005	0.018	0.00414	0.00192
rs17149463	7	24456585	A	G	0.0650009	0.0202	0.0295976	0.018	-0.00152	0.00193
rs17160327	1	146985525	T	G	0.0622045	0.018	0.0270021	0.0161	0.00151	0.00176
rs17182055	14	73372069	G	T	0.0625033	0.0187	-0.00770028	0.0168	0.00446	0.00187
rs17191239	15	60385669	C	T	0.0720977	0.0214	0.0372035	0.0192	-0.00043	0.00203
rs17208949	4	105271128	C	T	0.147596	0.0369	0.102997	0.0336	0.00904	0.00358
rs17227469	21	36785887	T	C	0.172204	0.0528	0.0720974	0.054	0.0018	0.00422
rs17232653	11	20481648	T	C	0.0944007	0.0289	0.0667985	0.0256	0.00034	0.00281
rs17243101	8	25998982	A	G	0.108298	0.0302	0.0407964	0.0274	-0.00197	0.00278
rs17270013	15	60423980	G	T	0.0630037	0.0174	0.0358034	0.0156	-0.00265	0.00171
rs17326964	2	58486224	G	A	0.178397	0.0543	-0.0326027	0.0453	-0.00898	0.00507
rs17344217	8	4404738	G	T	0.0598031	0.0185	0.0271965	0.0166	0.00129	0.00179
rs173573	5	141067955	G	A	0.0644959	0.0181	0.0511986	0.0162	-0.00734	0.00173
rs17358800	1	110778059	G	A	0.071496	0.0216	-0.0356953	0.023	-0.00214	0.002
rs17395772	16	64074842	G	A	0.080798	0.0244	0.0553964	0.022	0.00443	0.00244
rs17430855	4	106463575	A	G	0.087003	0.0263	0.00479847	0.0229	-0.00011	0.0028
rs17454163	5	144254039	G	A	0.0698003	0.0171	0.0437952	0.0153	0.00147	0.0017
rs17455968	20	58160843	G	A	0.0919947	0.0266	0.0232993	0.0255	-0.00052	0.00243
rs17468572	5	110919174	C	T	0.156595	0.0488	0.0974034	0.0423	0.0087	0.00458
rs17472169	13	99968512	G	A	0.0802994	0.0226	0.0114048	0.0235	-0.00609	0.00205
rs174760	22	29700536	C	G	0.0823999	0.0214	0.0329995	0.0189	0.00277	0.00209
rs17477236	1	108124480	C	A	0.0766003	0.0196	0.0573008	0.0175	-4e-05	0.00186
rs17518773	4	12932984	T	C	0.100804	0.0306	-0.0185001	0.0281	0.00777	0.00309
rs17529436	14	27704132	T	C	0.0769981	0.0229	0.0271968	0.0202	-0.0006	0.00227
rs17558352	15	26332541	A	G	0.0560967	0.0176	0.0126003	0.0157	-0.00109	0.00173
rs17568568	1	116284653	C	T	0.134297	0.033	0.0216016	0.0301	0.00019	0.00318
rs17573483	1	92218245	G	A	0.0816982	0.0239	0.0325025	0.0212	-0.00699	0.00225
rs17581662	16	26357471	C	T	0.0605996	0.0177	0.0525046	0.0158	-0.00033	0.00174
rs17584152	1	220720560	C	T	0.129403	0.0355	0.0416035	0.0323	0.00504	0.0036
rs17607374	11	107577475	G	A	0.131203	0.0377	0.0551956	0.0345	0.00016	0.00354
rs17616719	7	35659575	T	C	0.0704957	0.0202	0.0361005	0.018	0.00065	0.00196
rs17633009	6	117687002	A	G	0.0940002	0.0272	0.0183997	0.0247	-0.00408	0.00287
rs17643679	3	158477517	G	A	0.122303	0.0325	0.0630037	0.0295	0.00102	0.00337
rs17655433	8	9076756	A	G	0.120801	0.0342	-0.051904	0.0303	0.00663	0.00331
rs17656368	3	71474216	C	T	0.0580953	0.0174	0.0212032	0.0156	-0.00707	0.00171
rs17696274	2	102963227	G	C	0.144298	0.0455	-0.0633972	0.0425	0.00635	0.00453
rs17701675	8	8850633	G	A	0.0909975	0.0179	-0.0165031	0.0158	0.00019	0.00174
rs17706729	8	9079845	G	T	0.0755968	0.0204	0.00559563	0.0183	-0.00059	0.00188
rs17726337	20	45944659	C	G	0.173399	0.0513	-0.0586996	0.0513	0.00019	0.00489
rs17732261	13	90900268	A	G	0.102999	0.0302	0.0590988	0.0274	-0.00323	0.00313
rs17745528	11	85851867	G	C	0.196003	0.0599	0.0122042	0.0567	0.01308	0.00516
rs17751535	7	3609495	G	A	0.147503	0.0373	0.0719042	0.0326	-0.00025	0.00331
rs1776503	14	52687869	C	T	0.0631954	0.0189	0.0176956	0.0167	0.00111	0.00176
rs17768231	14	72413545	G	C	0.0820998	0.0253	-0.00370313	0.0231	0.01537	0.00253
rs17787346	11	46033104	C	T	0.100395	0.0315	-0.0407964	0.0291	0.01292	0.00294
rs17795071	3	105073627	C	G	0.0636975	0.0199	-0.00180162	0.0176	0.00127	0.00195
rs17833131	14	59251533	A	G	0.0846995	0.0253	0.0389034	0.0228	0.00604	0.00259
rs1783364	21	25503584	C	A	0.0636962	0.0174	0.0189994	0.0155	-0.00254	0.00172
rs1790246	11	77555356	A	G	0.078201	0.0198	0.0358979	0.0177	0.00426	0.00192
rs1800651	9	71651605	A	G	0.0813035	0.0203	0.0101978	0.0178	0.00158	0.00199
rs1804972	11	60658301	T	C	0.168501	0.052	0.0694981	0.0478	-0.00527	0.00459
rs1806914	17	74018640	G	C	0.1311	0.0396	0.072603	0.0358	0.00872	0.00352
rs1816578	12	17746697	T	C	0.0694981	0.0197	0.00960374	0.0174	-0.00361	0.00193
rs181893705	7	67222426	A	G	0.231802	0.0699	0.0725997	0.0657	0.00025	0.00639
rs1820411	3	139694037	G	T	0.0605996	0.0177	0.0350988	0.0159	0.00262	0.00178
rs1825597	16	77169221	G	T	0.097205	0.025	0.0260976	0.022	-0.00324	0.00241
rs183356536	8	14944196	A	T	0.220203	0.0642	0.0411995	0.0639	0.01126	0.00605
rs1835491	8	10735017	T	A	0.0717001	0.0186	0.00849599	0.0166	-0.0002	0.00172
rs184032510	17	33232422	C	T	0.2017	0.059	0.139998	0.054	0.00388	0.00593
rs184114821	3	166701164	T	A	0.241804	0.0755	0.0192032	0.0714	-0.00693	0.01061
rs1841824	4	22429495	C	T	0.0697038	0.0204	0.0433982	0.0181	-0.00257	0.00198
rs184506577	13	56923810	A	G	0.188304	0.0576	0.112998	0.0531	-0.00514	0.00598
rs184757422	7	112726660	C	G	0.182996	0.0569	0.0518047	0.0523	0.01226	0.00565
rs1848797	10	64552934	A	G	0.0724974	0.0176	-0.00240288	0.0156	0.00605	0.00174
rs184989466	16	25803592	C	T	0.207	0.0621	0.143501	0.0576	0.00579	0.0064
rs185057554	12	33706516	C	T	0.258395	0.0665	0.0669949	0.0626	0.00035	0.00635
rs185190500	18	37053206	T	A	0.1518	0.0449	0.0419998	0.0385	-0.01119	0.00443
rs185588753	15	88052252	T	A	0.201798	0.0633	0.037297	0.0674	0.00051	0.00556
rs186056722	5	108303548	A	G	0.261002	0.0815	0.143503	0.0692	-0.00355	0.00721
rs186255183	2	33140174	C	T	0.1757	0.0482	0.074896	0.0426	-0.01026	0.00497
rs1864587	8	10732992	G	A	0.0770971	0.0189	-0.0077995	0.0191	0.00161	0.00172
rs1864681	17	70772384	C	T	0.0685037	0.0192	0.0162005	0.0171	0.00064	0.00187
rs1865398	4	162687485	G	A	0.0665031	0.019	0.0168003	0.0169	0.0002	0.00186
rs186650244	10	17487305	T	C	0.252897	0.0748	0.0976982	0.0718	-0.00763	0.00825
rs1866970	1	30103672	T	C	0.0627025	0.0187	0.034498	0.0168	-0.00071	0.0019
rs1872510	16	77059362	C	A	0.0613968	0.0172	0.0408949	0.0154	-0.00235	0.00171
rs1882271	2	85288572	T	G	0.101798	0.0318	-0.0031951	0.0276	-0.0043	0.0031
rs1883681	20	42709934	G	A	0.0655951	0.0187	0.0279983	0.0169	0.00182	0.00183
rs1884709	20	17925870	A	G	0.0608975	0.0192	0.0101978	0.0173	0.00013	0.00192
rs1885890	13	100091244	A	G	0.0944007	0.0244	0.0244975	0.0221	-0.00642	0.00242
rs188600924	8	136366504	G	A	0.0994005	0.0296	0.0774968	0.0262	-0.00347	0.0028
rs188985428	1	190718611	T	G	0.206103	0.0639	0.110297	0.0579	-0.00352	0.00642
rs1893197	18	5618386	T	C	0.0709989	0.0214	0.034498	0.0193	-0.00106	0.00212
rs189367389	2	86130200	T	C	0.220797	0.0605	-0.0266007	0.0578	0.00219	0.00575
rs1905874	18	10921579	G	A	0.0722052	0.0218	-0.0173978	0.0192	0.00011	0.00208
rs191009330	12	94632276	G	A	0.104095	0.0297	0.00700447	0.0259	-0.00613	0.00382
rs191549504	6	33411673	C	T	0.241295	0.069	0.0467981	0.0663	-0.00635	0.00705
rs191632415	4	21889735	C	G	0.285299	0.0835	0.0832008	0.0805	0.00157	0.00924
rs1918942	12	40995961	C	T	0.0635044	0.0181	0.0170953	0.0162	0.00243	0.00179
rs191991383	12	32935148	T	C	0.243197	0.0709	0.0542041	0.0708	0.00805	0.00893
rs192183	5	142403090	T	G	0.0597018	0.0188	0.0430978	0.0168	0.00201	0.00185
rs192820714	7	129497222	A	C	0.240402	0.0647	0.0846995	0.06	0.01255	0.00714
rs193292234	3	15174430	G	A	0.232197	0.0726	0.153699	0.0688	0.00945	0.00644
rs1939380	11	131877903	C	T	0.0625991	0.0196	0.0139975	0.0174	-8e-05	0.00183
rs1941737	18	64240553	A	C	0.0574006	0.0175	0.0101978	0.0156	0.00197	0.00173
rs1945754	11	77237241	G	A	0.0553964	0.0173	0.0172988	0.0154	0.00136	0.00172
rs1951568	14	23285439	G	A	0.0737004	0.0188	0.0244976	0.0167	-0.00077	0.0018
rs1985169	20	21543322	A	G	0.1058	0.0224	0.0902976	0.0201	-0.00105	0.00234
rs1986616	14	73540936	G	A	0.0660971	0.0171	0.0105959	0.0153	0.00386	0.0017
rs1986735	9	108620024	C	T	0.1165	0.0303	0.045102	0.0265	-0.00268	0.00284
rs1987783	2	40343648	T	C	0.0627964	0.0183	0.0444952	0.0163	-0.00064	0.00171
rs1995965	6	24014411	A	G	0.0762015	0.0205	0.060201	0.0209	-0.00171	0.00191
rs1998312	14	46318851	C	G	0.0622985	0.0184	0.0336959	0.0164	0.001	0.00174
rs2004828	11	1627926	T	C	0.0650009	0.0189	0.0358979	0.0169	0.00257	0.00176
rs2026648	9	14568710	G	C	0.140504	0.0382	-0.0203025	0.0325	0.00315	0.00342
rs202823	20	21288811	A	G	0.159897	0.04	0.133096	0.0358	-0.0011	0.00414
rs2032344	4	100076960	A	C	0.145502	0.0339	0.0358979	0.0313	0.00104	0.00353
rs2032345	4	100076887	G	A	0.0739049	0.0203	0.0128016	0.0183	-0.00258	0.00201
rs2057122	14	33190028	A	G	0.0783027	0.0212	0.0173978	0.0187	0.00388	0.00195
rs2058835	18	63732415	C	T	0.0636003	0.0172	-0.0132025	0.0154	0.0049	0.0017
rs2071275	14	94857892	G	C	0.0577986	0.0178	0.014596	0.0158	0.00296	0.00171
rs2074404	17	44865439	G	T	0.0694037	0.0206	0.0497051	0.0185	-0.0138	0.00202
rs2076994	10	125424394	T	A	0.0652961	0.0182	0.0236986	0.0162	0.00219	0.00177
rs2088346	8	11654384	G	T	0.074896	0.0205	0.00749804	0.0185	-0.0011	0.00201
rs2099939	3	146263732	A	G	0.234598	0.0556	0.105701	0.0508	-0.00126	0.00551
rs2105527	11	79415407	C	T	0.0668024	0.0203	0.00670241	0.0181	0.00315	0.00189
rs2112140	19	37364663	A	G	0.0587028	0.0181	0.00899938	0.0163	0.00155	0.00179
rs2117349	4	158390842	C	T	0.122801	0.031	0.0557982	0.027	-4e-05	0.00299
rs2124950	5	53020470	T	C	0.0595982	0.018	0.0291995	0.0161	-0.0052	0.00178
rs2143824	6	78147903	C	T	0.0811016	0.024	-0.00249688	0.0218	0.00309	0.00241
rs214796	20	2286343	A	C	0.086297	0.0228	0.0285	0.0202	0.0036	0.00223
rs215329	12	47726577	G	A	0.0577033	0.0173	-0.0195967	0.0154	-0.00548	0.0017
rs2168410	8	108355296	T	C	0.0825012	0.0254	0.0341019	0.023	-0.00408	0.00246
rs2174773	4	63734184	G	C	0.299998	0.0824	0.065499	0.0861	0.00335	0.00755
rs2178849	21	41575158	G	A	0.162495	0.0505	0.115905	0.0455	0.00323	0.00453
rs2183974	10	56195087	G	T	0.289497	0.0666	0.0374008	0.063	0.0041	0.00623
rs2192173	12	21540055	T	A	0.0591981	0.0183	-0.00509699	0.0165	0.00316	0.0018
rs2195667	7	49429940	T	C	0.0551035	0.0172	-0.00180162	0.0154	1e-05	0.0017
rs2196344	2	138027117	A	G	0.065104	0.0201	0.000899595	0.0177	-0.00347	0.00191
rs2197742	3	74356681	C	A	0.0806029	0.0239	0.0130042	0.0211	-0.00421	0.00232
rs2202766	6	106237505	A	G	0.110897	0.0288	-0.000700245	0.0265	-4e-05	0.0028
rs2210726	13	84492936	T	C	0.111497	0.0308	0.0338022	0.0281	0.00114	0.00298
rs2220908	14	57914101	C	T	0.0641972	0.0189	0.0451961	0.0168	-0.00024	0.00187
rs2228048	3	30713842	T	C	0.205696	0.0645	0.182696	0.058	-0.00284	0.00735
rs2232607	20	36993333	G	A	0.3007	0.076	0.0852965	0.0757	0.00281	0.00727
rs2239113	12	2645402	G	A	0.0652961	0.0197	0.0652961	0.0176	3e-05	0.00194
rs2239547	3	52855229	T	C	0.0693955	0.0195	-0.016597	0.0172	0.00489	0.00192
rs2240157	19	1004740	T	C	0.072702	0.0202	-0.00140098	0.0201	-0.0006	0.0019
rs2246246	10	119661610	T	C	0.0603046	0.0183	0.0288012	0.0163	0.00123	0.00174
rs2246724	7	112765620	G	A	0.0723987	0.0212	0.00270365	0.0191	0.00301	0.00213
rs2248909	8	11392093	C	A	0.0773995	0.0173	-0.0310044	0.0154	0.00232	0.0017
rs2249666	21	40719241	T	C	0.0698991	0.0175	0.0208021	0.0156	0.00444	0.00171
rs2249933	1	160949114	C	G	0.0820039	0.0215	0.00639948	0.0195	4e-05	0.00206
rs2267986	22	50698731	A	G	0.0689009	0.0187	0.0166998	0.0168	5e-05	0.0018
rs2270282	2	201676441	G	A	0.0625991	0.0173	0.0367988	0.0155	-0.00097	0.00171
rs2270421	14	77787088	C	T	0.0665031	0.0186	0.0385018	0.0166	0.00175	0.00185
rs2270570	9	78796522	A	G	0.0749961	0.0226	0.0452984	0.02	-0.00357	0.00202
rs2271058	19	4852106	G	A	0.0862008	0.0235	0.0181029	0.0206	0.00093	0.00241
rs2272713	8	1846368	C	T	0.0759959	0.0224	0.0253999	0.0222	0.00061	0.00213
rs2275360	1	21943820	G	A	0.0723987	0.0208	0.0182047	0.0184	-0.00438	0.00199
rs2279831	3	147101883	A	C	0.1039	0.0314	0.00880116	0.0288	0.00948	0.00316
rs2284057	22	38221603	A	G	0.237299	0.0719	0.111702	0.0695	0.0068	0.00685
rs2284240	16	9961397	C	T	0.0584027	0.0179	0.0166986	0.0159	-0.00067	0.00176
rs2284517	21	32824713	T	C	0.115603	0.0341	-0.0318003	0.0315	0.01041	0.00362
rs2287654	8	47947701	G	T	0.0846977	0.026	-0.0513013	0.024	0.0024	0.00264
rs2288978	7	132122575	T	C	0.1049	0.031	0.049999	0.028	0.00347	0.00299
rs2293497	7	70252588	G	A	0.0717968	0.0223	0.0631954	0.0198	0.00228	0.0021
rs2295448	20	62729577	T	C	0.0819025	0.0252	0.0394995	0.0231	0.00384	0.0024
rs2297860	1	236917868	A	G	0.0763961	0.0219	0.0228959	0.0193	-0.00088	0.002
rs2304958	17	959515	A	G	0.0621012	0.0193	0.036303	0.0173	-0.00483	0.00184
rs232320	18	24500616	C	T	0.0762981	0.019	-0.014997	0.0172	-0.00147	0.00189
rs232491	21	22732945	C	T	0.0620031	0.018	0.013298	0.0161	0.00727	0.00177
rs2328878	6	25297685	G	A	0.0562	0.0173	0.0453949	0.0153	0.00273	0.0017
rs233524	16	66284991	A	T	0.0627025	0.0194	0.0402971	0.0174	-0.00032	0.00192
rs2349748	7	136130536	C	T	0.204604	0.0503	0.0300984	0.0425	0.00825	0.00475
rs2360971	12	61900666	G	A	0.0935966	0.0197	0.00940408	0.0174	0.0068	0.00193
rs2361284	14	76869429	T	C	0.112096	0.0301	0.0320024	0.0308	-0.00111	0.00283
rs2383823	9	29582191	C	T	0.071496	0.0191	0.0275048	0.0172	0.00203	0.00192
rs2388334	6	98591622	G	A	0.0679042	0.0172	0.00589736	0.0154	0.02234	0.0017
rs2391769	1	96978961	G	A	0.0901983	0.0179	0.0856995	0.016	-0.00164	0.00178
rs2398721	5	143588414	C	T	0.0788051	0.0214	0.0158042	0.0189	0.00437	0.00205
rs2425612	20	41804974	G	A	0.0936955	0.0261	0.016597	0.0228	0.00771	0.00247
rs2439645	8	96234363	C	A	0.0665031	0.0192	0.031501	0.0174	0.0039	0.00175
rs2446972	12	49256158	C	G	0.086196	0.0176	-0.0108992	0.0158	0.00912	0.00173
rs2447256	15	87206054	T	A	0.0677972	0.0214	0.00940408	0.0193	-0.00193	0.00214
rs2453489	12	49259194	T	G	0.157397	0.0444	0.083302	0.0404	-0.00127	0.00456
rs2454017	8	104112188	C	A	0.0586042	0.0178	0.026498	0.0159	9e-05	0.0017
rs2464870	11	127105446	T	G	0.0749961	0.0206	0.0374018	0.0185	0.00176	0.00189
rs2477059	1	197700895	C	T	0.0620031	0.0186	0.0328952	0.0167	-0.00747	0.00183
rs2479563	13	27600884	T	C	0.0600974	0.0175	0.0199987	0.0157	0.00383	0.00175
rs248620	5	141094933	G	A	0.0794004	0.0235	0.0555973	0.0212	-0.0044	0.00235
rs2509467	18	2649336	G	T	0.0817959	0.023	0.0566021	0.0206	-0.00695	0.00216
rs2512030	8	98967551	C	T	0.0555021	0.0174	0.00849599	0.0156	-0.00329	0.00171
rs2542205	2	217820429	G	T	0.109703	0.0345	0.0386992	0.0315	0.0019	0.00313
rs2552230	8	6030751	A	C	0.0774979	0.0215	0.0358979	0.019	0.00037	0.00206
rs2580904	10	13008083	C	T	0.0993011	0.0269	0.0164953	0.0244	0.00133	0.00259
rs2583692	8	20665701	C	T	0.0568032	0.0175	0.0201007	0.0157	-0.00064	0.00171
rs2594084	12	10118762	T	C	0.159403	0.0497	0.0127978	0.0419	0.00605	0.0046
rs2595514	2	232326801	A	T	0.0639977	0.0188	-0.00599795	0.0168	0.00539	0.00177
rs2615915	11	33482842	G	A	0.0626949	0.0176	-0.0109004	0.0157	0.00423	0.00171
rs2626638	16	80340428	A	G	0.074003	0.0215	0.0155977	0.019	-0.00229	0.00199
rs2634737	3	67608349	G	C	0.121998	0.0343	0.013298	0.0313	0.00349	0.00342
rs2635182	5	92255166	T	C	0.0705982	0.0175	0.0489044	0.0157	0.00271	0.0017
rs2637405	13	90734656	T	C	0.220003	0.0654	0.0539009	0.0626	-0.00946	0.0063
rs2664367	8	89041070	C	T	0.0555021	0.0173	0.00020002	0.0155	0.0007	0.0017
rs2674612	3	130852186	A	G	0.0666956	0.0202	0.0406044	0.0181	-0.0043	0.00205
rs2700714	8	5999421	T	C	0.0590988	0.0171	0.0138043	0.0153	-0.00073	0.0017
rs2703551	17	77192231	T	C	0.0622985	0.0191	0.0204005	0.0169	0.00227	0.00191
rs2717716	8	18437200	A	G	0.059504	0.0175	-0.00310481	0.0156	-0.00309	0.00172
rs2725708	8	5506478	C	T	0.0665031	0.019	-0.00119928	0.0168	0.00041	0.00184
rs2729532	7	111840271	A	G	0.159599	0.0461	0.0308977	0.0423	0.00632	0.00438
rs2729549	7	111749409	C	T	0.0777994	0.0233	0.0278029	0.021	0.00532	0.00212
rs2744021	6	19197314	G	A	0.0867023	0.0252	0.014596	0.0229	-0.00729	0.00243
rs2761163	13	100462727	C	G	0.0587971	0.018	0.0103958	0.016	0.00416	0.00175
rs2764348	10	45249738	T	C	0.0763034	0.0227	0.0110982	0.0204	-0.00159	0.00226
rs2788149	1	209415895	G	A	0.0720977	0.0222	0.0295009	0.0196	0.00526	0.00212
rs2796809	10	36649186	G	A	0.0996988	0.0291	-0.0278	0.0271	0.00216	0.00264
rs2809435	9	129034235	T	C	0.0639977	0.0179	0.0128965	0.0161	0.00337	0.00175
rs2818223	13	54834281	C	G	0.1134	0.0343	0.0774979	0.0309	-0.00022	0.00315
rs2828463	21	25097968	T	C	0.0704957	0.0202	0.0172012	0.0182	-0.0024	0.00199
rs2833481	21	33062351	C	T	0.117399	0.0278	-0.0209001	0.0256	0.01583	0.00266
rs2834033	21	34330012	C	A	0.0819044	0.0238	0.00879859	0.0216	0.0034	0.00231
rs28364433	15	42683630	G	A	0.148895	0.0456	0.129596	0.0406	0.00208	0.0046
rs2837907	21	42415174	A	G	0.0618004	0.0178	0.0188021	0.016	0.00136	0.0018
rs28391720	19	9102197	T	A	0.0641972	0.0177	0.0302015	0.0157	-0.00351	0.00172
rs28447662	4	37713249	A	G	0.0910009	0.0264	0.0522983	0.0239	-0.00161	0.00261
rs28463214	16	25098553	A	G	0.0882032	0.0238	0.0344014	0.0215	0.00012	0.00231
rs28463714	17	33001228	C	T	0.0626949	0.0187	0.0279983	0.0166	0.00246	0.00184
rs28474683	8	141288242	A	G	0.0691995	0.0182	0.044103	0.0163	-0.0019	0.00177
rs284870	1	92179383	T	G	0.120304	0.0334	0.0377966	0.0306	0.00185	0.00325
rs28530175	10	124296749	T	G	0.111497	0.0341	0.0829983	0.0308	-0.00089	0.00308
rs28531885	15	101319187	C	T	0.057502	0.0181	0.0382004	0.0161	0.00346	0.00173
rs2856068	3	60630799	G	A	0.0836969	0.0222	0.0325025	0.0196	-0.00702	0.00215
rs286243	19	11952121	G	A	0.0589966	0.0172	0.0189994	0.0154	0.00095	0.00171
rs2866194	4	101100658	G	A	0.074799	0.0184	0.022399	0.0165	0.0012	0.00184
rs2869043	15	78691469	A	G	0.0995014	0.0312	0.0248975	0.0307	0.00905	0.00274
rs28756682	16	9170428	C	T	0.0961035	0.0291	0.0302015	0.0267	0.00286	0.00298
rs28820575	4	174973798	A	C	0.0736965	0.0229	0.0288984	0.0208	-0.00114	0.00227
rs2883471	8	41231950	T	C	0.0653007	0.0196	0.00870203	0.0177	0.00332	0.00185
rs28845172	3	20492620	T	A	0.0757046	0.0232	0.0570996	0.0209	-8e-05	0.00228
rs2900809	2	71534468	G	A	0.0591981	0.0175	0.0156011	0.0156	0.00356	0.00172
rs290795	7	130415686	A	T	0.104396	0.0288	-0.0037972	0.0263	-0.00265	0.0029
rs2926799	12	49263634	G	A	0.0832947	0.0229	0.0129029	0.0207	0.00611	0.00221
rs2927646	5	98325166	A	G	0.0582972	0.0178	0.000899595	0.0158	0.00237	0.00174
rs294177	1	22976409	C	T	0.160098	0.0417	0.0462953	0.0386	-0.00087	0.00413
rs2970932	2	162858200	G	A	0.0643039	0.0176	-0.0147014	0.0156	0.00848	0.00172
rs3006174	6	169894701	A	G	0.0622985	0.018	0.0160013	0.016	0.00567	0.00176
rs3018448	8	103575236	T	C	0.0642979	0.0203	-0.0107981	0.0183	0.00044	0.00194
rs3018694	11	68891141	C	T	0.181198	0.0513	-0.0183015	0.0477	0.00579	0.00536
rs303732	9	14438035	T	C	0.0676026	0.0186	0.0314018	0.0168	-0.00517	0.00187
rs3097241	5	38605777	A	G	0.0709989	0.0202	0.0145043	0.0182	0.00235	0.00208
rs310015	16	81470951	G	A	0.0610991	0.0187	0.039604	0.017	-0.00343	0.00173
rs3103778	1	40433771	A	G	0.0558982	0.0172	0.0418039	0.0154	-0.00165	0.00171
rs3110505	8	106807378	G	T	0.0733021	0.0224	0.00599795	0.0197	-5e-05	0.00212
rs3111981	7	153823499	C	G	0.086297	0.0234	0.0443996	0.0215	0.00524	0.00232
rs3119942	13	63652409	G	A	0.0622052	0.0174	0.0398953	0.0156	0.00065	0.00173
rs3127074	10	115464132	A	G	0.0683967	0.0175	0.0326995	0.0156	-0.00596	0.00174
rs319919	6	64510909	C	A	0.0626949	0.0197	-0.0199007	0.0178	-1e-05	0.00187
rs3203905	12	80168660	A	G	0.107903	0.034	0.0650009	0.0308	-0.00059	0.00347
rs321232	1	96479375	A	G	0.0783027	0.0176	0.0419957	0.0156	0.01338	0.00173
rs32295	7	32160558	A	G	0.0724044	0.0226	-0.00739729	0.0204	0.00534	0.00217
rs325609	11	6221249	A	G	0.1441	0.0355	-0.0156011	0.0302	0.00227	0.00359
rs330650	2	150890233	G	A	0.0564963	0.0172	0.0266007	0.0154	8e-05	0.0017
rs330928	8	9002545	T	C	0.0683967	0.0184	-0.00190181	0.0165	-0.00166	0.0018
rs334721	1	61638521	C	A	0.176499	0.0518	0.0178992	0.0443	-0.00788	0.00437
rs336268	12	114190053	G	A	0.0824038	0.0245	-0.000299955	0.0215	0.00656	0.00244
rs33823	19	34000725	T	C	0.0660967	0.0184	0.0448969	0.0163	-0.00516	0.00178
rs33950471	5	58449784	G	T	0.0751978	0.023	0.0391983	0.0207	-0.00018	0.0023
rs34018609	17	2843791	T	C	0.101401	0.0302	0.0251998	0.0275	-0.00371	0.00286
rs34019235	11	130678502	C	T	0.0851985	0.0262	0.0446	0.0235	0.00049	0.00252
rs34026645	8	10386679	A	G	0.181496	0.047	0.0133011	0.0436	0.00319	0.00484
rs34094408	2	173341994	A	G	0.1381	0.0387	0.0295005	0.036	0.00574	0.00352
rs34109633	5	42858145	G	C	0.0677008	0.0197	0.0178992	0.0175	-0.00342	0.00186
rs34163945	4	795568	C	T	0.0910961	0.026	0.0293979	0.0229	-0.00195	0.00255
rs34234412	18	67039545	T	C	0.151501	0.0401	0.0528012	0.0368	-0.00535	0.00359
rs34238	5	103242123	A	C	0.0657035	0.0178	0.00669752	0.0159	-0.00225	0.0017
rs34268639	7	9142798	G	T	0.191596	0.0509	0.00769957	0.0484	-0.00104	0.00561
rs34293106	22	42324725	A	G	0.223703	0.0614	0.143104	0.0556	0.02133	0.0055
rs34310563	5	168210565	G	A	0.0953002	0.028	0.0611948	0.0263	-0.00221	0.00252
rs343340	3	146271303	C	A	0.0640053	0.0201	0.0212032	0.0179	-0.00432	0.00187
rs34347955	4	4732560	T	C	0.0704025	0.0212	0.0273038	0.0191	-0.00025	0.00219
rs34348191	20	25210313	C	G	0.0760996	0.0231	0.0446961	0.0208	-0.00215	0.00242
rs34391931	15	62357618	G	A	0.102299	0.0308	0.00280393	0.0283	-0.00029	0.00309
rs343921	15	33294217	G	A	0.0660009	0.0205	0.016902	0.0184	-0.00331	0.002
rs343922	15	33295339	T	C	0.205997	0.0645	0.0127978	0.0612	0.00324	0.00674
rs34402317	8	2008173	C	A	0.123004	0.0338	0.0555973	0.0308	0.00118	0.00326
rs34436454	11	88696538	G	C	0.0785996	0.0212	0.023197	0.0192	-0.00131	0.00201
rs34464512	10	72925563	C	T	0.180204	0.0436	0.103096	0.0405	0.00541	0.00453
rs34509543	1	170182326	T	C	0.182597	0.049	0.113498	0.0445	-0.00174	0.00427
rs34561875	6	7231770	G	A	0.129005	0.0394	-0.0197046	0.0363	0.00289	0.00371
rs34572879	4	174763078	A	G	0.101102	0.0264	0.0121953	0.024	-0.00145	0.00252
rs34589310	9	135599693	A	G	0.0600974	0.0187	-0.0031951	0.0166	-0.00526	0.00181
rs34640696	8	58700462	A	G	0.0737986	0.0208	-0.0143018	0.0189	-0.00085	0.00244
rs34740048	15	70781489	T	C	0.101599	0.031	0.0387013	0.0283	-0.00354	0.00324
rs34796063	11	44719907	T	C	0.179902	0.0564	0.0712038	0.0573	0.01003	0.00532
rs34818909	5	88077249	T	C	0.215998	0.0582	0.0669014	0.0547	0.00116	0.00546
rs34823338	7	3717236	C	T	0.0803969	0.0211	0.00910129	0.0186	0.00263	0.00201
rs34837036	4	129151586	C	T	0.0834033	0.0227	0.0278029	0.02	0.00226	0.00215
rs34938541	2	104830710	A	T	0.0729995	0.0208	0.0404987	0.0187	0.00127	0.00197
rs35066493	9	86717077	T	G	0.087003	0.0255	0.0172012	0.0231	0.00174	0.00248
rs35112334	1	64672478	G	A	0.181102	0.0543	0.0525046	0.0496	0.00202	0.00496
rs35193503	3	20260300	A	G	0.148601	0.04	0.0301023	0.0371	-0.0008	0.00374
rs35217899	8	129927893	T	C	0.279902	0.074	0.114899	0.0708	-0.01068	0.00647
rs35219418	14	104609797	A	T	0.0864987	0.0226	0.0270995	0.0211	0.00023	0.00209
rs35221856	12	128755376	C	G	0.0816998	0.0188	-0.0113036	0.0167	-0.00024	0.0018
rs35357088	9	27197368	C	T	0.127504	0.0341	0.102099	0.031	-0.00151	0.00342
rs353746	8	57706143	A	T	0.0592967	0.0184	0.0374981	0.0164	0.00105	0.0018
rs35406341	17	47421279	A	G	0.0605964	0.0171	0.023404	0.0153	-0.004	0.0017
rs35435268	17	77043894	T	C	0.207997	0.0606	0.025502	0.0576	0.01316	0.00575
rs35437590	1	15089952	C	A	0.0589966	0.0186	0.00399798	0.0166	-0.00059	0.00173
rs35454931	20	59307219	T	C	0.0645979	0.0194	0.0353961	0.0174	0.00204	0.00193
rs35601972	19	40705360	G	A	0.120395	0.0352	0.0754997	0.0321	0.01214	0.00336
rs35646814	20	53190148	T	C	0.0708964	0.0213	0.023404	0.0189	0.00731	0.00205
rs35672563	5	164292756	T	C	0.0838999	0.0248	-0.0166986	0.0226	0.00199	0.00247
rs35689359	1	146998343	G	A	0.0711953	0.0222	0.0212032	0.0197	0.00156	0.00208
rs35735244	7	123359065	G	T	0.0683966	0.0203	-0.00269636	0.0183	0.00628	0.00201
rs35737824	5	79831299	C	T	0.159606	0.046	0.0538017	0.0397	0.00669	0.00505
rs35746397	3	178166561	C	T	0.103995	0.032	-0.00239712	0.0294	-0.00393	0.00306
rs35837266	4	23876840	C	G	0.0857005	0.0268	0.0639039	0.0237	-0.00343	0.00249
rs35842297	12	120798216	C	A	0.0593997	0.0176	0.00690378	0.0157	0.00294	0.00171
rs35851667	7	104977501	A	G	0.0770999	0.023	0.0501987	0.0208	-0.00767	0.00228
rs35875631	15	101193641	T	C	0.0603046	0.018	-0.00190181	0.016	0.00049	0.00178
rs35906309	4	189353749	C	A	0.0683966	0.0192	0.0332983	0.0172	-0.00284	0.00185
rs35910730	2	58343743	T	C	0.247602	0.0777	0.104702	0.0738	0.00675	0.00622
rs35934814	1	31332191	A	T	0.0778033	0.0215	0.0539956	0.0192	0.00157	0.00208
rs35955717	14	33395060	T	C	0.101202	0.026	0.0933993	0.023	-1e-05	0.00242
rs36092443	17	47465598	A	G	0.147497	0.0415	0.145502	0.0371	-0.00326	0.00407
rs36095938	18	65499225	A	G	0.1313	0.0372	0.0106036	0.0346	0.00706	0.00368
rs372686	12	51412035	G	A	0.070401	0.0176	0.0310986	0.0157	0.0017	0.00173
rs3751331	12	58290278	G	A	0.0600048	0.0176	-0.0273038	0.0156	0.00872	0.00174
rs3751784	16	12654756	C	T	0.0726997	0.0207	0.0130954	0.0186	-0.004	0.00201
rs3767602	1	112029763	G	A	0.134595	0.0377	0.112005	0.0333	-0.00336	0.00367
rs3769809	2	183037267	T	A	0.0611948	0.0174	0.0174005	0.0154	-0.0018	0.00171
rs3773644	3	30712344	T	C	0.0584953	0.0176	0.0326027	0.0157	-0.00019	0.00173
rs3775540	4	99304544	G	A	0.0911947	0.0284	0.0433042	0.0257	-0.00278	0.00257
rs3775827	4	20545314	A	G	0.0841021	0.0237	0.00669752	0.0232	0.00264	0.00217
rs3780460	9	100907070	T	C	0.0712969	0.022	0.0009995	0.0199	0.00035	0.00203
rs3783819	14	61316264	A	G	0.061302	0.0176	0.0416025	0.0158	0.00493	0.00175
rs378974	8	9026639	C	T	0.0605996	0.0188	-0.0102968	0.0167	0.00029	0.00187
rs3791554	2	240112014	G	A	0.0876952	0.0254	0.0618009	0.0226	-0.00094	0.00251
rs3793243	7	73121347	A	G	0.061603	0.0178	0.0194987	0.0159	0.00184	0.00173
rs3803164	12	1755654	C	T	0.0601004	0.0188	0.0124978	0.0169	0.00583	0.00183
rs3809955	18	69449805	A	C	0.0680978	0.0186	-0.0133994	0.0167	-0.00368	0.00182
rs3814731	11	71192602	C	T	0.121896	0.0378	0.0178992	0.0327	-0.00163	0.00418
rs3850970	12	31782877	G	A	0.0559039	0.0174	0.00599795	0.0155	0.00352	0.00171
rs3887743	6	37655884	C	T	0.0845018	0.0262	-0.0189984	0.0238	0.00402	0.00244
rs40186	16	58545068	G	A	0.081004	0.0241	0.0248051	0.0211	0.00278	0.00236
rs402356	3	284356	T	C	0.075803	0.0197	0.014997	0.0179	0.00092	0.00193
rs406909	3	4587256	A	G	0.111801	0.0336	0.0487044	0.0306	0.00316	0.00325
rs4083497	1	42079867	A	G	0.0835044	0.0222	0.0277027	0.0201	-0.0021	0.00213
rs4098731	20	6120512	C	T	0.0704976	0.0196	0.0138048	0.0174	-0.00401	0.00184
rs41279952	20	22942133	A	G	0.244999	0.0639	0.130897	0.0639	0.00798	0.00609
rs414299	19	49155758	T	C	0.059796	0.0177	-0.0192032	0.0158	0.0033	0.00178
rs416223	5	103991476	C	A	0.0615031	0.0176	0.0741957	0.0157	-0.00774	0.00173
rs422385	5	113925340	G	C	0.0819044	0.0187	0.00589736	0.0166	0.01375	0.00187
rs4244599	17	17493086	C	T	0.0575973	0.0173	0.016597	0.0155	0.00354	0.0017
rs42454	10	79181995	A	G	0.150203	0.0458	0.0248975	0.0425	0.00474	0.00543
rs4246508	1	27675317	G	A	0.0757046	0.0187	0.00700447	0.0168	0.00342	0.00185
rs4317279	5	51437036	A	G	0.200603	0.0572	-0.027402	0.0552	0.00105	0.00492
rs4322805	2	183535884	A	G	0.0642979	0.0173	0.0560967	0.0154	-0.00407	0.00171
rs435041	19	6913141	T	C	0.123703	0.0386	0.0377003	0.0355	-0.0038	0.00395
rs4352570	5	25989947	G	A	0.0643039	0.0183	0.0355961	0.0163	-0.00198	0.00176
rs4356934	4	60972078	T	C	0.074198	0.0227	0.0202045	0.0199	0.00121	0.00224
rs4366565	12	131673910	A	G	0.243997	0.0653	0.0448969	0.0548	0.00373	0.00621
rs4390601	16	86995964	T	C	0.074003	0.0205	0.00639948	0.0186	-0.0013	0.00213
rs439911	6	5110773	T	C	0.0632001	0.0191	0.0156962	0.0169	-0.00082	0.00188
rs4416511	4	42035806	A	G	0.103197	0.0271	0.0808977	0.0264	0.00889	0.00246
rs4424010	5	174766716	A	C	0.0600974	0.0173	0.0204985	0.0155	-0.00114	0.00171
rs4441962	6	156188261	G	A	0.119099	0.0333	0.036498	0.029	0.00278	0.00331
rs4442154	8	123700610	T	C	0.0555955	0.0172	0.0246048	0.0155	-0.00431	0.00171
rs4457413	9	87601125	C	T	0.0631954	0.0194	0.00999983	0.0171	0.00192	0.00189
rs445850	6	89893734	G	C	0.0676045	0.0184	0.0447986	0.0164	-0.00029	0.00186
rs4462178	1	108315137	C	T	0.0646025	0.0178	0.00900038	0.0158	-0.00037	0.00176
rs4479445	2	77742043	C	T	0.058795	0.0179	0.0252973	0.016	0.00123	0.00176
rs4485466	18	56478485	A	G	0.189703	0.0499	0.0289955	0.0423	-0.00836	0.00485
rs4490210	2	240184867	T	C	0.0995014	0.0243	0.041401	0.0215	0.00639	0.00228
rs4499987	7	19293207	A	C	0.0690035	0.0217	0.0528012	0.0195	-0.00052	0.00213
rs4500654	14	94237627	C	G	0.159999	0.0454	0.0767017	0.0413	-0.00391	0.00468
rs451924	19	5523626	A	G	0.0679016	0.018	0.0217028	0.0161	-0.00149	0.00178
rs452938	16	86707033	G	C	0.0618967	0.0187	0.00310481	0.0167	0.00097	0.00176
rs455468	5	54486907	C	T	0.0703044	0.0187	0.0527997	0.0167	0.00122	0.00187
rs4557267	4	101170196	G	A	0.0671981	0.0199	0.0262002	0.0177	0.0016	0.00199
rs457966	5	54488713	C	T	0.0770971	0.0214	0.0564011	0.0205	0.00107	0.00203
rs4583033	12	113341919	G	A	0.0623968	0.0196	0.0382004	0.0176	0.00355	0.00202
rs4609618	11	128818792	C	A	0.0789999	0.0178	0.0542028	0.0159	0.00018	0.00176
rs4625932	2	104490709	A	G	0.1282	0.0334	0.052099	0.0293	0.00072	0.00323
rs463035	5	127657056	G	A	0.0620988	0.0185	0.00500249	0.0165	-0.00079	0.00181
rs464975	5	9523772	C	G	0.0712969	0.018	0.0124028	0.0161	-0.00115	0.0018
rs4654585	1	4733239	T	C	0.0641009	0.02	0.0183015	0.0177	-0.00488	0.00188
rs4659129	1	119466275	A	G	0.0657971	0.0183	0.0456041	0.0164	-0.00026	0.00182
rs4666975	2	185229120	T	G	0.0887981	0.0277	0.0267004	0.0243	0.00154	0.00273
rs4668263	2	171351706	G	A	0.0713993	0.0213	0.0431998	0.0189	-0.00018	0.00206
rs4679557	3	59410537	A	G	0.061302	0.0183	0.0540999	0.0163	0.00111	0.00178
rs4682968	3	44361810	C	T	0.0758988	0.0237	0.0292023	0.021	-0.00037	0.00226
rs4683107	3	45391796	G	T	0.0671018	0.018	0.0246001	0.0161	-0.00119	0.00177
rs4689670	4	7256475	T	C	0.0624019	0.0179	0.0172012	0.016	-0.00237	0.0018
rs4705503	5	113714241	A	G	0.0732969	0.0181	0.0167981	0.0163	0.00409	0.00179
rs4705670	5	113824088	T	C	0.154196	0.0462	0.0213015	0.0426	0.00976	0.00431
rs4709823	6	164534582	C	T	0.0953992	0.0299	0.0548998	0.0264	-0.00374	0.00274
rs4710894	6	19256760	C	T	0.121896	0.0303	0.0652961	0.0273	-0.01378	0.00294
rs4721881	7	20136885	G	A	0.0566021	0.0173	0.00180162	0.0155	0.00256	0.00172
rs4729853	7	102354008	C	A	0.0978995	0.0226	0.00849599	0.0197	-0.00207	0.00237
rs4731768	7	130901161	A	G	0.0590988	0.0173	0.0304031	0.0154	-0.00046	0.00171
rs4747340	10	18592341	G	A	0.0649973	0.0181	0.0143018	0.0162	0.00508	0.00173
rs4754130	11	105418921	A	C	0.0575045	0.0174	0.0208021	0.0153	8e-05	0.00171
rs4755770	11	33644404	T	C	0.0704957	0.0177	-0.00389759	0.0157	0.00474	0.00172
rs4756814	11	15610823	C	T	0.0591027	0.0179	0.0142003	0.0159	0.00573	0.00176
rs4761944	12	53125184	G	A	0.0562	0.0176	0.0398017	0.0158	0	0.00172
rs4762545	12	99424987	A	C	0.075701	0.0236	0.00229736	0.0208	-0.00067	0.00224
rs4767577	12	118041729	C	A	0.0785022	0.0215	0.0267034	0.0193	0.00377	0.00211
rs476849	8	130942962	A	G	0.0574006	0.0176	0.0238044	0.0157	0.00853	0.00171
rs4778565	15	23818212	G	C	0.0830012	0.0245	0.00190181	0.0221	-0.00429	0.00211
rs4781524	16	13743277	T	G	0.071902	0.0195	0.0222995	0.0175	0.00683	0.00189
rs4781564	16	14128524	C	T	0.0596014	0.0187	0.0201007	0.017	0.00016	0.00172
rs4787993	16	27827858	T	G	0.0705982	0.0197	0.0077995	0.0177	0.00045	0.00196
rs479035	7	71711275	A	T	0.0712038	0.0213	-0.00940408	0.0194	0.00519	0.00218
rs4798876	18	9868910	A	G	0.0584953	0.0179	0.042197	0.016	0.00079	0.00173
rs4802635	19	50401320	A	G	0.0582972	0.0181	0.018596	0.0162	-0.00122	0.00174
rs4805395	19	29900360	T	C	0.113704	0.0306	0.0645041	0.0279	0.00491	0.00284
rs4820340	22	39054450	T	A	0.101501	0.0314	-0.0188021	0.029	0.00408	0.00321
rs4821776	22	38656243	G	T	0.0674976	0.019	0.017197	0.0169	-0.00035	0.0019
rs4832096	2	84808525	G	A	0.108699	0.033	0.0204987	0.03	0.00182	0.00318
rs4832214	2	86105217	C	T	0.0765031	0.0193	0.0160989	0.0174	0.00133	0.00189
rs4837908	9	124640186	C	G	0.0691995	0.0185	0.0347009	0.0167	-0.01122	0.00183
rs4838534	10	50825931	G	C	0.167496	0.052	0.0791947	0.0484	0.00522	0.00502
rs4841024	8	8603157	A	G	0.0663026	0.0173	0.00239712	0.0155	0.00214	0.00175
rs4841097	8	8946163	A	G	0.0745971	0.0211	-0.0135007	0.0187	0.00101	0.00204
rs4857885	3	128141310	G	C	0.0785996	0.0222	0.0622052	0.0199	-0.00072	0.0021
rs4862070	4	183392126	A	C	0.0887981	0.0215	0.0352996	0.0189	0.00157	0.00214
rs4863333	4	189439821	G	T	0.0596969	0.0177	0.0334017	0.0157	-0.00354	0.00172
rs4869145	5	95898782	C	G	0.0859024	0.027	0.0117013	0.0237	0.00478	0.0026
rs4869317	5	96292004	T	A	0.0663962	0.0198	0.0189994	0.0176	-0.00107	0.00192
rs4900250	14	95279645	G	A	0.0635044	0.0193	0.0290993	0.0188	0.00229	0.00176
rs4907029	1	84033809	T	C	0.163003	0.0488	0.095001	0.0442	0.00099	0.00431
rs4907162	1	84103977	C	T	0.0797036	0.0225	0.0689	0.02	-0.00379	0.0022
rs4916723	5	87854395	C	A	0.0686001	0.0176	0.0923017	0.0158	-0.01218	0.00172
rs4920545	1	19142952	G	A	0.071496	0.0183	0.036498	0.0164	0.00325	0.0018
rs4936154	11	131994653	C	T	0.060196	0.0184	0.0331949	0.0165	-0.00063	0.00174
rs4944282	11	70895313	G	A	0.0935966	0.0238	0.050399	0.0214	-0.0011	0.00218
rs4950092	1	96464636	T	C	0.0878002	0.0275	0.0425038	0.0243	0.00659	0.00283
rs4952312	2	33101908	A	G	0.0982966	0.0281	0.0794025	0.0253	-0.00233	0.00282
rs4953149	2	45157307	C	T	0.0593042	0.0182	0.0222047	0.0163	-0.00314	0.00177
rs4955747	3	170364998	C	T	0.129596	0.0368	0.0303046	0.034	0.00042	0.00375
rs4959235	6	3359337	T	C	0.1039	0.0305	0.0120965	0.0278	0.00781	0.00338
rs4962718	10	126687528	C	T	0.0840993	0.0201	0.0534957	0.018	0.00139	0.00187
rs4965317	15	101113005	C	T	0.0732053	0.022	0.0374008	0.0197	0.00121	0.00211
rs497202	2	12827780	T	C	0.0842033	0.026	0.0227981	0.0235	0.00147	0.00244
rs4972803	2	176977114	A	G	0.0828971	0.0232	0.0192044	0.0211	-0.00107	0.00236
rs4981706	14	29993773	A	T	0.071902	0.0211	0.0659001	0.0188	0.00224	0.00196
rs4984328	15	92617197	A	G	0.0805011	0.0212	0.0251998	0.0192	0.00778	0.00214
rs4988243	2	136607703	C	T	0.143305	0.039	-0.0231988	0.0363	0.00358	0.00353
rs499466	6	23961431	C	T	0.0736035	0.0188	0.0469029	0.0168	-0.00139	0.00173
rs4996007	2	240874059	T	C	0.0638007	0.019	0.0338022	0.0169	-0.00352	0.0018
rs5000156	11	131930086	G	C	0.0944975	0.0191	0.0201007	0.0172	-0.00012	0.00188
rs5001179	1	191133272	A	G	0.126897	0.0301	0.084001	0.0272	-0.0028	0.00318
rs500335	11	70496641	G	A	0.0695966	0.019	-0.00299551	0.0171	-0.00276	0.00184
rs501371	11	102748450	G	A	0.180899	0.0464	0.141195	0.0419	0.00057	0.00396
rs507059	6	23909381	G	A	0.0791947	0.0241	0.0404991	0.0214	0.00761	0.00227
rs508816	18	9849620	C	T	0.0593997	0.0177	0.0213973	0.0158	0.00246	0.00174
rs526326	3	140195553	C	T	0.129904	0.0398	0.0380965	0.0404	-0.00191	0.00351
rs529507	11	131773383	G	A	0.137	0.0246	0.0682039	0.0223	0.00578	0.00247
rs533441	7	140746740	A	G	0.0973989	0.0304	0.0111971	0.0264	0.00506	0.00288
rs535912	11	95980389	G	A	0.0999971	0.0273	0.00650109	0.0238	-0.00485	0.0026
rs547566	11	131694037	C	T	0.0802019	0.0183	0.0347985	0.0164	0.001	0.0018
rs551535	18	7451700	T	G	0.0740958	0.0214	-0.00879859	0.0194	0.00216	0.0021
rs55731992	2	30951916	G	T	0.251299	0.0763	0.0850025	0.0742	0.00623	0.00817
rs55769942	14	98802797	A	G	0.107104	0.0316	0.0542988	0.0288	0.0022	0.00311
rs55792462	19	44344722	T	C	0.160902	0.05	-0.00660174	0.0466	0.00761	0.00447
rs55826101	6	156235189	A	G	0.0935996	0.0238	0.012699	0.0217	-0.00211	0.00238
rs55914705	22	29823034	C	T	0.262495	0.0807	0.0786969	0.0858	0.00163	0.00688
rs55919351	6	37708746	C	T	0.0998977	0.0303	0.00920221	0.0285	0.00137	0.00284
rs55975161	11	117383716	G	A	0.0945964	0.0235	0.0296966	0.0207	0.00424	0.00224
rs55976673	9	100569455	C	G	0.0846995	0.0243	0.0338022	0.0214	-0.00366	0.00237
rs56006730	12	103132740	G	A	0.100296	0.0304	0.0101008	0.0266	0.00215	0.00276
rs56052940	9	111524821	C	T	0.0902968	0.0282	0.0648052	0.025	0.00061	0.00286
rs56060477	13	74940647	T	C	0.132396	0.034	0.0657035	0.0296	-0.00663	0.00313
rs56071916	12	132314817	A	G	0.118902	0.0332	0.0200967	0.0305	0.00165	0.00308
rs56088446	16	64917219	A	G	0.0883039	0.0243	-0.00210221	0.022	-0.00157	0.00237
rs56160010	6	16244824	A	G	0.0797996	0.0233	0.0329027	0.021	0.00534	0.0023
rs56170305	20	42743249	C	T	0.0648052	0.0191	0.0355961	0.0171	0.00046	0.00187
rs56172365	12	76344722	G	A	0.086397	0.0265	0.00220242	0.0243	0.00356	0.00263
rs56222548	7	32202338	T	C	0.0837987	0.0213	0.00899938	0.0187	0.00175	0.00206
rs56249131	12	6163045	G	A	0.0737973	0.021	0.0380965	0.0186	0.0018	0.00196
rs56249373	2	33327357	G	A	0.114996	0.029	0.0133994	0.0251	9e-05	0.00269
rs56252769	11	65718633	C	T	0.0643039	0.0196	0.028595	0.0175	-0.0041	0.00192
rs56256143	20	889904	C	A	0.1018	0.0295	0.0198048	0.0257	-0.00133	0.00329
rs56258124	12	108300177	G	A	0.171002	0.0534	0.0110003	0.0499	-0.0059	0.00534
rs56262225	16	84302493	T	C	0.0844974	0.0262	0.0397014	0.0238	-0.00485	0.0024
rs56305452	17	65990500	C	A	0.0798986	0.0205	0.0282966	0.0185	-0.00423	0.00214
rs56366999	4	135890636	G	A	0.107196	0.0289	0.0413951	0.0266	0.00014	0.00264
rs56378565	4	24285880	T	C	0.124904	0.0348	0.0239997	0.0347	0.00221	0.00359
rs56395745	1	7927086	T	C	0.137202	0.0421	-0.0159973	0.0391	8e-05	0.00406
rs564190	3	34850540	A	G	0.0548953	0.0172	-0.00719583	0.0154	-0.00176	0.0017
rs56738524	8	8420053	G	A	0.0791947	0.0239	0.00810274	0.0209	0.00188	0.0023
rs56793052	16	24044723	A	G	0.104801	0.0323	0.00669752	0.0296	0.00093	0.00315
rs56934276	17	74955292	C	G	0.0669014	0.0183	0.0270021	0.0165	0.00209	0.0018
rs56960460	16	14073945	G	A	0.0660009	0.0191	0.0114958	0.0172	0.00041	0.00184
rs57282732	7	98148693	A	G	0.0724974	0.0216	0.00229736	0.0196	-0.00031	0.00213
rs57301822	8	8608642	T	C	0.0825012	0.0186	0.00129916	0.0167	-0.0014	0.00187
rs5745823	12	118459295	G	T	0.0680005	0.0191	-0.0044003	0.0169	-0.00139	0.00187
rs5750543	22	38534746	G	A	0.0780048	0.0214	-0.00499749	0.0189	-0.00242	0.00208
rs57512759	12	50938855	T	G	0.227199	0.0658	0.0166014	0.0627	0.01453	0.00634
rs5752014	22	25287889	A	C	0.0684994	0.0198	0.0164047	0.0175	7e-05	0.00201
rs57764184	4	14891702	C	T	0.1328	0.0346	0.0598986	0.0314	0.00373	0.00349
rs57769929	5	114232563	A	G	0.0779975	0.0241	0.0116024	0.0212	0.00923	0.00226
rs57928709	16	82202561	G	C	0.137597	0.0427	0.0465048	0.0394	0.00294	0.00414
rs579565	3	105260518	A	G	0.0682006	0.0214	0.0418039	0.0194	-0.00386	0.00209
rs58039481	9	124729671	T	A	0.0988043	0.0291	0.0300984	0.0256	0.00042	0.00289
rs58048156	8	5983380	G	A	0.217795	0.0598	0.0789999	0.0555	0.00189	0.00541
rs58059589	3	71962116	A	T	0.0711013	0.0191	0.0350003	0.0172	0.00079	0.00185
rs582727	1	114877384	G	A	0.0596014	0.0178	0.0128016	0.0158	0.00214	0.00187
rs58594149	8	106817694	A	G	0.221198	0.0614	0.115496	0.0552	-0.01003	0.00585
rs58658025	6	125376840	G	A	0.107496	0.0309	0.0486022	0.0273	0.0008	0.00294
rs58676914	8	88768547	G	T	0.0677972	0.0193	0.0271965	0.0172	0.0003	0.00193
rs58689390	19	41550474	C	T	0.0685037	0.0205	0.0446	0.0185	-0.00073	0.00198
rs588114	11	65662752	A	G	0.0731018	0.0217	0.0301994	0.0195	-0.01147	0.00213
rs58831002	14	89294953	G	C	0.2567	0.0725	0.0174005	0.0758	0.00247	0.00777
rs58964004	7	3836257	T	C	0.1134	0.0341	0.0295005	0.0297	-0.00343	0.00308
rs59659806	15	38919964	C	T	0.0777021	0.0212	0.00240288	0.0192	-0.00685	0.00215
rs59699148	4	25698673	T	C	0.258704	0.0773	0.00850374	0.0762	0.00131	0.00618
rs597040	20	3663913	C	G	0.310898	0.07	0.188304	0.0684	-0.00364	0.00673
rs597205	1	112413022	T	C	0.132904	0.0317	0.00740253	0.0274	-0.0002	0.00299
rs59827756	8	140154710	A	G	0.122704	0.036	0.0332994	0.0329	0.00339	0.00347
rs59884341	15	61699955	C	T	0.223894	0.0646	0.218305	0.0584	0.00664	0.0059
rs59913213	7	49407656	C	A	0.1165	0.0334	0.0615031	0.0302	-0.00731	0.00335
rs59989870	5	111692656	T	C	0.280899	0.0774	0.194596	0.0727	0.00654	0.0072
rs60000273	5	168219349	A	T	0.109796	0.0261	-0.00849599	0.024	0.00033	0.00258
rs6004961	22	26621355	C	T	0.0704976	0.0193	0.0419998	0.0171	-0.004	0.00191
rs60094003	2	230659045	G	A	0.0811016	0.0213	0.00739729	0.0186	0.00424	0.00203
rs60111082	1	9391583	T	G	0.0690969	0.0209	0.0390957	0.0188	-0.00029	0.00209
rs60123863	6	25824756	G	A	0.184199	0.0508	0.0781021	0.0465	0.00285	0.00532
rs6019125	20	47020122	T	C	0.0713993	0.0181	0.0389995	0.0161	-0.00064	0.00181
rs60230392	7	70166372	A	G	0.0680044	0.0211	-0.0149005	0.0186	-0.00713	0.00197
rs60241760	14	77665474	A	G	0.0686955	0.0215	0.0291995	0.0194	0.00404	0.00219
rs6024262	20	54211702	C	A	0.0682039	0.0213	0.0478991	0.0191	-0.00194	0.00212
rs6029251	20	39276362	G	A	0.0635044	0.0188	0.0663962	0.0168	-0.00391	0.00185
rs6030141	20	40959133	G	A	0.137998	0.0321	0.0751978	0.0292	0.00353	0.0035
rs6034967	20	18085126	A	T	0.0871955	0.0242	0.0147014	0.0213	-0.00367	0.00233
rs6035728	20	20863050	G	C	0.074702	0.0206	0.0440041	0.0186	0.00254	0.00211
rs6047332	20	21238364	C	T	0.0806029	0.0181	0.0644959	0.0162	-0.00101	0.00182
rs60557761	11	44899931	G	A	0.0615988	0.0172	0.0230025	0.0154	0.00259	0.0017
rs6060625	20	34414318	T	C	0.101202	0.0314	0.0397014	0.0284	0.00166	0.003
rs606467	17	16410357	T	A	0.092203	0.0276	0.00989883	0.0251	-0.0034	0.00255
rs6065265	20	39308345	C	T	0.146298	0.038	0.0548047	0.0379	-0.00217	0.00382
rs6066556	20	46558219	A	G	0.0575045	0.0174	0.0341019	0.0155	-0.00148	0.00171
rs60798171	15	87775903	G	T	0.0711953	0.0202	0.0722052	0.0181	-0.00249	0.00201
rs60812718	10	129486075	G	A	0.104805	0.0314	0.0418016	0.0275	0.00362	0.00313
rs60876328	16	84045761	A	T	0.0882032	0.0272	0.0246048	0.0247	-0.00025	0.0026
rs6096102	20	49398112	C	A	0.239896	0.0697	0.0433982	0.0756	-0.00103	0.006
rs61005957	8	144669512	G	T	0.103496	0.0318	0.0490012	0.0304	-0.00304	0.00307
rs6125656	20	48090779	A	G	0.0778958	0.0227	0.0212036	0.0205	0.00023	0.00221
rs6127548	20	54246823	G	T	0.097205	0.0267	0.0303046	0.0243	-0.00159	0.00264
rs6128422	20	57355277	A	G	0.0815984	0.0218	0.00079968	0.0198	0.00246	0.00217
rs613089	1	147081187	A	G	0.0597018	0.0187	-0.000900405	0.0169	0.00064	0.00184
rs61466698	12	94570583	G	A	0.0640053	0.019	0.0144032	0.0172	-0.00424	0.00187
rs61496627	1	22006579	T	C	0.0851956	0.0233	0.0503033	0.0209	-0.00213	0.00225
rs61746321	4	7032749	A	C	0.1703	0.0523	0.0264959	0.0484	0.00683	0.00496
rs61747149	11	58059584	A	G	0.292401	0.0802	0.139397	0.0766	0.00561	0.00599
rs61783628	1	29209107	T	C	0.060201	0.0178	0.0230034	0.016	-0.00156	0.00178
rs61788926	1	112475224	C	T	0.109603	0.032	0.0310986	0.0278	0.00197	0.00302
rs61801972	1	33821788	A	G	0.182996	0.0555	0.0825012	0.0514	0.00822	0.00624
rs61802091	1	161389646	A	G	0.0905991	0.0272	-0.00609856	0.0248	0.00088	0.00261
rs61823707	1	159557384	A	G	0.2344	0.0736	0.173399	0.0677	0.0014	0.00731
rs61832992	1	193947505	T	C	0.0919956	0.0231	0.0483996	0.0217	-0.00021	0.00213
rs61849783	10	53237856	T	C	0.154102	0.0404	0.0127978	0.0394	-0.00677	0.00348
rs61859373	10	130945251	T	C	0.1413	0.0395	-0.0114958	0.0411	0.00039	0.00383
rs61870470	10	129395354	G	A	0.119696	0.0312	0.0902968	0.0275	0.00085	0.00286
rs61886201	10	96492673	G	A	0.1384	0.0384	0.0649013	0.0334	0.00868	0.00369
rs61886302	10	95886354	G	A	0.143097	0.0438	0.0978003	0.0383	0.00738	0.00385
rs61933714	12	93182097	G	A	0.187197	0.056	0.102997	0.0505	-0.00144	0.00484
rs61969914	13	104645412	G	C	0.115703	0.0354	0.0636003	0.032	-0.00059	0.00369
rs61984432	14	51863933	T	C	0.194497	0.0571	0.0565977	0.0532	0.00765	0.00694
rs61984686	14	28931536	A	C	0.0802981	0.0209	0.0411036	0.0188	-0.00133	0.00212
rs61985888	14	41350140	T	C	0.0966003	0.0263	0.031799	0.0233	0.00595	0.00251
rs62003610	15	38806999	T	C	0.2564	0.078	0.134898	0.0714	-0.00657	0.0065
rs62003991	14	58118525	C	T	0.105605	0.0277	0.0296966	0.0243	0.00987	0.00259
rs62004224	15	62529043	T	C	0.0884961	0.0255	0.044103	0.0228	-0.00034	0.00243
rs62017593	15	73026450	C	T	0.115097	0.0302	-0.000499875	0.0277	0.00145	0.00291
rs62026270	15	72498941	C	T	0.110596	0.0319	0.012599	0.0292	-0.00154	0.00304
rs62030197	16	13566939	T	A	0.0623968	0.0191	0.0484972	0.017	-0.00256	0.0019
rs62042509	16	86983375	G	C	0.0879027	0.0227	0.0398017	0.02	-0.00017	0.00213
rs62048168	16	84080502	A	C	0.0944007	0.0286	-0.00460057	0.0271	0.00265	0.00264
rs62048493	16	80343094	G	A	0.123898	0.0372	0.00170145	0.032	-0.00501	0.00388
rs62070969	17	64820102	T	C	0.0997005	0.0297	-0.0121029	0.0274	-0.00193	0.0034
rs62078699	17	79925460	A	G	0.133096	0.0366	0.057004	0.0334	-0.0015	0.00389
rs62081251	18	9840988	G	A	0.0662039	0.0182	0.0242005	0.0163	-0.00043	0.00174
rs62086105	18	9463671	T	C	0.181496	0.0565	0.0868014	0.0519	0.01313	0.00468
rs62088233	18	22170165	G	C	0.1503	0.0354	0.0704976	0.0323	0.00258	0.00334
rs62094334	18	73493735	T	C	0.072702	0.0187	0.0235017	0.0169	-0.00244	0.0017
rs62099735	18	62917752	T	C	0.215998	0.062	0.0162965	0.0591	0.00549	0.00581
rs62129129	2	29722494	A	T	0.0577027	0.0174	0.023697	0.0156	0.00587	0.00174
rs62129903	2	52699197	A	C	0.114997	0.0348	0.0243999	0.0318	-0.00996	0.0034
rs62150171	2	62578739	A	G	0.0622045	0.0176	0.020998	0.0156	0.0017	0.0017
rs62178608	2	200272264	C	T	0.3017	0.0702	0.0449974	0.0664	0.00858	0.00762
rs62178766	2	199723023	T	C	0.263302	0.0761	0.0446004	0.0723	0.00822	0.008
rs62190940	2	227349175	A	G	0.0785986	0.024	0.0298986	0.0216	-2e-05	0.00239
rs62192813	2	208940911	G	T	0.180096	0.056	0.179198	0.0501	0.0075	0.00538
rs62216067	21	22840817	A	G	0.1582	0.0472	-0.024098	0.0439	0.00107	0.00445
rs62220262	21	16619266	A	T	0.119204	0.0358	-0.0010005	0.0327	0.01019	0.0036
rs62229489	22	34841403	A	G	0.271903	0.0775	0.0575989	0.0734	-0.0066	0.00791
rs62242100	3	15352086	G	T	0.0887984	0.0261	0.0360003	0.023	0.00183	0.00245
rs62245471	3	72038763	A	G	0.0712969	0.0216	0.0495994	0.0194	-0.00587	0.00214
rs62246891	3	6579787	C	T	0.088001	0.0271	-0.0760996	0.0244	0.00037	0.00245
rs62256326	3	70608317	A	G	0.0773961	0.0196	0.0448969	0.0176	0.00176	0.00193
rs62271010	3	145537700	C	G	0.138596	0.041	0.0660967	0.036	-0.0015	0.00408
rs62287699	4	1656042	C	T	0.150997	0.0455	0.102299	0.0429	0.00035	0.00482
rs62305782	4	100293109	C	T	0.0944975	0.0293	-0.0179971	0.0255	0.00365	0.00261
rs62315973	4	88490348	A	G	0.104504	0.028	0.0247999	0.0245	0.00074	0.00255
rs62316448	4	132421770	C	T	0.125903	0.0383	0.0601004	0.0348	0.00137	0.0035
rs62334122	4	169329972	G	T	0.1112	0.0253	0.0290993	0.0231	-0.00107	0.00247
rs62356400	5	36856961	G	A	0.160204	0.0415	0.0776048	0.036	-0.00622	0.00372
rs62359329	5	28615819	G	T	0.223606	0.0692	0.0819044	0.0669	-0.01184	0.00734
rs62368505	5	92062769	G	A	0.168596	0.0504	0.131898	0.0463	-0.00727	0.00495
rs62384681	6	4919832	T	C	0.099601	0.0298	-0.00409839	0.0274	0.00077	0.00308
rs62391975	3	106954498	T	C	0.0680044	0.0213	0.0232965	0.0192	-3e-05	0.00202
rs62392640	5	128010246	C	T	0.186402	0.0558	0.0615031	0.0522	0.00586	0.00524
rs62393175	5	129447107	G	C	0.114199	0.0315	0.036104	0.0287	-0.00309	0.00314
rs62402643	6	19757581	G	T	0.115804	0.0295	0.015002	0.0269	0.00292	0.00297
rs62410785	4	14881307	A	G	0.0857005	0.0234	0.0493995	0.021	0.00039	0.00234
rs62448601	7	12455429	C	G	0.126298	0.0364	0.0495042	0.0318	0.00532	0.00318
rs62473417	7	123939945	T	C	0.130897	0.0364	0.0560022	0.033	-0.0005	0.0036
rs62519757	8	118451977	A	C	0.0575989	0.0177	-0.0158957	0.0157	0.00328	0.00171
rs62525227	8	136687484	G	A	0.0891045	0.0236	0.0404991	0.0208	-9e-05	0.00212
rs630114	12	50438558	A	G	0.241298	0.0745	0.0239997	0.073	0.00395	0.00544
rs633867	11	116667480	T	C	0.231501	0.0653	0.0284028	0.0619	0.00553	0.00636
rs638311	1	240027500	A	T	0.0663026	0.0173	0.0522983	0.0155	0.00021	0.00171
rs6420443	16	82964144	C	A	0.0686001	0.0195	0.0204987	0.0174	0.00052	0.00186
rs6421157	5	144556445	G	A	0.0740987	0.0172	0.0549949	0.0154	-0.00297	0.0017
rs6422311	4	2781240	G	A	0.0682039	0.018	0.0686001	0.0161	-0.00521	0.00173
rs6430841	2	140318199	A	G	0.109303	0.022	0.0387013	0.0194	0.00263	0.00215
rs6435661	2	212572127	C	T	0.0726997	0.0198	0.0582967	0.0177	-0.00309	0.00193
rs6436611	2	227155846	T	C	0.0789036	0.0243	0.0364959	0.022	0.00376	0.00233
rs6436630	2	227379856	T	C	0.0628997	0.018	0.00509699	0.016	-0.00173	0.00172
rs6455505	6	168687819	C	A	0.0625033	0.0185	0.00889948	0.0165	-0.00115	0.00176
rs645706	9	92847174	C	T	0.0610034	0.0172	-0.0193025	0.0154	0.00333	0.00173
rs645787	10	35921273	G	A	0.196903	0.0574	0.0791947	0.0548	-0.0058	0.00724
rs6461402	7	19225852	C	A	0.0785996	0.0189	0.0248051	0.0167	-0.00243	0.0018
rs6461615	7	21928761	T	A	0.245696	0.0733	0.108398	0.0779	-0.00726	0.00873
rs6464584	7	139887400	G	A	0.0921043	0.0269	0.0295009	0.0236	0.0039	0.00248
rs6467754	7	137958257	G	A	0.0769026	0.0187	0.0544034	0.0167	0.00097	0.00179
rs6482621	10	27645499	T	C	0.1049	0.0327	0.0353961	0.0287	-0.00224	0.00306
rs6496266	15	98445404	G	A	0.195601	0.0535	0.0515038	0.0457	3e-05	0.00461
rs6500768	16	6342641	T	C	0.0614995	0.0185	0.0338989	0.0165	0.00379	0.00185
rs6543224	2	104227871	C	T	0.0680968	0.0172	-0.0219963	0.0154	0.00853	0.0017
rs6555897	5	169787576	A	C	0.0910009	0.0241	0.0355988	0.0218	-5e-05	0.00232
rs6565597	17	79526821	T	C	0.0664991	0.0187	0.0425038	0.0168	-0.00751	0.00183
rs6571780	14	37547688	G	A	0.0638987	0.0183	0.0465048	0.0164	0.004	0.00179
rs6578608	11	5360191	T	C	0.126404	0.0387	0.0636975	0.034	0.00083	0.00342
rs6584356	10	102050242	A	C	0.152403	0.0411	0.129896	0.037	-0.00618	0.00365
rs6590360	11	128822629	T	C	0.059796	0.0186	0.0148985	0.0167	0.00314	0.00183
rs6595535	5	123981860	T	C	0.0753023	0.0233	0.0223973	0.021	-0.00434	0.00233
rs662962	5	72443113	C	T	0.087095	0.0273	0.0323992	0.0247	0.00076	0.00271
rs665232	5	178005391	T	A	0.118097	0.0353	0.00820356	0.0324	-0.00252	0.0037
rs6658291	1	58838748	A	T	0.0906996	0.0281	0.0292966	0.0253	-0.00142	0.00275
rs6662184	1	87290335	C	T	0.0954982	0.0282	0.0557982	0.0255	0.0065	0.00284
rs6662887	1	92174914	C	T	0.0618009	0.0184	0.0256974	0.0163	-0.00352	0.00181
rs6663207	1	63531136	C	A	0.0606952	0.0191	-0.00119928	0.017	-0.00108	0.00179
rs6685780	1	206716779	C	G	0.0627025	0.0176	-0.00520351	0.0158	0.0006	0.00171
rs669044	5	115959205	G	A	0.100804	0.0302	0.040697	0.0272	0.00093	0.00291
rs669226	11	117450432	C	A	0.0677008	0.0207	0.027402	0.0186	9e-05	0.00202
rs6692705	1	193502609	A	G	0.0683967	0.0175	0.026603	0.0156	0.00161	0.00174
rs6693885	1	45511350	C	T	0.131898	0.0336	0.00160128	0.0288	-0.00451	0.00345
rs6701131	1	23955451	G	T	0.0737004	0.0181	0.015205	0.0163	-0.00125	0.00177
rs6701243	1	99092784	A	C	0.0765999	0.0179	0.0551035	0.0158	-0.00353	0.00182
rs67067113	7	155335891	A	G	0.108397	0.0298	0.0528012	0.027	0.00247	0.00307
rs67085187	2	153976425	G	A	0.0603978	0.0186	0.0102019	0.0167	0.00385	0.00183
rs6723392	2	185796501	A	G	0.0567961	0.0178	0.00539542	0.0158	0.00362	0.00175
rs6744474	2	159371625	A	C	0.0570984	0.0177	0.0537019	0.0159	0.0045	0.00177
rs6745417	2	230834675	G	A	0.0652001	0.0197	0.0164038	0.0174	0.00521	0.00188
rs6750890	2	209011014	T	G	0.099601	0.0238	0.0715017	0.0214	0.00539	0.00243
rs6756332	2	153198985	C	G	0.0673034	0.0197	0.00870203	0.0174	0.00423	0.00188
rs6757294	2	169198421	C	T	0.0620988	0.0174	0.0278955	0.0156	0.00175	0.00172
rs6764325	3	129099871	A	G	0.117703	0.0348	0.0641009	0.0314	0.0047	0.00341
rs67652934	3	70591799	C	A	0.0710987	0.0208	0.0108992	0.0184	-0.00582	0.002
rs6773849	3	60092971	C	T	0.0606952	0.019	-0.00390238	0.0168	-9e-05	0.0019
rs6774839	3	60689647	T	C	0.0676026	0.0198	0.00850374	0.0175	-0.00131	0.00185
rs6776069	3	134698869	C	T	0.072001	0.0191	0.0302015	0.0172	0.00473	0.00192
rs6777975	3	53166135	G	C	0.0663001	0.0187	-0.0240973	0.0169	0.0074	0.00186
rs6782377	3	7186618	G	A	0.0766975	0.0186	0.0174005	0.0165	-0.0048	0.00183
rs6782648	3	184340894	C	T	0.0633978	0.0174	-0.00159872	0.0156	-0.00218	0.00174
rs6786986	3	7371591	T	A	0.0679042	0.0183	-0.00149888	0.0164	0.00458	0.00173
rs67876331	10	91652846	T	C	0.0589008	0.0184	0.0207042	0.0164	0.00063	0.00176
rs6787926	3	157640467	T	C	0.0794025	0.0236	-0.0119005	0.0216	0.00547	0.0024
rs6789231	3	44141265	A	G	0.0712038	0.0205	0.00899938	0.0185	-0.00075	0.00204
rs6796332	3	181898409	T	A	0.122303	0.0384	0.0789025	0.0348	0.0033	0.00378
rs6796925	3	86757306	C	T	0.0594953	0.0175	0.037297	0.0157	-0.0051	0.00176
rs67974610	2	156582284	T	A	0.0814053	0.0248	0.014799	0.0217	0.00967	0.00218
rs67996578	5	45097483	T	C	0.0731018	0.0181	0.0288984	0.0163	-0.00438	0.00194
rs68123431	6	55321118	G	A	0.0861027	0.027	0.004902	0.0247	-0.00491	0.00258
rs682725	1	37154861	T	C	0.0638007	0.0191	0.0141987	0.017	0.00337	0.00182
rs6842264	4	164269605	A	G	0.0954011	0.029	0.0218985	0.0254	0.00324	0.00269
rs6850469	4	182940216	G	T	0.0750038	0.0222	0.0465048	0.0197	0.00053	0.00208
rs6866419	5	50499370	G	T	0.0954982	0.0212	-0.0107025	0.0194	-0.00173	0.00219
rs6890640	5	18953453	A	G	0.061697	0.019	-0.00609856	0.0169	0.0007	0.00182
rs6891754	5	174623235	C	T	0.0806029	0.0251	0.0227979	0.0221	0.00132	0.00233
rs6897278	5	29917853	C	A	0.0713993	0.0208	0.00920221	0.0187	-0.00118	0.00202
rs6915308	6	130312913	G	A	0.0575973	0.0174	0.0494949	0.0156	-0.00168	0.0017
rs6921580	6	7203714	C	G	0.0592967	0.0176	0.00720399	0.0158	-0.00309	0.00177
rs6923261	6	22933362	G	A	0.0606952	0.0187	0.0425005	0.0167	0.00089	0.00184
rs6925606	6	27357456	G	C	0.0584981	0.0179	0.00140098	0.0161	0.00363	0.00178
rs6945180	7	23097070	A	T	0.0728972	0.0221	0.00519647	0.0196	0.00476	0.00212
rs6950388	7	1270699	A	G	0.0712038	0.0216	0.0425996	0.0192	7e-05	0.00218
rs6957915	7	13860490	C	T	0.0743034	0.0201	0.0178992	0.0181	0.00205	0.00196
rs6964453	7	78210447	T	A	0.0949043	0.0204	0.0318003	0.0184	0.00394	0.00197
rs6968024	7	20092407	C	T	0.0851005	0.0265	0.00300451	0.0241	0.0044	0.00272
rs6985513	8	141350227	A	G	0.0560967	0.0175	0.0327963	0.0157	-0.00237	0.00172
rs7009920	8	10585162	C	T	0.0816982	0.0204	0.00589736	0.0183	-0.00013	0.00203
rs7037968	9	99799101	T	C	0.0592967	0.0184	0.0469027	0.0165	-0.00081	0.0018
rs7040320	9	104278873	T	C	0.0560022	0.0173	0.00350385	0.0155	0.00191	0.0017
rs7098930	10	97155778	A	G	0.0967001	0.0266	0.00410158	0.0243	0	0.00266
rs7100435	10	125265190	G	A	0.0868987	0.0212	0.0382004	0.0196	-0.00113	0.00194
rs7102885	11	40965828	C	T	0.0641972	0.0183	0.00339576	0.0162	0.00213	0.0018
rs7108104	11	86721686	A	G	0.0858015	0.0219	0.0231988	0.0197	-0.00107	0.00215
rs7115061	11	58336620	A	G	0.115603	0.0341	0.0374981	0.0309	0.00402	0.00334
rs7116457	11	3898207	A	C	0.0570984	0.0178	-0.00260339	0.0159	0.00045	0.00179
rs7121263	11	99820630	A	G	0.0707007	0.0197	0.0177024	0.0174	-0.00559	0.00189
rs7122976	11	99808720	A	T	0.1101	0.0306	0.0406044	0.0267	-0.00973	0.00299
rs71308920	3	187994802	C	T	0.0750038	0.0222	0.0313049	0.0196	-0.00391	0.00211
rs71320548	21	44124368	A	G	0.168696	0.0485	-0.00260339	0.0411	0.01239	0.00496
rs7138679	12	40378647	C	T	0.0577986	0.0177	0.00549507	0.0157	0.00402	0.00173
rs71394224	16	75562918	A	G	0.1979	0.0562	0.0580991	0.0516	0.01145	0.0067
rs71407605	14	53220929	A	G	0.120499	0.035	0.0363994	0.0341	2e-05	0.00353
rs71429234	2	220569244	G	A	0.0737973	0.0224	0.0606952	0.0199	-0.00475	0.00215
rs71430108	2	184576951	C	T	0.1477	0.0464	0.0347985	0.0412	0.01121	0.00418
rs7143919	14	72434002	A	G	0.0603046	0.0182	0.00320486	0.0164	0.00446	0.00179
rs71452640	12	118672577	G	T	0.139699	0.041	0.0488017	0.0378	0.00012	0.00354
rs7147000	14	105007815	A	G	0.0608034	0.0188	-0.00920221	0.0166	-0.0033	0.00189
rs7152056	14	33774797	T	C	0.0680044	0.0202	0.0307038	0.0183	0.00031	0.00199
rs7152866	14	100253163	T	C	0.057004	0.0176	0.0301994	0.0157	0.00043	0.00173
rs71529159	8	66084833	C	A	0.0856995	0.0245	0.0423961	0.0216	0.00368	0.00237
rs7161256	14	46976743	A	G	0.104999	0.0329	0.0816998	0.0297	0.00848	0.00309
rs7162222	15	67316956	G	C	0.0551005	0.0172	0.0191013	0.0154	-0.00132	0.00171
rs7178882	15	52789996	G	A	0.0611948	0.0187	0.0282966	0.0169	-0.00053	0.00181
rs7184422	16	56485795	A	G	0.107903	0.0298	0.0605023	0.0271	0.00215	0.00315
rs7186853	16	62764994	T	C	0.0689009	0.0185	0.0477039	0.0165	0.00025	0.00184
rs7188516	16	26526758	C	T	0.0740018	0.0222	0.0577986	0.0197	-0.00347	0.00208
rs7193281	16	87091739	A	G	0.059796	0.0176	0.0295005	0.0158	-0.00048	0.00174
rs7216154	17	39883595	C	T	0.0668986	0.0199	0.0193969	0.0184	-0.00021	0.00188
rs7229175	18	44333301	C	T	0.1019	0.0306	0.0734959	0.0271	0.00254	0.00296
rs7240004	18	46395022	G	A	0.067305	0.0191	0.0428031	0.0171	-0.00409	0.00178
rs724098	15	39772759	C	T	0.065798	0.0202	0.048004	0.0182	-0.00192	0.00201
rs7243853	18	13875665	A	G	0.0642041	0.0175	0.0115036	0.0157	0.00042	0.0017
rs7246133	19	53162102	C	T	0.0584027	0.0183	0.016902	0.0164	-0.00112	0.00178
rs72634157	1	4997570	G	C	0.0784049	0.0241	0.016597	0.0218	0.00088	0.00226
rs72654860	8	58384967	A	G	0.0841021	0.0232	0.0176041	0.021	0.00106	0.00235
rs72657107	8	58452229	A	G	0.132001	0.0355	0.0374981	0.0324	-0.00097	0.00354
rs72660313	1	21926600	G	A	0.0692	0.0197	0.00470103	0.0174	-0.00139	0.00191
rs72660658	4	105443124	C	T	0.0620031	0.019	0.0628014	0.0169	-0.00563	0.0019
rs72660919	1	25677605	A	G	0.0898041	0.027	0.0259016	0.0245	0.00361	0.00282
rs72662361	4	105563115	T	C	0.0770999	0.0218	0.0511968	0.0197	-0.00258	0.00217
rs72662941	1	32013191	G	A	0.102897	0.0273	0.0403013	0.0241	-0.0033	0.00256
rs72667885	8	92697417	G	A	0.135602	0.041	0.0603978	0.0358	-0.00705	0.00386
rs7267516	20	57375450	T	C	0.061697	0.0169	0.0118989	0.0151	0.00155	0.0017
rs72676957	4	110902684	C	T	0.129904	0.0339	-0.00370313	0.0315	-0.00084	0.00317
rs72690021	4	182917683	G	A	0.0952012	0.0291	0.0162005	0.0265	0.00096	0.00288
rs72691855	9	4233334	G	C	0.118401	0.0372	0.0401035	0.0326	0.00618	0.00316
rs72695946	1	163241589	C	T	0.207602	0.0582	0.0610991	0.0548	-0.00363	0.00567
rs72698227	1	146994158	A	G	0.110002	0.0323	0.0853976	0.0309	-0.00171	0.00274
rs72704444	5	1772989	T	C	0.0720043	0.0227	0.0493995	0.0204	0.00231	0.00241
rs72716441	8	132083086	C	T	0.150195	0.0461	0.0349021	0.0425	0.00637	0.00494
rs72723403	1	175280494	G	A	0.0930038	0.0267	0.0366017	0.0235	0.00228	0.00261
rs72734770	1	221859505	T	G	0.103197	0.0322	-0.0177974	0.031	0.00179	0.00338
rs72737395	15	73189644	G	A	0.161296	0.0456	0.0401035	0.0423	-0.001	0.00397
rs72752934	5	26120896	G	A	0.152697	0.0449	0.0855034	0.0407	-0.00022	0.00412
rs72755239	1	241966846	T	C	0.0704957	0.022	0.00229736	0.0199	0.00802	0.0021
rs72755278	1	242005669	G	A	0.096599	0.0242	0.0349953	0.0214	0.00489	0.00228
rs72757493	1	229071815	A	G	0.0851956	0.0258	0.0301023	0.0257	-0.00321	0.00241
rs72762883	1	245762543	T	G	0.111201	0.0306	0.0763034	0.0272	-1e-05	0.0028
rs72768244	16	17163413	T	C	0.211103	0.0557	-0.0557982	0.054	-0.00177	0.00529
rs72790722	10	44090798	G	T	0.136095	0.0427	0.0734959	0.0373	0.00407	0.00391
rs72801831	5	113774177	C	A	0.113505	0.0304	0.0428971	0.0277	0.01011	0.00287
rs72814069	5	163468855	A	G	0.163801	0.0505	0.0919044	0.0497	0.00244	0.00425
rs72821811	10	84624476	T	C	0.174096	0.0529	0.0329995	0.0493	-0.00988	0.00508
rs72826179	10	111607750	T	C	0.197399	0.058	0.0338022	0.0492	0.00082	0.00552
rs72828544	6	19106982	G	C	0.0733021	0.0223	0.0568984	0.02	0.01649	0.00219
rs72832401	6	20908988	A	G	0.204703	0.0604	0.0613961	0.0517	0.00405	0.00571
rs72833615	6	17277963	C	A	0.117501	0.0334	0.113202	0.03	-0.00219	0.00351
rs7283430	21	22811781	C	T	0.0730009	0.019	0.019295	0.0171	0.00015	0.00188
rs72834854	10	125247338	T	C	0.0973989	0.0295	0.0329995	0.0269	-0.00282	0.0031
rs72837111	2	127595628	G	A	0.1088	0.0332	-0.0469027	0.0286	0.00096	0.0029
rs72852436	2	142273608	G	C	0.1332	0.0377	0.00969686	0.0345	0.0023	0.00406
rs72881399	18	18998108	A	T	0.0669014	0.0191	0.00909848	0.0172	-0.00046	0.00195
rs72894048	2	141093878	T	G	0.118796	0.0332	0.00610135	0.0327	0.00238	0.00305
rs72900309	18	34837596	C	T	0.072603	0.0229	0.00120072	0.0202	-0.00252	0.0022
rs729396	3	53228342	C	T	0.0591027	0.0183	-0.0166014	0.0162	0.00445	0.00177
rs72941587	6	73553850	C	T	0.291195	0.0744	0.127095	0.0732	0.0015	0.00708
rs72952518	18	65422071	G	A	0.104505	0.0292	-0.00479847	0.0268	-0.0008	0.00289
rs72956610	2	207427990	G	A	0.0785996	0.0238	0.0319965	0.0215	-0.0017	0.00243
rs72965964	18	72774285	A	G	0.202402	0.0598	0.0651977	0.0555	-0.01323	0.00788
rs72969278	3	72358801	A	G	0.173197	0.0535	0.0487997	0.0499	0.0021	0.0057
rs72969727	11	95764391	A	G	0.127601	0.0384	0.0235993	0.0352	0.00442	0.00421
rs72974837	2	209046690	C	A	0.156104	0.0452	-0.000899595	0.042	0.01008	0.00432
rs72983105	6	141378728	C	T	0.0889952	0.0248	0.0160989	0.0225	-0.00143	0.00243
rs72991843	11	75259656	C	T	0.184103	0.0572	0.0973042	0.0528	-0.00401	0.00632
rs72993110	4	164604870	T	C	0.222199	0.0539	0.133298	0.0494	-0.00672	0.00519
rs72999903	2	146799744	G	C	0.196404	0.0595	-0.0636975	0.05	-0.00462	0.00543
rs73000027	11	115433485	A	G	0.144299	0.045	0.105297	0.0408	-0.00799	0.00377
rs73006343	6	150994384	T	C	0.197202	0.0545	0.058401	0.0512	-0.00076	0.00522
rs73025372	3	15314364	G	A	0.1477	0.0446	0.0396976	0.0448	0.00471	0.00395
rs73030491	19	28104336	G	A	0.160603	0.0469	0.114603	0.0431	-0.00201	0.0042
rs73039349	3	18857954	A	G	0.136496	0.0425	0	0.0421	-0.0011	0.00419
rs73040196	7	218595	A	G	0.075497	0.0212	0.045499	0.0189	0.00054	0.00213
rs73046589	12	10944122	C	T	0.110105	0.0284	0.0124978	0.026	-0.00171	0.00277
rs73053935	3	28844038	A	G	0.0674998	0.0198	0.00259663	0.0179	-0.00437	0.00201
rs73074378	3	48446237	T	C	0.136496	0.0341	0.064401	0.0309	0.02083	0.00325
rs73081968	20	8734921	A	C	0.232999	0.0708	0.116903	0.0688	-0.00139	0.00675
rs73082395	7	23014447	C	G	0.0874979	0.0259	0.00159872	0.0235	0.00674	0.00268
rs73086963	3	50635590	T	C	0.248897	0.0642	0.169599	0.0613	0.01861	0.00694
rs73088112	3	49413352	C	T	0.268795	0.0699	0.225597	0.064	0.02308	0.00726
rs73097517	20	15107431	G	C	0.0577033	0.0176	0.0403013	0.0158	0.00055	0.00175
rs73107937	3	69718557	A	G	0.140197	0.0377	0.064701	0.0346	0.0016	0.0037
rs7311521	12	126997241	G	A	0.0798011	0.0251	-0.00600195	0.022	-0.00284	0.00224
rs73116288	3	70255465	G	T	0.0727965	0.0192	0.0579999	0.0172	0.00881	0.00194
rs731168	9	18907844	G	A	0.0613968	0.0188	0.0360003	0.0167	-0.00335	0.00173
rs73139542	7	63325787	A	G	0.223104	0.0532	-0.0310986	0.0526	-0.00027	0.00449
rs73146165	12	71252548	C	G	0.147402	0.0402	0.0148985	0.037	0.00452	0.00371
rs73161593	22	39519411	A	G	0.151897	0.0396	0.0562007	0.0361	0.00073	0.00362
rs7319673	13	112896705	T	A	0.1019	0.027	-0.00950469	0.0248	0.0058	0.00279
rs73197968	21	35018442	A	T	0.0997005	0.0262	0.0262037	0.0237	0.00192	0.00257
rs73198256	12	87733801	C	T	0.107797	0.0338	0.0319965	0.0295	0.0015	0.00314
rs7319835	13	107113985	T	C	0.0941004	0.0296	0.094801	0.0269	-0.00427	0.00268
rs73201446	8	11524501	A	G	0.0969997	0.0286	-0.014799	0.0261	-0.00454	0.00282
rs73203061	12	114148719	A	G	0.075803	0.0217	0.0264959	0.0195	0.00011	0.00214
rs73205159	7	112412112	C	T	0.201101	0.0573	0.0680005	0.053	0.01235	0.00563
rs73208510	3	107445372	A	T	0.115799	0.0327	0.0326995	0.0284	-0.00519	0.00309
rs73210436	13	70270121	G	C	0.152196	0.039	0.0736035	0.0343	-0.00038	0.00381
rs73212619	4	5971899	A	G	0.153202	0.0407	0.0887981	0.0399	-0.00272	0.00399
rs73214596	3	109194763	A	T	0.0929984	0.0261	0.0294035	0.0236	-0.00113	0.0025
rs73214716	12	116257511	T	C	0.112802	0.0351	0.111497	0.0314	-0.00246	0.00342
rs73214871	8	23899349	T	G	0.117303	0.036	0.0654974	0.0328	0.00751	0.00372
rs73217539	21	40506929	C	T	0.0892029	0.028	0.031501	0.0245	0.00377	0.00268
rs73223492	4	14284143	G	A	0.150195	0.0469	0.0480984	0.0478	-0.00198	0.00442
rs73246220	6	169111131	C	T	0.159606	0.0457	0.0722052	0.0396	0.00376	0.00451
rs73314502	7	4873205	T	A	0.225998	0.0649	0.0312018	0.0614	0.00166	0.00548
rs73320860	12	16636871	G	C	0.0834033	0.0235	0.0180011	0.0212	0.00656	0.00229
rs73333672	7	47934385	C	G	0.160902	0.0505	0.0332994	0.0467	-0.0068	0.0042
rs73462288	7	147976439	G	C	0.144598	0.0446	0.0187955	0.0414	-0.00153	0.00484
rs73491449	6	99541802	A	G	0.203398	0.0612	0.123102	0.0557	-0.01191	0.00609
rs7349566	3	72375783	C	T	0.0674976	0.0184	0.0104039	0.0165	0.00771	0.00183
rs7355709	2	36937407	C	A	0.144101	0.0375	0.0591981	0.0342	-0.0073	0.00335
rs73724012	7	132158554	A	T	0.234598	0.0731	0.109599	0.0676	0.00471	0.00579
rs73809003	3	7234590	A	G	0.253898	0.0759	0.169	0.0747	0.00565	0.00719
rs73835316	4	104251349	C	T	0.179904	0.0558	0.0501045	0.0539	0.0003	0.00561
rs73869224	3	150093440	C	A	0.103396	0.0281	0.0288008	0.0256	0.0053	0.00285
rs73880014	3	164793648	A	C	0.0852966	0.0265	0.0555009	0.0237	0.00161	0.0026
rs73909576	20	41793254	G	A	0.162495	0.047	0.0511038	0.0405	0.00363	0.00401
rs739469	9	136298729	G	C	0.0562	0.0176	0.00709511	0.0156	0.00397	0.00173
rs73964524	2	144272756	C	A	0.0623968	0.0193	0.0212032	0.0173	0.00072	0.00211
rs739752	7	20442628	G	T	0.0689964	0.0196	0.0239956	0.0173	0.00189	0.0019
rs74032618	16	82319499	T	C	0.178004	0.0498	0.0274011	0.046	0.00957	0.00486
rs7405591	17	75278523	A	G	0.079698	0.0208	0.0301994	0.0184	0.00175	0.00193
rs74109510	1	111909735	C	T	0.206803	0.0595	0.142197	0.0537	0.00084	0.00585
rs74120636	1	167663629	C	A	0.244904	0.0668	0.130895	0.0619	0.00904	0.00638
rs74258607	19	37565711	T	C	0.174298	0.0411	0.0385955	0.038	-0.00174	0.0041
rs7430852	3	86209081	T	G	0.111899	0.0309	-0.0433982	0.0265	0.00753	0.00287
rs7432286	3	150010924	C	T	0.0568984	0.0178	0.0344983	0.0159	-0.00336	0.0017
rs74327007	11	132168455	T	C	0.275303	0.0756	0.0305971	0.0763	0.00246	0.0062
rs74339862	11	105816780	C	T	0.313	0.0767	-0.0497992	0.0817	-0.02087	0.00815
rs7436888	4	167032637	G	A	0.0689	0.0215	0.0130042	0.019	0.00105	0.00202
rs74386906	12	47164312	T	A	0.212204	0.0587	0.1263	0.051	0.00265	0.00517
rs74399042	1	16581325	C	G	0.192998	0.0588	0.0698991	0.0548	-0.00765	0.00638
rs74403973	1	43674798	C	A	0.163296	0.0479	0.00780034	0.0445	-0.00345	0.00523
rs74439007	18	30772469	A	G	0.276002	0.0709	0.102899	0.0673	0.0054	0.00661
rs74457224	12	99620867	A	G	0.198802	0.0575	0.0614995	0.0529	0.00623	0.00497
rs744970	6	11243857	G	A	0.0646025	0.0195	0.053	0.0175	-0.00312	0.00187
rs74549876	17	70695018	A	G	0.112203	0.0341	-0.027104	0.0314	-0.00163	0.0031
rs74605360	10	1238335	G	C	0.194605	0.0585	0.0582013	0.0546	-0.01053	0.00617
rs74643188	15	97634955	A	G	0.2418	0.0745	0.060201	0.0695	-0.00992	0.00756
rs74673833	22	38442813	A	G	0.118902	0.0374	0.0503033	0.0328	-0.00195	0.0033
rs74677977	1	75593346	G	A	0.145604	0.0386	0.0110003	0.0365	-0.00012	0.00377
rs74705317	11	108659417	T	C	0.1911	0.0563	0.099601	0.0572	-0.00063	0.00654
rs74708633	2	140073887	G	A	0.109603	0.0329	0.0349953	0.0299	-5e-05	0.00359
rs74762439	11	90142901	G	A	0.234002	0.0687	0.0523043	0.0641	-0.00377	0.00686
rs74792630	4	171346234	A	G	0.208899	0.0617	0.0859024	0.0574	0.0077	0.00643
rs74811411	2	30537716	T	C	0.180403	0.0567	0.149204	0.0557	-0.00402	0.00574
rs74820933	3	18327672	G	A	0.149196	0.0464	-0.0131038	0.0429	0.00141	0.00426
rs74860921	6	103495879	C	A	0.217	0.0667	0.129005	0.0645	-0.00868	0.00692
rs74881570	4	12924111	T	C	0.208501	0.0632	0.0361969	0.0528	0.00933	0.006
rs748943	11	18748003	G	A	0.0640053	0.019	0.0211011	0.017	-0.00203	0.00183
rs74896374	3	43926311	A	T	0.2142	0.0662	0.0657035	0.0613	-0.01887	0.00667
rs74904989	13	109824875	A	G	0.106097	0.0308	0.0212036	0.0282	0.00445	0.00304
rs74925591	1	85920641	G	A	0.267095	0.0838	0.143605	0.074	-0.00761	0.00698
rs74931159	21	23781095	A	T	0.248499	0.0739	0.107302	0.0786	0.00733	0.00649
rs74992427	8	81835770	C	T	0.202006	0.0634	0.173294	0.0568	0.00932	0.00594
rs75029736	11	132765101	T	A	0.239095	0.0705	-0.00620074	0.0641	-0.00103	0.00628
rs75065989	7	26617564	G	A	0.173996	0.0511	0.0973042	0.0466	-0.0032	0.0051
rs75098929	5	118033046	C	T	0.212896	0.0611	-0.0592024	0.0505	-0.00783	0.00519
rs7510396	21	21907210	T	C	0.0659001	0.0188	0.00929665	0.0176	0	0.00174
rs75141145	4	100999286	A	G	0.244302	0.0706	0.0154993	0.0699	-0.00119	0.00748
rs75152834	11	96006189	T	C	0.145398	0.0421	-0.0154995	0.0358	-0.00617	0.00415
rs75165628	6	23088753	C	A	0.0857976	0.0247	0.0217958	0.0223	0.001	0.00242
rs75168337	1	202833174	T	C	0.148903	0.0454	0.0501987	0.044	-0.00022	0.00424
rs75172698	10	107345726	C	T	0.187101	0.0525	0.150602	0.0465	0.00904	0.00565
rs7520744	1	16806683	A	G	0.0927979	0.0289	0.0057037	0.0262	0.00279	0.00283
rs7521322	1	9114091	A	G	0.0572967	0.0176	0.0264959	0.0157	0.00282	0.00175
rs752183	3	50536273	A	C	0.110396	0.03	0.0592024	0.0272	0.01754	0.00294
rs75263467	2	174601275	A	G	0.161098	0.044	0.2059	0.0411	-0.00839	0.00392
rs75355893	2	205939409	A	G	0.178498	0.0502	-0.0213973	0.0472	0.00702	0.00502
rs7537175	1	166756818	T	A	0.0652001	0.0176	0.00950503	0.0158	-0.00229	0.00174
rs75388058	1	84384967	C	G	0.220797	0.0689	0.137499	0.0622	-0.0041	0.00775
rs75400265	7	140700418	G	A	0.0846977	0.0241	0.0140989	0.0219	0.0023	0.00245
rs75440302	17	57940703	A	G	0.145398	0.0405	0.0483996	0.0369	-0.00122	0.00431
rs75450710	20	41205613	C	T	0.107396	0.0327	0.014799	0.0299	0.00466	0.00349
rs75451051	2	102208116	G	A	0.192905	0.0576	0.0246001	0.0541	-0.01059	0.00591
rs7545381	1	42044183	T	A	0.0573008	0.0172	0.0107981	0.0154	0.00297	0.0017
rs75471283	7	26637894	T	C	0.127196	0.0389	0.0461963	0.0363	0.00502	0.00318
rs7549129	1	19119606	T	C	0.081497	0.0221	0.0288012	0.0199	0.00195	0.00227
rs75495619	2	36298935	C	T	0.177704	0.0528	-0.043002	0.0498	0.00122	0.00478
rs75501187	2	140732418	A	T	0.216997	0.0618	0.0522983	0.0664	0.01883	0.00518
rs7553552	1	69883201	T	G	0.0642979	0.0175	0.031799	0.0157	-0.00287	0.00174
rs75604077	18	22817175	C	T	0.211203	0.0632	0.132994	0.0577	-0.00143	0.00618
rs75632712	19	15712708	G	T	0.181294	0.0549	0.0562	0.0506	0.00082	0.00521
rs7563479	2	231169724	A	G	0.105899	0.023	0.0295976	0.021	0.00235	0.00236
rs75639258	22	34952536	A	T	0.1413	0.0429	0.0444952	0.0393	-0.00544	0.00454
rs75836635	20	58967554	A	G	0.306403	0.0733	0.0327963	0.0736	0.00143	0.00755
rs75850762	2	202319227	G	T	0.120102	0.0362	-0.0057037	0.0332	0.00453	0.00358
rs75874195	8	53367441	A	G	0.147402	0.0443	0.0963006	0.0388	0.00153	0.00408
rs75880456	12	125120583	C	T	0.1089	0.0338	0.050704	0.0298	0.00285	0.00319
rs75909562	10	129584435	T	C	0.203096	0.0577	0.0654974	0.0534	-0.00705	0.00665
rs75951442	14	38996493	A	G	0.163198	0.0455	0.0728972	0.0414	0.00027	0.00458
rs75966573	1	202833851	T	C	0.0657035	0.0204	0.0235993	0.0181	0.00426	0.00193
rs7599224	2	145214607	T	G	0.0551982	0.0172	0.0136958	0.0154	0.00869	0.00171
rs76014798	10	94782407	G	A	0.228596	0.0709	0.0208968	0.0668	-0.00676	0.00654
rs76037384	2	125357776	T	A	0.115703	0.029	0.0360003	0.0253	-0.00054	0.00298
rs7604693	2	64349202	A	C	0.0660031	0.0206	0.0461008	0.0183	-0.00325	0.00198
rs7605375	2	202330630	G	A	0.062301	0.0177	0.00670241	0.0159	0.00469	0.00176
rs76063344	4	26085295	A	G	0.150702	0.0376	0.0209001	0.0399	-0.00384	0.00369
rs76079374	1	240204438	T	C	0.0723021	0.0214	0.0344014	0.0192	0.00226	0.0021
rs76105710	17	31973831	G	A	0.183394	0.0571	0.0235041	0.0523	0.00502	0.0058
rs7611656	3	36946818	A	C	0.0707007	0.0209	0.0292966	0.0188	0.00617	0.00204
rs76120745	1	182204834	G	A	0.180599	0.0534	0.0626949	0.0491	-0.00233	0.00601
rs7614428	3	14808765	G	A	0.0724954	0.0173	0.00739729	0.0155	0.00277	0.00171
rs76154441	6	16763434	C	T	0.161896	0.0453	0.0708947	0.0413	0.015	0.00446
rs76156784	12	117276303	C	G	0.256903	0.0685	-0.0217958	0.0658	-0.01821	0.00628
rs76179795	18	6625654	A	G	0.2142	0.0502	0.109599	0.0466	-0.00523	0.00491
rs7619397	3	127068497	C	T	0.0751008	0.0233	0.0281012	0.0206	0.0001	0.00218
rs7625233	3	16852736	G	A	0.0625033	0.0177	0.0615988	0.0158	-0.01122	0.00176
rs7627186	3	44413569	C	G	0.073204	0.0203	0.0141001	0.0178	-0.0038	0.002
rs76298315	4	60547302	C	T	0.175497	0.0535	0.053	0.0493	0.00249	0.0049
rs76310331	2	124601865	T	C	0.099103	0.0251	0.0177024	0.0229	0.00434	0.00257
rs76313442	4	44350032	C	A	0.200697	0.0442	0.0515038	0.0413	3e-05	0.00453
rs76336143	6	118272853	G	A	0.248602	0.0754	0.0948053	0.0735	-0.01043	0.00813
rs7635428	3	134675265	G	A	0.0777994	0.024	0.025205	0.0217	0.00328	0.00251
rs76358867	2	215154959	C	T	0.0855034	0.0252	0.000900405	0.0235	0.00495	0.00222
rs76359652	5	158527393	G	A	0.116995	0.0343	0.0469973	0.0299	0.00384	0.00317
rs76369712	8	9189178	T	C	0.198597	0.0533	0.107499	0.049	-0.00063	0.00545
rs76421192	4	62664220	A	C	0.225597	0.0695	-0.00220242	0.0658	-0.01178	0.00738
rs76429321	2	207084061	T	C	0.109303	0.0335	0.0330962	0.0305	0.01193	0.00304
rs76434106	8	27982612	G	A	0.2747	0.0727	0.0902968	0.0608	-0.01016	0.00618
rs76470617	14	94250645	T	C	0.134304	0.041	0.0577027	0.0373	0.00668	0.00394
rs76525496	13	63694624	A	G	0.193097	0.0518	0.102999	0.0478	0.00304	0.00505
rs76530346	9	94010298	G	A	0.100097	0.0303	0.0878044	0.027	-0.00562	0.00298
rs76559286	5	39591970	C	T	0.217398	0.0681	-0.0231011	0.0672	-0.00243	0.00648
rs7656629	4	43363152	T	C	0.0855995	0.0255	0.0335025	0.0225	-0.00644	0.00251
rs76661604	4	189043353	T	C	0.132702	0.0402	0.025502	0.0368	-0.00267	0.0038
rs76696892	4	145200493	G	T	0.137402	0.0419	0.040395	0.0389	-0.00085	0.00458
rs76699801	1	59739179	T	C	0.138796	0.0411	0.0341985	0.0379	-0.00956	0.00398
rs76700692	12	126403697	T	C	0.266203	0.076	0.182597	0.0715	-0.00755	0.00593
rs76718285	20	49040614	C	T	0.180204	0.0545	0.00399798	0.0464	0.00016	0.00502
rs7677472	4	42114671	T	G	0.0745971	0.0231	0.0371031	0.0205	0.00648	0.0022
rs7677790	4	101131255	T	C	0.0551982	0.0173	0.0255995	0.0155	0.00225	0.00171
rs76781764	1	219656755	C	T	0.164403	0.0499	0.0456984	0.0463	-0.00027	0.00487
rs76789728	15	70289728	G	A	0.154702	0.0481	0.096599	0.045	-0.00472	0.0046
rs76824006	5	1966770	T	C	0.226897	0.07	0.0627964	0.0652	0.01176	0.0076
rs76838130	9	109221494	C	T	0.172201	0.0509	0.114895	0.0445	-0.0179	0.00482
rs76851524	20	42712183	A	G	0.113704	0.0349	0.0381047	0.0319	-0.00148	0.00336
rs768663	15	39997031	G	A	0.0601004	0.0189	0.00130085	0.017	0.00061	0.00181
rs7686930	4	62752463	G	A	0.0703044	0.0221	-0.0246048	0.0195	0.00319	0.00212
rs76877048	11	109953426	A	G	0.173903	0.0474	0.119	0.0431	-0.00748	0.00539
rs76905420	4	46751847	T	C	0.198203	0.062	0.0795041	0.0632	0.0074	0.00644
rs7692614	4	57683071	T	A	0.0625033	0.0179	0.00130085	0.0159	0.00072	0.00178
rs76945696	1	175511531	G	C	0.220896	0.0691	0.0299027	0.065	-0.00156	0.00609
rs7697331	4	90600999	A	G	0.103296	0.0323	0.0102968	0.0294	-0.00405	0.00325
rs7700373	5	118180935	T	C	0.0720974	0.0225	0.0221039	0.0199	-0.00235	0.00219
rs7702207	5	54861928	G	A	0.074605	0.0207	0.040395	0.0186	0.00427	0.002
rs7702272	5	36160854	T	C	0.135099	0.0403	-0.0214995	0.0375	0.00393	0.00397
rs77026101	4	45270730	T	G	0.2152	0.0567	0.133201	0.0519	-0.0075	0.00558
rs77057140	4	12966381	A	T	0.1124	0.0288	0.0184979	0.0249	0.00797	0.00279
rs77176780	5	140620291	A	G	0.187301	0.059	0.0587971	0.0547	-0.01652	0.00771
rs7718312	5	127675648	C	T	0.0608972	0.0186	0.0180011	0.0167	-0.00057	0.00185
rs77198425	5	15775069	C	T	0.113505	0.0349	0.0393023	0.0303	-0.00166	0.00341
rs77205165	6	66554041	T	C	0.0872963	0.0274	0.0030952	0.0248	-0.00525	0.00269
rs7729903	5	38804071	T	C	0.0806026	0.023	0.0188021	0.0203	0.00084	0.00207
rs77300706	8	109536855	G	A	0.118998	0.0372	0.0285024	0.034	-0.00016	0.00343
rs77339815	17	10235297	T	C	0.162	0.0425	0.125804	0.0433	-0.0029	0.00413
rs7738394	6	151006924	C	T	0.0713993	0.0186	0.0383979	0.0167	0.00076	0.00184
rs77407146	8	96561354	G	C	0.2017	0.063	0.0736035	0.0589	0.00804	0.00528
rs7740747	6	134423335	A	G	0.0592967	0.0181	0.00899938	0.0163	-0.00013	0.00177
rs77415669	8	10838536	A	G	0.140996	0.0366	0.0458048	0.0341	0.00309	0.00329
rs7743567	6	18987143	G	A	0.060504	0.018	0.0352956	0.0162	0.00274	0.00178
rs77475254	7	128754263	G	A	0.086397	0.0266	0.0260976	0.0235	-0.00027	0.00255
rs77529708	2	71631685	G	A	0.100395	0.0293	0.040395	0.0265	0.00175	0.00291
rs77588563	21	19539706	C	A	0.137103	0.0419	0.0309026	0.0384	0.0022	0.00408
rs77605712	1	165958015	A	T	0.248998	0.0764	-0.0268985	0.0792	-0.01014	0.00815
rs77617183	7	67644766	C	T	0.1018	0.032	-0.0126003	0.0305	0.00124	0.00316
rs77627553	14	52555988	G	A	0.125302	0.0392	0.0316971	0.0359	-0.0026	0.0042
rs77638919	11	12478690	A	G	0.145597	0.0389	0.0473033	0.0357	-0.00479	0.0036
rs77641641	9	95558667	A	G	0.1678	0.0483	0.036004	0.048	0.00151	0.00493
rs77644194	13	96356279	T	G	0.149798	0.0468	0.00890027	0.0436	0.00211	0.00442
rs77659260	4	101900650	C	G	0.275698	0.0801	0.116404	0.083	0.01647	0.00838
rs77674027	3	147161725	C	T	0.187704	0.0576	-0.00799793	0.0545	-0.01083	0.00601
rs776782	9	18653773	G	A	0.0686001	0.0188	0.0453949	0.0168	0.0022	0.00183
rs7771926	6	5290924	G	A	0.185306	0.049	0.0839035	0.0449	0.00111	0.00453
rs77720118	1	84677581	C	T	0.0916001	0.0275	0.0568984	0.0248	0.00208	0.0027
rs7781266	7	133505101	C	A	0.0680005	0.0212	-0.0463968	0.0185	0.01414	0.00205
rs77814230	2	240044610	G	A	0.0926966	0.024	0.0166986	0.0211	0.00046	0.00233
rs7784330	7	32530997	A	G	0.0572967	0.0179	0.0259016	0.0159	-0.00248	0.00175
rs77854124	8	31247034	T	C	0.100804	0.0289	0.0228959	0.0263	-0.0005	0.00287
rs77856623	6	16016771	T	C	0.192998	0.0578	0.0886975	0.0535	0.00904	0.00541
rs77870870	18	54985128	T	G	0.132501	0.0387	0.0531047	0.036	-0.00115	0.00399
rs77885465	4	175759626	A	G	0.1509	0.0441	0.0708964	0.0397	-0.00151	0.00456
rs77910243	12	10224073	T	G	0.194596	0.0597	0.0551982	0.0511	-0.00608	0.00635
rs7791404	7	112785185	G	A	0.0953002	0.0265	0.0328952	0.0241	-0.00835	0.00266
rs7792195	7	26025068	A	G	0.159999	0.0425	0.0560022	0.0393	0.00533	0.0042
rs77924196	8	59908514	T	C	0.1875	0.0569	0.0106036	0.0618	0.00713	0.0063
rs77934667	3	183812494	C	A	0.109402	0.0293	0.0370998	0.0256	0.00345	0.00266
rs77966298	2	10984514	A	G	0.0891	0.0239	0.0860034	0.0212	-0.01717	0.00239
rs77985887	12	58025496	A	C	0.1162	0.0365	0.00659818	0.0336	-0.00252	0.00358
rs7799813	7	134961277	G	A	0.0680005	0.0187	0.037297	0.0168	0.00061	0.0019
rs7801016	7	106431520	G	A	0.0713027	0.0186	0.0292023	0.0165	0.00083	0.00178
rs78016067	10	85461749	G	A	0.138102	0.0416	0.0630996	0.0379	0.00528	0.00399
rs78021020	8	31454051	A	G	0.154102	0.0451	0.0399993	0.0417	-0.00436	0.00426
rs78061721	18	57166565	C	G	0.180804	0.0542	0.0535976	0.0517	0.0056	0.00518
rs78089125	6	101492734	A	G	0.155199	0.0479	0.0399993	0.0436	-0.00419	0.00483
rs78112934	3	118696137	T	C	0.198302	0.0574	0.0753023	0.0531	0.00691	0.00565
rs78121205	16	22984777	T	G	0.119	0.0365	0.061302	0.0332	0.00379	0.00403
rs78142421	10	130800503	T	C	0.180002	0.0552	0.0387013	0.0503	-0.00524	0.00604
rs78171686	8	8865884	T	A	0.108198	0.0338	0.0509986	0.0306	0.00137	0.00341
rs78212162	8	141589479	G	T	0.0807004	0.0221	0.051904	0.0196	0.00089	0.00214
rs7823200	8	10547758	C	A	0.0815029	0.0189	-0.0082955	0.0173	-0.00051	0.00171
rs78232436	11	127818671	T	C	0.186098	0.0516	0.0428008	0.0478	0.0016	0.00488
rs78238887	1	101659798	T	C	0.105701	0.0302	-0.00110061	0.0264	0.0046	0.00277
rs7824675	8	10243418	A	C	0.0759976	0.0175	-0.00530404	0.0156	0.00218	0.0017
rs78259025	10	116714370	T	G	0.219296	0.0603	-0.00470103	0.0572	0.00904	0.006
rs7827281	8	125284668	T	C	0.0794025	0.024	0.0477992	0.0214	-0.00214	0.00235
rs78295531	21	43851109	A	G	0.0935996	0.0292	0.0366019	0.029	0.00279	0.00273
rs7833430	8	38837122	C	T	0.0562	0.0175	0.0168003	0.0157	0.00178	0.00173
rs7834863	8	108753147	T	G	0.115799	0.0338	0.000699755	0.0311	0.00189	0.00354
rs78360698	15	87847334	C	A	0.241104	0.0719	0.0916001	0.0671	-0.00311	0.00836
rs78378047	20	35560814	A	G	0.0843044	0.0211	0.0657035	0.0187	-0.00275	0.00206
rs7837995	8	11485820	C	T	0.0584981	0.0182	-0.0102968	0.0162	-0.0002	0.00171
rs78380958	7	103027145	C	A	0.144598	0.0449	0.0892029	0.0407	0.00204	0.00418
rs78385372	1	108287658	A	G	0.132098	0.0411	0.0597018	0.0395	-0.00015	0.00384
rs78427097	2	59619185	T	C	0.127601	0.0386	0.0235017	0.0334	0.00417	0.00388
rs78437338	9	6082655	T	C	0.253797	0.0645	0.0837987	0.0604	0.01716	0.00777
rs78442219	15	50835754	G	A	0.150195	0.0473	0.0727965	0.0408	0.00733	0.00478
rs7844894	8	103575162	C	T	0.0663001	0.0208	0.0449032	0.0186	-6e-05	0.00197
rs78449000	21	35320818	T	C	0.122103	0.0349	-0.016597	0.0324	-0.00661	0.00332
rs78474765	3	83779162	G	A	0.125597	0.0361	0.0839035	0.0325	0.00063	0.00356
rs78491961	17	10152012	T	C	0.2115	0.0585	0.222303	0.0621	0.00771	0.0057
rs7849484	9	5666181	T	C	0.0813035	0.0254	0.0392976	0.023	0.00334	0.00253
rs7850417	9	81557850	A	G	0.061001	0.0181	0.00799793	0.0162	0.00346	0.00177
rs78505997	10	71016609	T	C	0.132098	0.0355	0.0982966	0.0323	0.00171	0.00351
rs7853419	9	114789976	T	C	0.124004	0.034	0.0716972	0.0309	0.0027	0.00319
rs78545528	9	32504159	A	G	0.156397	0.0432	0.0619038	0.0448	-0.00212	0.0041
rs7861586	9	16355626	G	A	0.0723987	0.0201	-0.0141987	0.0181	0.00433	0.00189
rs78621634	18	24130243	G	C	0.220098	0.0586	0.0456984	0.0546	-0.00382	0.00531
rs78638375	5	129591284	C	T	0.088001	0.0264	-0.00990082	0.0242	0.00099	0.00255
rs78653484	1	147183927	C	T	0.152604	0.0469	0.0382004	0.0405	0.00024	0.00457
rs78657352	5	151818894	C	T	0.243601	0.0747	-0.00509699	0.0713	-0.01197	0.00825
rs78689340	8	79750756	A	G	0.0922966	0.0255	0.0189984	0.0232	0.00046	0.00261
rs78697569	5	50800973	T	C	0.101202	0.028	-0.0442968	0.026	-0.00141	0.00289
rs78710594	1	200875426	T	C	0.152	0.0457	-0.00060018	0.0424	-0.0012	0.00419
rs78737628	14	29780289	C	A	0.087095	0.0245	0.0754997	0.0217	-0.00172	0.00238
rs78769840	4	58099179	T	A	0.130302	0.0376	0.102997	0.0342	-0.00692	0.00394
rs78844730	5	24365406	C	T	0.106406	0.0329	0.0374008	0.0287	0.00592	0.00339
rs78878763	14	29548155	T	A	0.128697	0.0401	0.0146975	0.0376	0.01052	0.00386
rs78896404	16	13375994	C	T	0.096599	0.0294	0.0464	0.0265	-0.00039	0.00281
rs789008	12	28849670	T	A	0.0805053	0.0242	0.00830439	0.0214	0.00165	0.00238
rs789015	12	28880393	C	G	0.0611045	0.0172	-0.00190181	0.0154	-0.00205	0.0017
rs78964178	4	42840897	C	T	0.133497	0.0331	0.0217958	0.0304	0.00203	0.00329
rs78998652	6	11555043	C	T	0.1455	0.0439	0.0437011	0.0406	-0.0013	0.00416
rs79022748	18	47138901	C	T	0.119505	0.0364	-0.00129916	0.0337	0.00255	0.00366
rs79040707	10	1218501	A	G	0.231001	0.0701	0.112203	0.0698	0.00045	0.00679
rs7905133	10	83522580	T	C	0.0732969	0.0193	0.0297044	0.0174	0.00591	0.00193
rs79101197	1	175099370	C	A	0.178098	0.055	0.0580953	0.0516	0.01263	0.00489
rs79108984	4	169201502	G	A	0.297598	0.0884	0.0729041	0.0826	0.0065	0.00999
rs79113371	6	52033689	A	C	0.146798	0.0398	0.0503033	0.0365	0.00719	0.00357
rs79120614	2	203656203	C	T	0.225095	0.0687	0.150695	0.0723	0.00856	0.00606
rs79143008	8	89960108	C	T	0.129096	0.0399	0.0496	0.0363	-0.0116	0.00339
rs79156394	20	53025349	C	T	0.169698	0.0532	0.0037972	0.0518	0.00505	0.00448
rs79171675	20	18627037	T	C	0.214297	0.0611	0.1049	0.0562	0.00262	0.00603
rs79177987	16	65035239	T	C	0.144801	0.0435	0.023404	0.0408	-0.00121	0.00438
rs79242376	6	141495465	A	G	0.0920959	0.0254	0.0670977	0.0227	-0.00111	0.00248
rs79268501	18	55979238	A	G	0.198597	0.06	0.122501	0.056	0.00627	0.00583
rs79287179	16	51049997	G	A	0.262794	0.076	0.103895	0.066	-0.01663	0.00889
rs7930883	11	127839792	A	C	0.0712038	0.0207	0.00179838	0.0187	-0.00107	0.00201
rs79330198	6	69595040	G	T	0.1293	0.0399	0.0101008	0.0364	-0.00778	0.00395
rs79382881	7	14547971	C	T	0.1394	0.0416	0.0713993	0.0362	-0.00664	0.00407
rs7940019	11	85854294	C	T	0.0786969	0.0244	0.0444013	0.022	-0.00151	0.00244
rs79448371	5	80709755	A	C	0.178598	0.0497	-0.0139975	0.0471	0.00259	0.0052
rs7945442	11	68972747	T	C	0.0597018	0.0177	0.0258042	0.0159	-0.0013	0.00174
rs79482365	10	91426545	G	A	0.128004	0.0397	0.0121029	0.0421	0.00753	0.00407
rs7950324	11	75930569	T	C	0.168696	0.0492	0.0489997	0.0456	-0.00452	0.0056
rs79540293	16	26531436	G	A	0.210795	0.0644	0.176904	0.0562	0.00776	0.0056
rs79576847	2	14587439	T	G	0.178096	0.0542	0.0768962	0.0497	-0.00575	0.00609
rs79608454	13	79093880	T	C	0.248297	0.0731	0.113204	0.0722	-0.00111	0.00933
rs7968665	12	34351855	G	T	0.0723019	0.0202	0.0428031	0.018	0.00247	0.00202
rs7971716	12	130985847	C	T	0.0821975	0.0235	0.0128016	0.0212	0.0024	0.00222
rs79738065	12	81102758	A	C	0.166099	0.0457	0.0562007	0.0479	-0.00403	0.0049
rs7974217	12	70807088	A	T	0.0884046	0.0271	-0.0246001	0.0247	0.00184	0.00297
rs798565	7	2752152	G	A	0.0641972	0.0197	0.0101008	0.0174	0.00023	0.00187
rs79873788	10	83670104	T	C	0.181496	0.0572	0.042197	0.0537	0.00467	0.00484
rs79889849	13	23547145	C	T	0.159101	0.0478	0.0075988	0.045	0.00811	0.00447
rs7989852	13	102508413	A	G	0.066602	0.0184	0.0289955	0.0163	0.0012	0.00174
rs79926313	1	90788803	G	A	0.207701	0.0576	0.0662039	0.0525	-0.00856	0.00567
rs79940520	3	191838169	G	A	0.094003	0.0261	0.0523992	0.0235	0.00222	0.00244
rs79970445	7	146539026	G	A	0.0995994	0.0284	0.0598986	0.0256	0.00057	0.00278
rs7999869	13	34262060	C	T	0.0630037	0.0181	0.039604	0.0161	0.00111	0.00183
rs80013344	7	52191597	A	G	0.0974987	0.0268	0.0861043	0.0236	0.00552	0.00257
rs80029443	6	114113176	T	C	0.1238	0.033	0.0333961	0.0289	0.00166	0.00281
rs80087504	6	25206046	C	G	0.166903	0.0485	0.117499	0.0443	-0.00199	0.00484
rs80088989	9	27167194	C	A	0.149196	0.0458	0.173497	0.0466	0.0017	0.00434
rs80111165	2	51550071	G	T	0.100904	0.0265	0.060504	0.0239	-0.00895	0.00264
rs80124005	9	92248379	T	C	0.239403	0.0729	0.0402971	0.0672	-0.00615	0.00745
rs8013710	14	105065267	G	A	0.132994	0.0361	-0.0382972	0.033	-0.00195	0.00315
rs80138348	7	129064110	A	G	0.168696	0.0518	0.124304	0.0482	0.00306	0.00471
rs8015231	14	77769906	T	G	0.0889994	0.0264	0.0374018	0.0233	0.00012	0.00259
rs8016182	14	99570975	A	G	0.059504	0.0182	0.0392976	0.0163	-0.00221	0.00175
rs8017223	14	41514789	T	G	0.0654974	0.0206	0.0192044	0.0194	0.00666	0.0019
rs80225883	2	99841944	G	A	0.159805	0.0498	-0.025697	0.0471	0.0023	0.00466
rs80229434	16	27324016	A	G	0.216103	0.0667	0.186297	0.0621	-0.00182	0.00608
rs80249586	2	79367373	C	T	0.137195	0.0429	0.0983959	0.0388	0.00304	0.00406
rs80258398	16	64396625	G	A	0.101601	0.0287	0.0303046	0.0253	0.00453	0.00267
rs80260158	8	55202381	C	T	0.126596	0.0319	0.0869968	0.0288	-0.00218	0.00327
rs80283182	2	169198271	C	T	0.173497	0.049	0.0355028	0.0449	0.00304	0.00426
rs80285087	2	20618658	T	G	0.105297	0.0302	0.0209001	0.0321	0.00036	0.00265
rs80290919	4	188206913	G	A	0.263198	0.0826	0.0608015	0.0845	-0.00088	0.00914
rs80309035	4	129442800	T	C	0.1162	0.0359	0.0495042	0.0325	0.00178	0.00354
rs80345209	16	9277471	T	C	0.211597	0.0651	0.0312952	0.061	0.01207	0.00671
rs80349960	7	129589868	C	T	0.101003	0.0295	0.0551005	0.0265	0.00019	0.00296
rs8048262	16	72049799	A	T	0.067696	0.0186	0.0213015	0.0165	0.003	0.00182
rs8048813	16	9661110	A	C	0.0863979	0.0216	0.0349037	0.0195	-0.0027	0.00211
rs8055536	16	84529382	C	G	0.246704	0.0726	-0.0253999	0.0752	-0.0014	0.007
rs8061923	16	55149634	G	A	0.123796	0.0365	0.0646985	0.0334	0.00591	0.00333
rs8068940	17	68890569	A	C	0.157397	0.0494	0.0592024	0.0519	1e-05	0.00454
rs8075539	17	79829	A	G	0.0686021	0.0187	0.0289955	0.0166	0.00267	0.0018
rs8094794	18	34252749	C	T	0.0767947	0.0209	0.0289037	0.0185	-0.00332	0.00207
rs8098779	18	35441803	C	A	0.0562	0.0172	0.0145047	0.0154	0.00605	0.0017
rs8108431	19	9996687	C	T	0.0586996	0.0177	0.0393023	0.0158	0.00838	0.00176
rs8111909	19	40357018	C	A	0.0606952	0.0185	0.00640044	0.0164	0.00044	0.00191
rs8132233	21	33777560	G	A	0.074605	0.0198	0.0127003	0.0179	0.00095	0.00193
rs8135638	22	43557428	G	T	0.162801	0.0481	0.0532953	0.0451	-0.00863	0.00448
rs8189845	19	28079145	C	A	0.079996	0.0241	0.0438996	0.0213	-0.00299	0.00225
rs837226	8	130967897	T	C	0.058401	0.0182	0.041497	0.0162	-0.00233	0.0018
rs849511	2	206518838	G	A	0.0561049	0.0176	0.00439966	0.0158	-0.00035	0.0017
rs850706	20	54235654	C	G	0.0690969	0.0175	0.0278972	0.0156	0.00247	0.00174
rs853946	10	120166472	C	T	0.0562953	0.0172	-0.00269636	0.0153	-0.0017	0.0017
rs854344	14	25340520	A	G	0.189099	0.0564	0.0966003	0.0522	0.00411	0.00541
rs856798	3	144085296	T	C	0.181596	0.0515	0.0635005	0.0478	-0.01767	0.00503
rs862989	1	159161279	G	A	0.0688036	0.0206	0.0338981	0.0185	0.004	0.00207
rs872263	15	75136444	T	C	0.0809992	0.0251	0.0118989	0.0228	0.00791	0.0025
rs873814	10	6997298	A	G	0.0900966	0.0216	-0.00150113	0.0196	-4e-05	0.00219
rs881078	10	130258262	C	T	0.0638987	0.0181	0.0343016	0.0161	-0.00126	0.0017
rs881506	17	32821945	T	C	0.076498	0.0196	0.0371031	0.0176	-0.00243	0.00188
rs885256	1	163768115	A	C	0.0752002	0.0212	-0.0263029	0.0186	0.00449	0.00202
rs885351	5	1732460	C	T	0.0593042	0.0185	0.021898	0.0165	0.00068	0.00174
rs901107	1	207193177	A	G	0.0624958	0.018	0.0155977	0.0162	0.00083	0.00176
rs912292	13	78195534	T	G	0.0759976	0.0227	0.0235017	0.02	-0.00084	0.00209
rs919017	4	157758354	C	A	0.279595	0.0817	0.107196	0.0827	0.01196	0.00864
rs926607	20	24329074	C	T	0.0631954	0.0181	0.00530404	0.0163	-0.00059	0.00182
rs927603	14	86308671	T	C	0.064401	0.0177	0.0432989	0.0158	0.00214	0.00171
rs9283581	3	130788169	C	T	0.133794	0.0403	0.0628014	0.0367	0.00271	0.00385
rs9288810	3	105235859	A	G	0.0587028	0.0178	0.0109004	0.016	0.00371	0.00178
rs9293145	5	24609447	C	A	0.0763952	0.0235	-0.017496	0.0213	0.00066	0.00229
rs9297077	6	18501137	A	C	0.0642041	0.0175	0.00939572	0.0156	0.00204	0.00172
rs9305529	21	34826700	C	T	0.0698969	0.0174	0.00220242	0.0155	0.00273	0.00171
rs9309547	2	79557944	C	G	0.0577971	0.0182	0.017496	0.0162	0.00318	0.00177
rs9316694	13	54595921	C	A	0.0691036	0.0205	0.0462953	0.0183	-0.00145	0.00202
rs9325773	8	15806329	T	G	0.0570984	0.0176	0.00269636	0.0156	0.00111	0.00171
rs9328056	6	1446364	C	T	0.0802019	0.0247	0.0227979	0.0218	0.00588	0.00255
rs9347684	6	163151824	C	T	0.0710987	0.0224	0.0488017	0.0201	-0.0089	0.00211
rs9348708	6	26335276	C	G	0.0676026	0.0198	-0.0246001	0.0179	0.00676	0.00191
rs9350808	6	80004833	T	G	0.0650009	0.0184	0.0416025	0.0163	0.00056	0.00178
rs9356045	6	162976187	G	T	0.0744973	0.019	0.025205	0.0172	-0.0041	0.00184
rs9363492	6	66625443	T	A	0.058795	0.0173	0.0183982	0.0154	-0.00188	0.0017
rs9365369	6	162499843	A	G	0.0624019	0.0181	-0.00120072	0.0163	0.0007	0.0018
rs9370856	6	16022020	T	G	0.1956	0.0554	-0.0119005	0.0463	-0.00807	0.00578
rs9373112	6	135117042	A	G	0.0775997	0.0214	0.0356953	0.0193	-0.00031	0.00218
rs9375644	6	129952001	C	T	0.055703	0.0172	0.0186019	0.0154	0.00123	0.0017
rs937722	15	69681833	A	G	0.148601	0.0428	0.0297044	0.0394	-0.00238	0.00427
rs9382279	6	53910861	G	A	0.0791947	0.0247	0.0593042	0.0222	-0.00119	0.00245
rs9386799	6	109654601	A	G	0.0558036	0.0176	0.0178006	0.0157	0.00275	0.00173
rs9389208	6	135035609	T	C	0.0684994	0.0178	0.0311013	0.0159	-0.00101	0.00177
rs9390019	6	143033056	T	C	0.081202	0.0222	0	0.0196	0.00313	0.00208
rs9392473	6	3291236	T	C	0.120304	0.0353	0.0444952	0.032	-0.00585	0.00359
rs9392801	6	6530077	C	T	0.0589011	0.0185	0.032203	0.0165	0.0019	0.00182
rs9401643	6	123571299	A	G	0.0694981	0.0202	0.0227004	0.0178	-0.00012	0.00199
rs941374	2	197311340	T	G	0.114596	0.0271	0.0235017	0.0236	-0.00383	0.00246
rs9423835	10	10821168	G	A	0.0766003	0.0207	0.0385018	0.0183	-0.00921	0.00201
rs9427374	1	161406056	T	C	0.0816998	0.0212	0.0154993	0.0187	0.00677	0.00213
rs9429990	1	209222186	T	C	0.0572967	0.0173	-0.00230265	0.0154	0.00362	0.0017
rs9459058	6	158413666	A	G	0.0661996	0.02	-0.00500249	0.0181	-0.00217	0.00206
rs9470467	6	37014356	T	C	0.114096	0.0348	0.098496	0.0315	-0.00487	0.00362
rs947122	9	110217097	G	A	0.0911947	0.028	0.025205	0.0249	0.00095	0.0026
rs9479911	6	154954223	C	T	0.0622052	0.019	0.0191013	0.0171	-0.00027	0.00183
rs948780	18	55068591	A	G	0.136801	0.0368	0.064701	0.0337	0.00058	0.00367
rs948840	11	123188245	T	A	0.187595	0.0564	0.0666955	0.052	0.01055	0.00586
rs9495587	6	100257579	T	C	0.0752002	0.0225	0.0101978	0.0203	-0.00227	0.00223
rs9516310	13	94534650	T	A	0.162001	0.05	0.0886017	0.0461	0.00125	0.00474
rs951749	13	107386291	A	C	0.0603987	0.019	0.0173978	0.0183	0.00128	0.00173
rs951974	4	122828794	T	G	0.0589008	0.0181	0.00370313	0.016	-0.00184	0.00178
rs9537	22	29655416	T	C	0.075497	0.0223	0.0584953	0.02	-0.00371	0.00213
rs9537509	13	57509685	C	T	0.0620988	0.0194	0.0203966	0.0175	0.00764	0.00195
rs9538208	13	59363265	A	G	0.0700017	0.0187	0.0443039	0.0168	0.00398	0.00186
rs9539536	13	63215462	G	A	0.0789999	0.021	0.0343016	0.0187	0.00218	0.00197
rs9539546	13	63245432	A	G	0.0729995	0.0229	0.00999983	0.0202	0.00334	0.0023
rs9540172	13	65199875	C	T	0.0608015	0.0188	-0.0180953	0.017	-0.00112	0.00177
rs954196	9	2484247	T	G	0.058599	0.0184	0.0195967	0.0165	0.00065	0.0018
rs9542128	13	70519751	C	T	0.0570043	0.0178	0.0285024	0.0159	0.0002	0.00173
rs9544780	13	78952444	C	T	0.0631954	0.0185	0.0596969	0.0166	-0.00042	0.00183
rs9545590	13	81656086	T	C	0.0560022	0.0172	-0.00260339	0.0154	0.00759	0.00172
rs9563834	13	61290132	T	G	0.1235	0.0384	-0.0229002	0.0357	0.00643	0.00397
rs9569149	13	55522372	A	G	0.0592967	0.0183	-0.00389759	0.0164	0.00291	0.0018
rs9599795	13	71794696	G	T	0.143905	0.0404	-0.0153023	0.0374	8e-05	0.00343
rs9611433	22	41297101	A	T	0.061603	0.0175	0.001998	0.0156	0.00345	0.00174
rs9618612	22	19581647	T	C	0.135099	0.042	0.0600033	0.0381	0.00449	0.00457
rs9623785	22	43625255	G	A	0.184103	0.0565	0.0352956	0.0485	0.0002	0.00499
rs9655281	7	28693962	A	G	0.0841021	0.0235	0.0207042	0.0212	-0.00321	0.00225
rs9660186	1	18736664	A	G	0.0648978	0.0197	0.0513963	0.0176	-0.00225	0.00191
rs9673795	16	81379501	A	G	0.0775997	0.02	0.00320486	0.0181	0.00271	0.00197
rs9688046	5	38607921	G	C	0.0618009	0.0191	0.0447045	0.017	0.00072	0.00175
rs978216	20	21024623	C	T	0.0577986	0.0172	0.0648052	0.0153	0.00203	0.00171
rs9816530	3	44080226	T	G	0.075497	0.0219	0.0555009	0.0194	9e-05	0.00206
rs9820417	3	7104786	A	G	0.072702	0.0205	0.0156962	0.0181	-0.00545	0.00203
rs9831692	3	145519571	C	T	0.0730977	0.0172	0.0349021	0.0153	0.00225	0.0017
rs9832370	3	80096615	G	A	0.0737973	0.0209	0.00549507	0.0188	0.00041	0.00198
rs9853074	3	28853831	T	C	0.0614995	0.0174	0.0147999	0.0155	-0.00096	0.0017
rs9855048	3	128163890	G	A	0.124306	0.0327	0.103196	0.0293	-0.00242	0.00333
rs9863492	3	131526164	T	G	0.0633034	0.0197	0.0404027	0.0177	-0.00358	0.00192
rs987176	3	86716579	G	A	0.0646025	0.0172	0.0110003	0.0154	-0.00104	0.0017
rs9878955	3	190928145	G	A	0.0648052	0.0196	0.0433982	0.0176	-0.00025	0.0019
rs9890071	17	70753442	A	C	0.0851956	0.0219	0.0131038	0.0193	0.00076	0.00196
rs9900215	17	79555565	G	A	0.0744003	0.0205	-0.00380276	0.0181	-0.00305	0.00213
rs990277	11	127430337	C	T	0.0765031	0.0227	0.0216016	0.0204	0.00311	0.00222
rs990771	1	86785758	G	A	0.0652961	0.0186	0.00250313	0.0168	0.00116	0.00185
rs9915235	17	13552030	T	C	0.097798	0.0256	-0.00060018	0.0223	-0.00089	0.00248
rs9945665	18	72866210	C	G	0.0589008	0.0178	0.0311982	0.0159	-0.00176	0.00174
rs9947757	18	45543598	G	C	0.158	0.0455	0.0961035	0.0416	-0.00568	0.00407
rs9950541	18	56350396	G	T	0.0646985	0.0187	0.0352024	0.0168	-0.00092	0.00187
rs9963279	18	68811663	A	G	0.263602	0.0662	0.0828971	0.0651	-0.00074	0.00734
rs9967427	18	64995000	T	G	0.0565032	0.0172	0.0135971	0.0154	0.0003	0.0017
rs997359	11	1658925	A	T	0.0587028	0.018	0.0258042	0.0161	0.00071	0.00177
rs9973899	2	166717582	A	G	0.065104	0.0186	-0.011597	0.0168	0.00502	0.00184
rs9984814	21	33440595	G	A	0.0593042	0.0174	0.0320997	0.0155	0.00411	0.0017
rs9989324	15	92665931	C	T	0.225296	0.07	0.107596	0.0657	0.00171	0.0071
rs9990971	4	28733480	G	C	0.0710987	0.0208	-0.00469894	0.0185	0.00147	0.00204

## Sheet: Figure 2e
Figure 2e	3D scatter plot of ADHD-MVR
SNP	CHR	BP	EA	NEA	BETA_ADHD	SE_ADHD	BETA_ASD	SE_ASD	BETA_EA	SE_EA
rs1001796	20	59639907	G	C	0.0562953	0.0155	0.0337016	0.0173	-0.00021	0.00171
rs10023434	4	140879985	G	A	0.0957953	0.0265	0.0442968	0.03	-0.00446	0.00277
rs10026925	4	6176563	T	C	0.0515008	0.016	-0.000700245	0.0179	-0.00359	0.00174
rs10029885	4	22320535	G	A	0.0679042	0.0199	0.0160989	0.0221	-0.00105	0.00214
rs10038793	5	123808091	T	C	0.0630969	0.0158	0.025502	0.0177	-0.00487	0.00172
rs10039436	5	124402745	C	A	0.0530949	0.0164	0.0316042	0.0184	-0.00679	0.00178
rs10041527	5	90799752	A	G	0.0630969	0.0194	0.0182033	0.0216	0.00398	0.00214
rs10043265	5	59042835	T	C	0.0518047	0.0162	0.00809713	0.0182	-0.0039	0.00177
rs10050642	5	125902226	A	G	0.0749961	0.0203	0.0259016	0.0225	0.00502	0.00224
rs10054357	5	82162360	G	A	0.0959054	0.0187	0.0220002	0.0192	-0.00108	0.00178
rs10056210	5	22227365	T	C	0.0551982	0.0156	0.0343048	0.0175	-0.00168	0.00171
rs10058743	5	63034497	C	A	0.0618009	0.0191	-0.00400198	0.0212	-0.00703	0.00213
rs10077407	5	137849526	C	T	0.0566973	0.0156	-0.0009995	0.0174	0.00057	0.00172
rs10078053	5	67336674	C	T	0.0671981	0.0183	0.010697	0.0207	-0.00263	0.00197
rs10081714	9	14832366	C	T	0.0571949	0.0165	0.0226956	0.0185	0.00319	0.00179
rs10095170	8	121056478	C	T	0.248795	0.0779	0.0349021	0.0803	-0.02144	0.00719
rs1009613	8	22769054	C	T	0.0682039	0.0188	-0.00119928	0.0212	-0.00112	0.00197
rs10104655	8	115961172	T	C	0.0801042	0.024	0.0208021	0.0273	-0.00375	0.00279
rs10107693	8	141166008	T	C	0.060201	0.0161	0.00770028	0.018	-0.00045	0.00183
rs10108774	8	57313632	G	A	0.0680968	0.0168	-0.00320486	0.0189	0.0009	0.00186
rs10112400	8	144717166	C	A	0.0613968	0.0172	0.0168003	0.0191	-0.00126	0.00187
rs10116849	9	1042497	A	G	0.0691995	0.0191	0.0339955	0.0215	-0.00208	0.00199
rs10120124	9	138233789	C	T	0.0720977	0.02	0.0471021	0.0223	-0.0003	0.00213
rs1012518	4	185965017	T	C	0.0551035	0.0165	0.0428008	0.0185	-0.00336	0.00185
rs10132257	14	84260652	A	G	0.0570984	0.017	0.0209001	0.019	0.00184	0.00191
rs10133222	14	92903138	T	C	0.0600033	0.0176	0.052099	0.0196	0.00212	0.00193
rs10135856	14	62957994	T	C	0.0546965	0.0166	-0.00310481	0.0187	-0.00186	0.00184
rs10139630	14	55140734	C	T	0.113102	0.0344	0.0367988	0.0328	-0.00034	0.00282
rs10140845	14	81018237	T	C	0.0624019	0.0192	0.00149888	0.0217	-0.00414	0.00219
rs1015033	14	93195186	C	T	0.0534008	0.0167	0.023197	0.0184	-0.00103	0.0017
rs10153536	2	134924154	C	T	0.134103	0.0376	0.00389759	0.0436	-0.00078	0.0039
rs10156543	9	101044844	T	A	0.0674013	0.0207	0.0117993	0.0229	0.00035	0.00231
rs10159239	1	247607052	G	A	0.0490957	0.0154	0.0275973	0.0173	-0.00123	0.00171
rs1016655	11	41165035	C	A	0.0598031	0.0164	0.000500125	0.0185	-0.00453	0.00176
rs10170383	2	106181868	A	G	0.0687982	0.0184	0.00449986	0.0205	-0.00149	0.00199
rs10177443	2	38019162	T	C	0.0884961	0.0261	0.0297044	0.0295	0.00237	0.00265
rs10187072	2	146101224	C	T	0.0551956	0.0158	-0.0184979	0.0177	-0.00052	0.00171
rs10187335	2	155188560	T	C	0.0648978	0.0204	0.0495994	0.0229	-0.00519	0.00215
rs10187380	2	185359645	C	T	0.0710987	0.0191	0.0316042	0.0214	-0.00237	0.00208
rs10189870	2	67841006	A	G	0.1134	0.0352	0.057004	0.0396	0.00024	0.00388
rs10191574	2	174743152	A	G	0.0876995	0.0198	0.0582029	0.0221	-0.00176	0.00225
rs10196918	2	222290027	T	G	0.0611986	0.0187	-0.000700245	0.0208	0.00564	0.002
rs10199904	2	151735348	T	C	0.0763961	0.0231	0.0374981	0.0259	-0.004	0.00255
rs10206852	2	215898145	T	C	0.095001	0.026	0.0639977	0.029	-0.00197	0.00266
rs10223600	6	13789235	C	A	0.0820998	0.0239	0.014799	0.0265	-0.00967	0.00252
rs10226722	7	68025695	T	C	0.0540999	0.0156	0.0160997	0.0175	-0.00117	0.00174
rs10227151	7	3599352	G	C	0.0668024	0.0183	0.0570043	0.0206	-0.00696	0.002
rs1023935	4	35150284	T	C	0.0660031	0.0202	0.035203	0.0226	0.00066	0.00223
rs10246628	7	28555836	A	T	0.0891	0.0268	0.0384993	0.0282	0.0021	0.00261
rs10254245	7	78416233	A	G	0.0572967	0.0159	0.000699755	0.0178	-0.00023	0.0017
rs10256728	7	151067589	T	A	0.073399	0.0174	0.00849599	0.0193	-0.00068	0.0019
rs10262192	7	114091753	A	G	0.0915029	0.0153	0.00840458	0.0172	-0.00426	0.0017
rs10274348	7	12553493	A	G	0.057004	0.0158	0.0255995	0.0178	0.0003	0.00175
rs10276935	7	150144417	C	G	0.0639977	0.0185	0.0255995	0.0202	-0.00288	0.00185
rs10280849	7	115056767	A	G	0.0503984	0.0158	0.0465018	0.0177	0.00639	0.00176
rs1032524	1	201790826	C	T	0.0534957	0.0154	-0.00509699	0.0173	-0.00852	0.00171
rs1035157	12	126831867	T	C	0.0590045	0.0155	0.0315956	0.0174	0.00069	0.00173
rs1038371	2	111775206	A	G	0.0555955	0.0174	-0.0113036	0.0196	0.00291	0.00186
rs10405774	19	31825913	G	A	0.0579046	0.0159	0.00609856	0.0177	-0.00341	0.0017
rs10408853	19	58926484	T	C	0.0567961	0.0177	0.0452984	0.0198	-0.00137	0.00185
rs10414691	19	51209949	G	A	0.0571949	0.0165	0.028204	0.0185	0.00174	0.00187
rs10416388	19	41544764	G	A	0.0640053	0.0199	0.0713027	0.0222	-0.00025	0.00211
rs10432567	2	159336764	G	A	0.0723019	0.0155	0.0372035	0.0174	0.00173	0.00172
rs10444416	12	24177268	G	A	0.0623968	0.0154	0.0203966	0.0173	-0.00095	0.0017
rs10444728	14	63014025	G	A	0.0884051	0.0159	0.0383979	0.0178	-0.00168	0.00173
rs1045410	20	826666	T	G	0.0572967	0.0169	0.0263011	0.0188	0.0002	0.00178
rs10454999	5	144510131	G	A	0.0603022	0.0154	0.0680005	0.0172	-0.00101	0.0017
rs10463560	5	103769738	C	A	0.0668986	0.017	0.0282966	0.019	-0.00187	0.00187
rs10474278	5	87841490	G	A	0.0713027	0.0177	0.0440041	0.0198	-0.00627	0.00196
rs10479161	5	136941394	A	T	0.0900966	0.0247	0.0205964	0.0267	-0.00384	0.00241
rs10487225	7	122000053	C	T	0.137402	0.0394	0.121896	0.0435	-0.01193	0.00374
rs10488866	4	105445279	T	C	0.0628997	0.0169	0.0619038	0.019	-0.00553	0.0019
rs10490800	3	8777706	T	C	0.0899961	0.028	0.0215951	0.0321	0.0012	0.00304
rs10503223	8	3791218	C	G	0.1067	0.0302	0.101798	0.0289	-0.00217	0.0026
rs10512379	9	110520428	A	G	0.0979975	0.0285	0.0349037	0.0321	0.00057	0.00296
rs10513037	3	137312571	T	C	0.0608975	0.0154	0.0030952	0.0173	-0.00813	0.00171
rs10515398	5	108348105	A	G	0.0600974	0.0185	0.0411036	0.0207	-0.00177	0.00202
rs10519702	5	121838912	G	A	0.0824038	0.0231	0.036996	0.026	0.00224	0.00232
rs1052595	4	779213	C	A	0.0555021	0.0159	0.0197028	0.0178	-0.00102	0.00177
rs1054085	5	52248291	C	T	0.0513038	0.0159	0.00230265	0.0178	6e-05	0.00175
rs10732198	9	119547897	A	G	0.0641009	0.0189	0.0247024	0.0214	-0.00079	0.00211
rs10738516	9	18754182	A	T	0.0560967	0.0162	0.0308977	0.0181	-0.0015	0.00172
rs10739177	9	902793	G	C	0.0825016	0.0227	0.0682039	0.0254	0.00302	0.0023
rs10740328	10	53486722	T	A	0.051904	0.0157	-0.00390238	0.0176	0.00141	0.00173
rs10743490	12	24286317	G	A	0.0703044	0.0216	0.00989883	0.024	-0.00702	0.00224
rs10748028	12	66388846	A	C	0.0670977	0.0163	0.0114047	0.0183	-0.00473	0.00173
rs10759922	9	120174436	G	C	0.0704976	0.016	0.0277001	0.018	-0.00163	0.00171
rs10760015	9	121805021	A	G	0.0582029	0.0153	0.0329995	0.0171	0.00029	0.0017
rs10760682	9	102179061	G	A	0.0513986	0.0161	0.0344051	0.0181	0.00104	0.0018
rs10764449	10	24426693	C	T	0.0589011	0.0185	0.074702	0.0207	-0.00511	0.00199
rs10766654	11	20357157	G	T	0.0610034	0.0167	0.026498	0.0187	-0.00242	0.00185
rs10767670	11	27801879	G	T	0.0536012	0.0168	0.0170953	0.0188	-0.00236	0.00188
rs10771590	12	30018231	G	A	0.0646985	0.0189	-0.0139029	0.0209	0.00147	0.00205
rs1077612	5	173003455	C	T	0.0743034	0.019	0.0114958	0.0209	0.00237	0.00206
rs10781414	9	79693185	C	T	0.0570996	0.0168	0.0433982	0.0188	-0.00168	0.00182
rs10786831	10	106614571	A	G	0.0659001	0.0157	0.0483996	0.0175	-0.0089	0.00174
rs1078755	16	61650700	G	T	0.0610034	0.0179	0.00190181	0.0203	-0.00016	0.002
rs10792616	11	71033637	T	C	0.0874979	0.0257	0.101798	0.029	-0.00604	0.00301
rs10793377	11	70728944	A	G	0.0889994	0.0266	0.060201	0.0299	-0.00018	0.00273
rs10795951	10	12396486	G	A	0.0630037	0.0195	0.0203048	0.0218	-0.00974	0.00196
rs10799062	1	34948455	G	A	0.0628972	0.0192	0.0361973	0.0215	-0.00301	0.002
rs10802808	1	240026245	T	C	0.064401	0.016	0.0680978	0.018	0.0009	0.00174
rs10809822	9	12678481	C	A	0.154399	0.0464	0.0303974	0.0506	-0.00797	0.00463
rs10814480	9	3702473	C	T	0.0591027	0.0183	-0.0131038	0.0202	0.00184	0.00195
rs10817972	9	119768572	A	G	0.0846995	0.0256	0.0463014	0.029	-0.0026	0.00267
rs10819396	9	131300931	C	T	0.0652961	0.0182	-0.00129916	0.0206	0.0014	0.00208
rs10821855	10	62664755	T	C	0.0934995	0.0262	0.0546018	0.0295	-0.0049	0.00275
rs10837324	11	40070740	A	G	0.0577027	0.0169	0.0277027	0.019	-0.00614	0.00184
rs10837893	11	1647579	T	C	0.0829983	0.0228	0.0446004	0.0258	-0.00347	0.00251
rs10842327	12	24481461	G	A	0.0707981	0.0192	-0.0218985	0.0218	-0.00096	0.00216
rs10847350	12	127941192	C	T	0.0586996	0.0158	0.0299954	0.0176	-0.00075	0.00173
rs10852143	15	91622281	T	C	0.0563992	0.0164	0.0259016	0.0184	-0.00092	0.00177
rs10862707	12	77270548	A	C	0.0914026	0.0261	0.000899595	0.0271	-0.00232	0.00238
rs10864779	1	230152832	G	A	0.0679042	0.0187	0.0146975	0.0211	-0.00787	0.00211
rs10875913	12	49419308	T	C	0.0507977	0.016	-0.0041988	0.0177	-0.01174	0.00174
rs10878353	12	66382532	C	T	0.0648052	0.0188	0.0335981	0.0211	-0.00626	0.00206
rs10883996	10	106148286	G	A	0.0638028	0.0201	-0.0030952	0.0222	-0.00216	0.00214
rs10885650	10	116856071	C	T	0.0521041	0.0157	0.0267034	0.0176	0.00243	0.00176
rs10886375	10	120817450	G	A	0.189805	0.0499	0.0620988	0.0548	0.0038	0.0053
rs10889080	1	40402265	C	G	0.0595982	0.0175	0.0444952	0.0195	-0.00088	0.00187
rs10897571	11	79970225	C	T	0.0636962	0.0178	0.0105959	0.0198	-0.0035	0.00193
rs10910844	1	145709869	C	T	0.0534008	0.0161	0.0198966	0.0179	0.00101	0.00171
rs10913408	1	171626080	T	G	0.106196	0.033	0.0511018	0.0364	-0.00442	0.00351
rs10918650	1	167135044	A	C	0.0693955	0.0199	0.0125015	0.022	-0.00115	0.00217
rs10918695	1	167437953	C	T	0.0671018	0.0155	0.0393023	0.0174	-0.00323	0.00174
rs10922810	1	90673856	C	T	0.0652001	0.016	0.0170953	0.018	0.00183	0.00178
rs10928063	1	14620539	G	A	0.0501045	0.0156	0.0299954	0.0175	-0.00037	0.00173
rs10931759	2	154587671	A	G	0.0961008	0.0251	0.0298015	0.0277	0.00089	0.00275
rs10932543	2	215409170	A	G	0.0654038	0.017	0.0885968	0.0191	0.00158	0.00185
rs10935663	3	146960105	A	G	0.0696007	0.0208	0.0423025	0.0231	-0.00298	0.00221
rs10944444	6	90044014	A	G	0.0724044	0.0198	0.0577027	0.0221	0.00161	0.00215
rs10953478	7	105077406	T	C	0.0779975	0.0193	0.0416025	0.0217	-0.0081	0.0021
rs10955841	8	118946541	G	A	0.0521041	0.0163	0.0360003	0.0181	-0.01065	0.0018
rs10956838	8	93404442	A	C	0.076498	0.0174	0.0204005	0.0193	-0.00924	0.0019
rs10965173	9	2197193	A	G	0.0735014	0.0187	0.0363994	0.0208	-0.00189	0.00207
rs10966082	9	2388167	C	G	0.0650009	0.0183	0.0127978	0.0207	-0.00143	0.00203
rs10975361	9	5940407	C	A	0.0695966	0.0184	0.0235962	0.0205	0.00023	0.00204
rs10993520	9	98122278	T	C	0.0551982	0.017	0.0247999	0.019	-0.0023	0.00182
rs11014558	10	25728493	G	T	0.0703044	0.022	0.0256974	0.0244	0.0077	0.00251
rs11018200	10	129357315	T	C	0.0522983	0.0164	0.0263985	0.0183	-0.00044	0.00185
rs11019257	11	90768215	T	C	0.108702	0.0331	0.0308977	0.0368	-0.00056	0.00363
rs11030384	11	28625357	A	T	0.0672006	0.0158	0.0176041	0.0176	-0.00665	0.00174
rs11042032	11	8696872	T	A	0.0561049	0.0163	0.0382004	0.0184	-0.00049	0.00175
rs1105219	3	120126602	G	A	0.196003	0.0569	0.097701	0.0633	-0.00932	0.00603
rs11057700	12	125088516	C	G	0.0773961	0.0235	0.0258042	0.026	0.00271	0.00244
rs11058583	12	126722813	G	C	0.0743034	0.0223	0.0423023	0.0251	0.00221	0.00253
rs11060239	12	129779173	T	C	0.0595982	0.0173	0.0219963	0.0193	0.00169	0.00182
rs11061644	12	254659	T	C	0.101003	0.0303	0.0223973	0.0343	-0.00308	0.00301
rs11068826	12	118540402	A	C	0.0575045	0.0159	0.0435	0.0178	-0.00396	0.00176
rs11071089	15	54880431	G	A	0.0527048	0.0156	0.0290993	0.0174	0.00273	0.00171
rs11075085	16	12596641	T	C	0.0624958	0.0182	-0.00210221	0.0205	-0.00803	0.00202
rs11082239	18	39186059	A	G	0.0750982	0.0155	0.0288984	0.0174	-0.00249	0.0017
rs11082963	18	50552507	T	C	0.0884046	0.0239	0.00479847	0.0262	-0.01186	0.0026
rs1108490	12	24522329	A	C	0.0524027	0.0163	0.00350385	0.0182	-0.0055	0.00177
rs11086970	20	35869342	G	A	0.0657019	0.0183	0.00900038	0.0204	-0.0037	0.00202
rs11090826	22	48692656	T	C	0.0507026	0.0158	0.0305971	0.0177	0.00241	0.00177
rs11111244	12	102734437	T	C	0.0641009	0.0185	0.0219963	0.0209	0.00074	0.00208
rs11117666	1	216900933	A	G	0.095701	0.0271	-0.00140098	0.0296	-0.00319	0.00289
rs1112553	3	174318744	C	G	0.0537019	0.0158	0.0160013	0.0177	-0.00466	0.00171
rs111276628	3	59174783	G	T	0.0610991	0.017	0.00450011	0.0191	0.0014	0.00189
rs111314640	3	134887189	A	G	0.163504	0.0478	0.0323994	0.0554	-0.00328	0.00566
rs11135490	5	92165680	T	A	0.0660009	0.0194	0.0426988	0.0219	-0.00446	0.00225
rs111362650	18	34945601	A	G	0.0821973	0.0214	0.0103958	0.0242	-0.00547	0.00219
rs111378532	13	93204033	G	A	0.134103	0.0412	0.108398	0.0458	0.00166	0.00427
rs11138643	9	83003926	A	G	0.071902	0.0211	0.0343048	0.0237	-0.00372	0.00241
rs11139554	9	84997130	G	A	0.0605996	0.0173	0.0101008	0.0194	-0.00492	0.00189
rs11140394	9	86740109	G	C	0.145997	0.0431	0.0486022	0.0495	-0.0045	0.00516
rs11142070	9	90667427	C	T	0.112598	0.0335	0.00500249	0.0366	-0.00649	0.00353
rs11142792	9	73914256	T	C	0.0633972	0.0196	0.00580313	0.0217	0.00457	0.00221
rs111454069	17	48487350	T	C	0.1139	0.0355	0.0854986	0.0399	0.00015	0.00349
rs111463048	7	52313245	G	A	0.319503	0.0777	-0.0106036	0.0781	0.01265	0.00668
rs11148740	13	67845335	C	T	0.0640053	0.0201	0.0449974	0.0225	-0.00277	0.00226
rs11150767	17	79025881	A	T	0.109204	0.0342	0.0154008	0.0363	0.00525	0.00338
rs111526214	18	7346831	A	G	0.174399	0.0538	0.151596	0.0598	-0.00126	0.00609
rs111536323	1	41963676	G	A	0.220796	0.068	0.204899	0.0747	0.0071	0.00634
rs111550145	16	12969264	T	G	0.113998	0.0263	0.0515957	0.0289	-0.00458	0.00288
rs111571648	17	55307847	A	G	0.146703	0.0458	0.0859024	0.052	-0.00093	0.00518
rs11160645	14	20898442	T	C	0.0850027	0.0246	0.0625991	0.0276	0.00067	0.00263
rs111614947	9	109061850	C	T	0.183899	0.0475	0.0182964	0.0559	-0.01895	0.00458
rs111620031	16	27206229	C	G	0.202198	0.0621	0.143503	0.0679	-0.0078	0.00601
rs11165614	1	96853504	T	G	0.067696	0.0208	0.0560022	0.0233	-0.00127	0.00238
rs11169082	12	49985408	G	A	0.113796	0.0263	0.0272993	0.0288	-0.01099	0.0028
rs11171998	12	57240444	T	C	0.054403	0.0166	0.0288012	0.0186	-0.00114	0.00179
rs111862610	1	160881653	G	A	0.164097	0.0516	0.0744973	0.0593	-0.00196	0.00652
rs111881903	1	184167630	G	A	0.128902	0.0404	0.0523992	0.0446	-0.0015	0.00441
rs111900779	12	112379095	A	G	0.103603	0.0289	0.0406044	0.0327	-0.0004	0.00312
rs11192147	10	106413046	C	A	0.0542028	0.0156	0.0380031	0.0175	-0.00354	0.00171
rs11196365	10	115298288	G	A	0.0729041	0.0214	0.0562	0.024	-0.00185	0.00241
rs111996311	6	89921324	C	A	0.142601	0.044	0.0773023	0.0498	-0.00032	0.00549
rs112006738	3	13677727	C	T	0.120203	0.0358	0.0186019	0.0411	-0.00014	0.0038
rs112035818	10	130582493	A	G	0.193698	0.0588	0.0673034	0.0672	0.01192	0.00675
rs11204443	20	60286350	C	T	0.0676045	0.017	0.0235041	0.019	-0.00431	0.00175
rs112097663	3	194377712	T	C	0.082096	0.0209	0.0271968	0.0234	-0.00227	0.00233
rs112142794	12	111873234	A	G	0.120703	0.0372	0.0452984	0.0425	0.00481	0.00411
rs112149542	16	56748637	G	C	0.0825993	0.0241	0.0467981	0.027	0.00521	0.00252
rs11221660	11	129182778	A	G	0.0558036	0.0161	0.0558982	0.0181	0.00277	0.00174
rs112218892	2	237580206	A	G	0.2169	0.0668	0.0577027	0.075	0.00029	0.00803
rs112236581	5	161631476	G	A	0.0942008	0.0283	0.045102	0.032	-0.00244	0.00319
rs112246735	10	15364297	C	T	0.170101	0.0515	0.119696	0.0568	-0.00138	0.00533
rs112282219	11	46632809	A	G	0.117303	0.0358	0.0577971	0.0406	-0.00172	0.00436
rs112337001	20	21529742	T	C	0.084001	0.0187	0.101401	0.0208	-0.00151	0.00213
rs11234233	11	84612560	T	C	0.0733991	0.0215	0.0324962	0.0241	-0.00595	0.00238
rs112362490	5	170016159	A	G	0.102999	0.0274	-0.0117993	0.0301	-0.0035	0.00276
rs11237691	11	70693797	G	A	0.0723987	0.0182	0.0382004	0.0203	-0.00115	0.00189
rs112387895	1	96536310	C	T	0.127697	0.0379	0.0643039	0.0429	0.00961	0.00413
rs112425428	4	46197616	G	A	0.105805	0.0326	0.104705	0.0365	-0.0036	0.00402
rs11247361	15	99207392	G	C	0.0613968	0.0166	0.0152964	0.0186	-0.00368	0.00178
rs112478325	9	108743743	G	A	0.168501	0.0474	0.0852965	0.0544	-0.01439	0.00458
rs11250050	8	10490616	T	C	0.0686955	0.0191	-0.00329542	0.0201	-0.00119	0.00181
rs11250931	10	1976132	T	A	0.153	0.0428	0.0540022	0.0492	0.00887	0.00456
rs11251140	10	2330250	C	T	0.255202	0.0791	0.0638987	0.0813	0.01186	0.00705
rs11251171	10	2375101	G	C	0.0515038	0.0161	0.0267958	0.018	0.00089	0.00174
rs11254375	10	17159192	T	G	0.0627025	0.016	0.0463968	0.018	-0.0013	0.00182
rs112576103	7	12768412	T	C	0.154702	0.0434	0.0209001	0.0505	-0.00296	0.00397
rs112592012	15	92962430	A	G	0.214797	0.0604	0.1134	0.0691	-0.01004	0.00697
rs11261006	1	18760117	C	G	0.0555009	0.0154	0.0285972	0.0173	0.0003	0.0017
rs112635299	14	94838142	T	G	0.152901	0.0463	0.173197	0.051	0.018	0.00621
rs112703705	16	67823089	T	G	0.287297	0.0889	-0.100705	0.0856	0.01159	0.00945
rs112733213	9	73139338	C	T	0.129505	0.0392	0.0620988	0.0434	-0.0019	0.00432
rs112762138	9	26328526	T	C	0.3042	0.0821	0.0880017	0.0823	0.00581	0.00732
rs1127717	3	125826059	T	C	0.0794025	0.0199	0.034498	0.0221	0.00017	0.00212
rs112826119	6	120513166	T	A	0.140999	0.0392	0.0267958	0.0452	-0.0021	0.00383
rs112865240	12	112954796	C	T	0.0954982	0.0271	0.0414993	0.0307	-0.00205	0.00283
rs112899837	7	78912259	A	G	0.113998	0.0348	0.0509022	0.0382	0.00093	0.0039
rs112914514	12	89770500	G	A	0.1961	0.0483	0.127902	0.0551	-0.0191	0.00458
rs112947069	10	115081001	A	T	0.26	0.0753	0.0954011	0.0801	0.01786	0.00763
rs112959862	18	26686340	C	T	0.195297	0.0609	0.0744003	0.0658	-0.01038	0.00642
rs113061038	6	130275592	C	T	0.221794	0.0677	0.00569619	0.0711	-0.00385	0.00694
rs113073953	1	202073555	G	A	0.0671981	0.0201	0.0630996	0.0224	-0.00028	0.00217
rs113167546	1	204355941	T	C	0.139701	0.0422	0.0526968	0.048	0.00173	0.00473
rs113174554	1	246669911	A	G	0.139701	0.0426	0.0374981	0.048	-0.00376	0.00402
rs113304839	3	98047976	C	A	0.176797	0.042	-0.0225049	0.0448	-0.00559	0.00479
rs113470277	14	88224771	T	G	0.163801	0.0514	0.137403	0.058	0.00017	0.00619
rs113532408	5	89743065	C	T	0.147804	0.0419	0.0153979	0.0454	0.00443	0.00511
rs113551349	1	44475123	C	T	0.110999	0.0177	-0.00239712	0.0196	-0.01325	0.00195
rs113571901	14	82945088	C	T	0.253603	0.0709	0.0110003	0.0805	-0.00418	0.00542
rs113772793	10	19390004	T	C	0.339197	0.0918	0.0638007	0.092	-0.00088	0.0071
rs113821323	1	101354655	C	T	0.0908004	0.0282	0.0243029	0.0311	0.00228	0.003
rs113848520	1	227724886	C	T	0.116197	0.0341	0.0350988	0.0389	-0.00384	0.00402
rs113884215	17	65263650	C	T	0.0652001	0.0195	0.0633978	0.022	0.00341	0.00211
rs113925589	16	60611583	C	A	0.166598	0.0524	0.0691036	0.0604	-0.00309	0.00531
rs113958978	7	31571731	A	G	0.267903	0.0815	0.0416025	0.0825	-0.0114	0.00829
rs114071408	4	83391520	A	G	0.155601	0.0486	0.001998	0.0573	0.00284	0.00477
rs114095255	4	31170243	G	T	0.127004	0.0355	0.0353992	0.0406	0.0044	0.00422
rs114119373	3	56951101	T	G	0.166996	0.0403	0.036303	0.0423	0.00374	0.0039
rs114123202	1	68414363	C	G	0.0962007	0.0299	0.00760104	0.0328	-0.00205	0.0032
rs114142727	3	87015142	C	G	0.246501	0.0677	0.1271	0.0741	-0.00475	0.00707
rs114149176	4	163242911	A	T	0.155404	0.0416	0.0142973	0.0445	-0.00347	0.00436
rs114163358	1	222908112	G	A	0.176904	0.0552	0.118603	0.0539	-0.00605	0.00552
rs114264509	4	2802204	G	T	0.147503	0.044	0.0610991	0.0469	-0.0082	0.00408
rs114351521	2	211171061	T	C	0.0979975	0.029	0.0684994	0.0324	-0.00728	0.00304
rs114368187	4	65529073	C	T	0.175199	0.0461	0.00859685	0.0537	0.00873	0.00543
rs1143735	18	24494875	G	A	0.106895	0.0306	-0.0666956	0.0325	0.00404	0.00317
rs114401207	5	108251774	C	T	0.158796	0.0473	0.0517039	0.0515	-0.0017	0.00466
rs114430960	3	84054098	A	C	0.136199	0.0357	0.119204	0.0402	-0.00084	0.00405
rs114457163	8	144749175	C	T	0.214506	0.0613	0.299404	0.065	-0.00459	0.00675
rs1144595	1	110013112	G	A	0.057502	0.018	0.0101008	0.0199	-0.00913	0.00199
rs114522971	5	151528492	A	T	0.196701	0.0535	0.0611986	0.0624	0.00325	0.00601
rs1145625	5	157652081	G	A	0.0744973	0.023	0.0573008	0.0258	0.00141	0.0025
rs114698762	21	46964594	C	G	0.130897	0.039	0.0535976	0.044	0.00086	0.0041
rs114773660	3	52052904	A	G	0.134496	0.0419	-0.00660174	0.0453	-0.01419	0.00485
rs1148546	12	58670764	G	A	0.0596014	0.016	0.00859685	0.0178	-0.00596	0.00174
rs114859578	21	22252115	A	G	0.144204	0.0426	0.0212036	0.0455	-0.00283	0.00374
rs114881720	3	82320385	T	A	0.197196	0.0621	0.192602	0.0668	0.00434	0.00529
rs114901865	3	128212630	C	G	0.165997	0.052	0.0611045	0.0488	-0.0016	0.00492
rs114946873	3	77417457	T	A	0.210203	0.0642	0.0456984	0.0739	0.00055	0.00685
rs11495744	12	43334661	A	G	0.0871955	0.0222	0.0526968	0.0246	0.0063	0.0024
rs115045943	4	89652957	C	T	0.174603	0.048	-0.0358014	0.0501	-4e-05	0.00462
rs11505764	7	85270740	T	C	0.184203	0.0441	0.0709989	0.0508	-0.00281	0.00451
rs115171563	5	148838241	T	G	0.146297	0.046	-0.037297	0.0505	0.00116	0.00432
rs115174013	3	41085086	A	G	0.161498	0.0445	0.087003	0.0507	-0.00228	0.00516
rs115260396	3	68632684	A	G	0.199801	0.0595	0.00139902	0.0635	0.01001	0.00671
rs115321366	4	98004349	T	C	0.352198	0.0899	0.152798	0.0907	-0.00395	0.00787
rs115336924	1	175403832	C	T	0.314807	0.0921	0.0892029	0.0976	-0.01845	0.0103
rs115424477	7	108918887	C	T	0.172106	0.051	0.133794	0.0517	-0.00078	0.00428
rs115444793	3	72508124	C	G	0.154196	0.0421	0.0970995	0.0464	-0.00017	0.00437
rs115447962	4	59491072	G	A	0.134595	0.0404	0.0401972	0.0461	-0.00025	0.00399
rs115460278	5	143265081	G	T	0.238905	0.0671	0.0893997	0.0732	-0.00955	0.00775
rs115474807	4	21060675	G	A	0.100605	0.0298	0.0041988	0.0327	-0.00499	0.00298
rs115507571	2	26673870	G	A	0.160603	0.047	0.055703	0.0511	-0.00229	0.00545
rs115546210	4	52829271	G	A	0.280601	0.0816	0.116197	0.0864	0.00791	0.00887
rs115554616	1	117723778	C	T	0.157005	0.0459	0.0243952	0.0498	-0.00447	0.00455
rs115600805	3	144450883	A	G	0.149204	0.0464	-0.00530404	0.0502	-0.00673	0.00463
rs115651303	2	42391743	C	T	0.216106	0.0655	0.112005	0.0737	-0.00531	0.00701
rs11575626	10	115317739	C	T	0.265203	0.062	0.0618009	0.0656	-0.00337	0.00686
rs115757365	3	158819797	C	G	0.117801	0.0327	0.0752002	0.0326	-0.00199	0.00326
rs11577240	1	48976644	A	G	0.0546018	0.0158	-0.00619918	0.0176	0.00088	0.00171
rs115774902	3	68524012	T	C	0.137804	0.0418	0.0213994	0.0486	-0.00214	0.0043
rs11578380	1	67761365	C	G	0.0509973	0.0158	0.025502	0.0177	0.00013	0.00173
rs115795175	3	177190673	A	G	0.149798	0.0373	0.00939572	0.0426	0.00488	0.00423
rs1158538	16	63602335	C	T	0.0713027	0.022	0.0220002	0.0248	0.00454	0.00252
rs11591402	10	106747354	T	A	0.105505	0.0187	0.0654029	0.0206	-0.00598	0.00208
rs11593126	10	95743087	G	A	0.103496	0.029	0.0486022	0.0328	0.00119	0.00323
rs11595358	10	67273878	C	T	0.219899	0.0615	0.107596	0.0707	-0.00429	0.0066
rs115958799	3	77050120	C	T	0.1359	0.0415	0.0724954	0.0459	-0.00706	0.00413
rs115980559	2	55936612	G	C	0.103496	0.0245	0.0589011	0.0273	-0.00548	0.00269
rs116059973	4	43235941	G	A	0.279396	0.0838	-0.0278	0.0828	0.01528	0.0074
rs116080631	1	31913337	A	G	0.144602	0.0368	0.0701043	0.0416	0.0009	0.00454
rs116083348	2	161960667	T	C	0.206998	0.0621	0.159897	0.0684	0.00211	0.00612
rs116113646	2	213721100	A	C	0.237599	0.0609	0.0489997	0.0709	0.00161	0.00574
rs11612237	12	3031161	C	A	0.189503	0.0557	0.140999	0.0635	-0.00675	0.00618
rs11617479	13	40382595	A	G	0.119497	0.0375	0.0548006	0.0402	0.00421	0.00351
rs11619622	13	42570201	A	G	0.0535029	0.0156	-0.00869772	0.0174	-0.00127	0.00171
rs116289437	2	164351472	A	G	0.152704	0.0409	0.0793009	0.0465	-0.00522	0.0048
rs11630800	15	66535743	T	C	0.0638007	0.0192	0.0204985	0.0217	-0.00789	0.00209
rs116308482	4	132942603	G	T	0.198402	0.0583	0.112195	0.0647	-0.00572	0.00606
rs11632356	15	25861352	A	C	0.193599	0.0564	0.0259991	0.061	0.00216	0.00566
rs11633683	15	31363692	C	T	0.0767947	0.0221	0.0157026	0.0241	-0.00336	0.00228
rs11634620	15	91626263	C	T	0.146402	0.0444	0.0222967	0.0519	-0.00598	0.00542
rs11636566	15	66860521	C	T	0.0669949	0.0161	0.0203048	0.018	-0.00106	0.00171
rs116389608	4	27171745	C	T	0.164804	0.0448	0.089695	0.0496	-0.00062	0.00465
rs11640555	16	63997575	T	C	0.0592967	0.0165	0.049704	0.0185	-4e-05	0.00182
rs116505499	2	10677225	T	G	0.189198	0.0519	0.0402971	0.0606	-0.01044	0.00545
rs116508202	3	187172297	G	A	0.197098	0.061	0.126698	0.0591	0.00302	0.00575
rs116580944	18	41212504	T	A	0.2311	0.0718	0.0710987	0.0723	0.00829	0.0058
rs116581416	3	78467449	T	G	0.188999	0.0575	0.0542041	0.0678	0.00379	0.00508
rs116600738	5	67730110	A	G	0.114801	0.0354	0.0715017	0.0396	0.00224	0.00364
rs11660197	18	22081503	A	G	0.0711013	0.0194	0.0407004	0.0218	0.00031	0.00219
rs11663133	18	55223868	C	T	0.0996988	0.0295	0.0626949	0.0327	-0.00148	0.00331
rs116675634	2	144328689	G	T	0.089695	0.0266	0.0704976	0.0297	0.0023	0.00292
rs116687082	1	24367190	T	C	0.163597	0.0414	0.163597	0.0459	-0.0115	0.00489
rs116692556	5	152642646	T	C	0.286997	0.0794	0.209702	0.0877	0.00245	0.0075
rs11669387	19	33999497	C	T	0.128299	0.0379	0.0975026	0.0359	-0.00741	0.00297
rs116717308	3	105442189	G	A	0.290794	0.0862	0.142601	0.0815	0.00462	0.0079
rs116722480	4	151256735	A	C	0.195904	0.0577	0.165099	0.0651	-0.0085	0.00769
rs116738106	15	87861332	C	T	0.222094	0.0664	0.149905	0.0745	0.00271	0.0077
rs116743601	3	131867890	C	T	0.232904	0.0642	0.0505041	0.0687	-0.01878	0.00766
rs11675411	2	20320100	G	A	0.0617052	0.018	0.0532004	0.0203	0.0022	0.00208
rs116758901	5	87998328	T	C	0.159403	0.0407	0.00669752	0.0465	-0.0295	0.00463
rs11676857	2	171167066	C	T	0.0683003	0.0209	0.0344051	0.0233	-0.00434	0.00225
rs116780602	3	48833257	C	T	0.291998	0.0739	0.0170953	0.076	-0.00871	0.00766
rs11680779	2	154624418	A	G	0.0535976	0.0157	0.0277027	0.0176	-0.00376	0.00175
rs11683642	2	79568673	A	C	0.0621012	0.0158	0.0260965	0.0177	-0.00024	0.00175
rs11684038	2	64387688	A	G	0.127302	0.0386	0.0426954	0.0423	0.00235	0.00417
rs11685098	2	236701122	T	C	0.0680044	0.0207	0.0148985	0.0234	-1e-05	0.00226
rs116862104	11	43801007	G	A	0.262794	0.072	0.121896	0.0724	0.002	0.00685
rs11686571	2	34330977	G	A	0.124702	0.0334	-0.0194006	0.0371	-0.00719	0.0032
rs116883647	8	41844643	G	T	0.208797	0.0602	0.161602	0.0658	-0.00493	0.00806
rs116902910	10	100257366	G	A	0.198695	0.0602	0.0332983	0.0704	-0.00616	0.00715
rs116907666	15	95567447	G	C	0.1657	0.0489	0.0217958	0.0516	-0.01174	0.00573
rs116908055	11	65631642	T	C	0.1703	0.0499	0.0653007	0.0576	-0.00711	0.00521
rs11691252	2	110435106	A	G	0.129299	0.0318	0.0159029	0.0343	0.00235	0.00323
rs11691381	2	80716019	C	T	0.107095	0.0242	0.0638987	0.0264	-0.00187	0.00235
rs11692979	2	213416765	T	G	0.061302	0.0187	0.0295976	0.0209	-0.00249	0.00199
rs116955337	7	99877849	C	G	0.139597	0.039	-0.0193969	0.0455	0.01359	0.00462
rs116979047	10	11146233	T	C	0.185101	0.049	0.0542988	0.0524	-0.00843	0.00455
rs116988379	8	18007541	A	G	0.137002	0.0432	-0.0380965	0.0444	-0.0122	0.00426
rs117040940	11	36882751	A	G	0.2008	0.0562	0.0377966	0.0654	0.00313	0.00674
rs117049070	8	1259850	G	A	0.245901	0.0743	0.156794	0.0753	-0.01004	0.0077
rs117050463	9	6352321	A	T	0.126298	0.0391	0.0608975	0.0414	0.00112	0.00453
rs117062078	22	29797743	T	C	0.172002	0.0462	0.0654974	0.0504	-0.00618	0.00511
rs11707748	3	87622498	T	C	0.0654038	0.0168	0.00919757	0.0187	0.00062	0.0018
rs11708092	3	51607696	T	C	0.138004	0.0423	0.0481042	0.0483	-0.00881	0.00441
rs117098672	15	77478121	C	T	0.226901	0.0675	0.128504	0.0772	0.00915	0.00816
rs117113241	17	28419259	G	A	0.147399	0.0454	0.0279983	0.0522	-0.01507	0.00528
rs11712270	3	193714121	A	C	0.0526019	0.016	0.0356953	0.018	0.00073	0.00172
rs11714701	3	20718892	C	G	0.0648978	0.0188	0.0146029	0.0212	-0.001	0.00205
rs117157651	6	151775920	G	A	0.232601	0.0697	0.109	0.0754	0.00318	0.00686
rs11715870	3	177184901	A	G	0.0797996	0.0213	0.0117013	0.0241	0.00049	0.00229
rs11719190	3	65158030	A	G	0.091804	0.0271	0.0443039	0.0301	-0.00546	0.00301
rs11719312	3	43796890	A	G	0.1194	0.0361	0.0343048	0.041	0.00697	0.00461
rs11721705	4	157900804	A	T	0.113204	0.0352	0.0379988	0.0403	-0.00456	0.00373
rs117230781	8	24225795	T	C	0.104	0.0292	0.0749034	0.0323	-0.00303	0.00325
rs11723959	4	180667846	A	T	0.0795965	0.0235	-0.0189994	0.0269	0.00063	0.00247
rs117248519	15	26327463	A	G	0.201904	0.0624	0.052896	0.0672	-0.00599	0.00669
rs117250154	20	50623120	C	T	0.267304	0.0806	0.0837947	0.0834	-0.01654	0.00975
rs117253568	7	108163812	A	T	0.211103	0.0637	0.135798	0.0735	-0.00496	0.00613
rs11730156	4	22486548	A	C	0.0777015	0.0229	0.0178989	0.0252	-0.00273	0.00244
rs117303935	8	19837269	C	T	0.114805	0.0337	-0.0167981	0.0363	-0.00087	0.0037
rs117309988	11	16884769	C	A	0.121196	0.037	0.101302	0.0375	-0.00174	0.00352
rs117320839	13	52921051	T	A	0.150195	0.0414	0.1154	0.0466	-0.00512	0.00424
rs11733668	4	120702456	C	A	0.0577033	0.0163	0.0151035	0.0183	-0.00173	0.00181
rs117338457	11	69354886	T	G	0.099601	0.0313	0.0421012	0.0349	0.00431	0.0033
rs11734099	4	6891435	A	G	0.0777015	0.02	0.00449986	0.0225	0.00033	0.00225
rs11735025	4	132188981	G	A	0.0532004	0.0158	0.0288008	0.0176	0.0015	0.0017
rs117383764	14	43819546	C	T	0.171299	0.0525	0.0894981	0.0605	0.00144	0.0054
rs117421905	10	16357355	C	T	0.162801	0.0484	0.0908989	0.0542	-0.0064	0.00469
rs11743120	5	168848796	A	G	0.108298	0.0331	0.109401	0.0368	0.00483	0.00383
rs117454930	7	114085953	C	T	0.125699	0.0346	-0.00880116	0.0369	-0.00616	0.0033
rs117462200	9	133803581	G	C	0.102997	0.0311	-0.00850374	0.0349	-0.00195	0.0035
rs117470142	13	58621454	A	G	0.238702	0.0685	0.0674998	0.0727	-8e-05	0.00568
rs11752192	6	10089382	C	G	0.0645041	0.0169	0.0228959	0.019	0.00207	0.00188
rs117524064	14	91493221	T	C	0.202998	0.0616	0.135597	0.0698	0.00078	0.00691
rs117525667	11	73906368	C	T	0.294707	0.0895	-0.0499038	0.0898	-0.00342	0.01041
rs117530849	11	95207813	T	G	0.206103	0.0598	0.122297	0.068	-0.0048	0.00627
rs117553219	20	23568740	G	A	0.191899	0.0578	-0.0903981	0.0694	-0.00903	0.00658
rs117570227	19	41109184	G	C	0.203905	0.06	0.0408012	0.0586	-0.00064	0.00626
rs117571486	10	7784548	G	A	0.152499	0.0453	0.0480984	0.0519	0.0009	0.00494
rs117573132	6	166015371	T	C	0.142298	0.039	0.0515008	0.0425	-0.00762	0.00384
rs117600208	14	56478519	T	C	0.180002	0.0561	0.0489044	0.0533	-0.0033	0.00542
rs117624174	7	2081425	C	T	0.155205	0.0349	0.0425005	0.0382	-0.01308	0.00374
rs117628773	14	30845688	A	G	0.199203	0.051	0.136304	0.0582	0.01027	0.00503
rs11763275	7	125838519	A	T	0.0968998	0.0264	0.00880116	0.0291	-0.00167	0.00288
rs117646604	9	29224305	G	A	0.168395	0.0515	0.122902	0.0592	-0.01298	0.00626
rs117652666	7	128520881	T	C	0.133901	0.0386	0.0423025	0.039	-0.00744	0.00352
rs11765940	7	129978082	A	G	0.0733991	0.0219	0.00740253	0.0242	-0.00206	0.00235
rs117693671	12	117038863	A	G	0.164302	0.0488	0.0769981	0.0548	0.00039	0.00525
rs117696073	15	80764160	A	G	0.151596	0.0473	0.153296	0.0537	-0.00621	0.00498
rs117704449	11	49506230	T	C	0.1792	0.0363	0.0392976	0.0417	-0.01211	0.00348
rs117712050	9	84353694	A	C	0.126298	0.0376	0.0800027	0.0419	0.00398	0.00427
rs117730112	13	61878530	C	G	0.226897	0.0673	0.0448969	0.0708	0.00397	0.00884
rs117732894	7	134678327	T	C	0.175297	0.0503	0.0366019	0.0583	-0.0153	0.00843
rs117736151	11	31039981	G	A	0.313205	0.0913	0.123196	0.0906	0.0085	0.00742
rs117757063	21	36927870	T	C	0.162102	0.0466	0.220203	0.0509	-0.0053	0.00489
rs117780975	11	92801014	T	C	0.216103	0.0523	0.0526019	0.0606	0.0053	0.00577
rs117795906	6	134989326	A	G	0.151501	0.0471	0.114203	0.0523	0.00599	0.00566
rs11780592	8	27418747	A	G	0.0749034	0.0205	0.00699547	0.0226	-0.00332	0.00222
rs117811747	9	112593605	A	G	0.23	0.0718	0.0358014	0.0813	-0.00676	0.00731
rs11782371	8	132330104	G	A	0.0608972	0.0161	-0.00039992	0.0179	-7e-05	0.00175
rs117842487	20	33168575	T	C	0.223799	0.0666	0.181296	0.0756	-0.02108	0.00869
rs117884638	9	138603972	T	C	0.122103	0.0382	-0.0385953	0.0428	-0.00101	0.00418
rs11790341	9	16637265	C	T	0.0566973	0.0162	-0.0136958	0.0181	-0.00441	0.00177
rs117970615	18	3019186	A	T	0.108801	0.0337	0.0645041	0.0382	-0.00171	0.00357
rs117989566	7	12556683	G	A	0.0596014	0.0185	0.0157026	0.0206	-0.00175	0.002
rs118002338	20	54758755	C	T	0.188199	0.0592	0.104505	0.0684	-0.00037	0.00715
rs118043972	9	114742153	A	G	0.182297	0.0543	0.159599	0.0609	0.00239	0.00592
rs118058985	15	93941693	T	C	0.135998	0.0336	0.1757	0.0374	0.00157	0.00369
rs118077563	22	27346449	C	T	0.193306	0.0609	0.126596	0.0672	0.00571	0.00627
rs11810580	1	112055619	C	T	0.110697	0.0325	0.109302	0.0365	-0.00248	0.00355
rs118109754	21	31190218	A	G	0.122899	0.0358	0.00269636	0.0413	0.00078	0.00413
rs118110515	14	29396922	T	G	0.160604	0.0466	0.108998	0.0516	-0.01712	0.00493
rs118125223	10	24269106	A	G	0.2279	0.0696	0.141404	0.0737	-0.00277	0.00639
rs11813307	10	61793520	G	A	0.0596014	0.0155	0.0416974	0.0173	0.00351	0.0017
rs118134876	7	11500372	T	C	0.126897	0.0321	0.0301994	0.0366	-0.01987	0.00366
rs118141357	10	9082932	G	T	0.230496	0.0665	0.0993011	0.0731	-0.01406	0.00674
rs11814528	10	116233824	T	C	0.0565032	0.0169	0.0161981	0.0191	-0.00027	0.00188
rs118148228	16	8714542	C	T	0.164898	0.0489	0.147294	0.0552	-0.00139	0.00566
rs118164495	14	97792149	A	G	0.157098	0.0476	0.0843963	0.0539	-0.00046	0.0051
rs118174209	11	50344013	A	T	0.1736	0.0357	0.0437968	0.0409	-0.01472	0.00334
rs118177086	15	49428191	T	C	0.176002	0.0537	0.1413	0.0604	0.00143	0.00729
rs118185548	10	79783892	C	T	0.262495	0.0643	0.0861027	0.0617	-0.00745	0.00594
rs118187626	7	5681903	A	G	0.146003	0.0455	-0.00339576	0.0528	-0.00436	0.00518
rs11819049	10	53224750	T	G	0.0622985	0.0153	0.0209001	0.0172	-0.00222	0.00171
rs118191399	17	1312502	G	C	0.200795	0.0586	0.0313049	0.0686	0.00091	0.0066
rs118192073	7	2935374	G	T	0.0978995	0.0277	0.0570996	0.0314	0.00644	0.00373
rs11869475	17	61976699	C	T	0.167496	0.0473	0.0766975	0.0538	0.00769	0.00512
rs11870428	17	47759376	A	G	0.0972991	0.0236	0.0619038	0.0242	-0.00048	0.00219
rs11872942	18	29503374	G	A	0.0836969	0.0261	-0.0109004	0.0298	-0.00066	0.00304
rs11873912	18	29231483	G	A	0.0611948	0.0188	0.00569619	0.0199	0.00139	0.00184
rs11882733	19	36056253	G	A	0.0794004	0.0215	0.0382004	0.0242	0.00177	0.00241
rs11884014	2	46177005	T	C	0.210901	0.0579	0.0465973	0.0668	0.00589	0.00622
rs11885576	2	23672718	G	T	0.156502	0.0381	0.025205	0.0444	0.00659	0.00424
rs11888559	2	204165171	T	C	0.129896	0.0344	-0.0360003	0.0401	-0.002	0.00385
rs11899021	2	111617985	C	T	0.242505	0.059	0.125903	0.0643	-0.00569	0.0057
rs11905621	20	18957393	T	C	0.059796	0.0182	0.0126003	0.0203	0.00071	0.00199
rs11913285	22	19844492	A	G	0.0707007	0.021	0.0505981	0.0236	0.00325	0.00218
rs11916793	3	106078017	C	T	0.0820021	0.0253	0.0227979	0.0286	-0.00196	0.00277
rs11921982	3	123534252	C	T	0.106895	0.033	0.0846977	0.0374	-0.01166	0.00375
rs1192202	13	110806524	C	A	0.0625033	0.0194	-0.0240973	0.0194	-0.00232	0.00176
rs1192377	2	85007158	T	G	0.0648978	0.0194	0.0228959	0.022	-0.00228	0.00215
rs11936939	4	101494460	C	T	0.0620031	0.016	0.0220002	0.0179	-0.00263	0.00176
rs11943973	4	89958167	G	A	0.0564011	0.0153	0.0152964	0.0171	-0.00012	0.0017
rs11947354	4	183723017	G	A	0.0737004	0.0215	0.0469973	0.0239	-0.01343	0.00228
rs11954003	5	78850162	C	T	0.0998977	0.0272	0.0548047	0.0306	0.0018	0.00286
rs11963051	6	50244409	A	G	0.0513963	0.0157	0.0028958	0.0177	-0.00312	0.00171
rs11963685	6	161699325	A	C	0.0577971	0.0172	0.0106036	0.0191	1e-05	0.00184
rs11979621	7	111388472	G	T	0.0613011	0.0164	0.0515986	0.0184	-0.00028	0.00182
rs11987584	8	5410407	T	C	0.0639039	0.0168	0.0311982	0.019	-0.00267	0.00175
rs1198850	2	10911891	C	T	0.0665993	0.0204	0.0827948	0.023	-0.00648	0.00227
rs1198868	2	10902413	A	G	0.0595982	0.0177	0.0418998	0.0193	-0.004	0.00177
rs1199039	1	43784956	A	G	0.0773036	0.0159	0.0288984	0.0177	-0.01014	0.00175
rs12020712	13	114308125	T	C	0.0753023	0.0225	0.0281987	0.0229	-0.0015	0.00216
rs12028734	1	15005976	G	A	0.0513986	0.0155	0.0123965	0.0173	0.00212	0.0017
rs12033257	1	112318484	A	G	0.0676026	0.017	0.0259016	0.0189	-0.00673	0.00177
rs12046114	1	44301820	T	C	0.080704	0.023	0.0192044	0.026	-0.00606	0.00259
rs12051167	16	5767274	G	T	0.0618009	0.0182	0.0536962	0.0203	0.00079	0.00206
rs12055657	6	37020979	A	G	0.079698	0.0222	0.0572023	0.0249	-0.00172	0.0025
rs12069733	1	43941508	A	G	0.0597018	0.0159	0.0270995	0.0179	-0.01503	0.00177
rs12117276	1	7836798	A	G	0.0654974	0.0199	0.0469027	0.0222	-0.0024	0.00221
rs12118635	1	180875730	C	A	0.0680005	0.0211	0.0243952	0.0238	0.0023	0.00238
rs12119540	1	239769945	T	C	0.0638007	0.0178	0.0178989	0.0198	-0.00027	0.00188
rs12121852	1	24039173	A	G	0.121403	0.0357	0.0314987	0.0407	0.00125	0.0039
rs12126176	1	188314941	C	G	0.0575045	0.0176	0.00799793	0.0196	0.00083	0.00192
rs12126498	1	61605033	A	T	0.108702	0.0319	0.102899	0.0355	0.00198	0.00335
rs12129004	1	220985515	G	A	0.0555973	0.0169	0	0.0188	-0.00146	0.00189
rs12131671	1	177703898	T	C	0.0577971	0.0166	0.0259016	0.0186	-0.00205	0.00181
rs12135962	1	7794264	C	T	0.0914028	0.0243	0.065499	0.0271	-0.00363	0.0026
rs12142993	1	171177773	G	A	0.154201	0.0484	0.221295	0.0561	0.00441	0.00498
rs12145214	1	246213177	T	C	0.0790976	0.0239	0.0110982	0.0264	-0.00456	0.00275
rs12146002	1	75167867	G	A	0.0584981	0.0156	0.0370998	0.0174	0.00211	0.00171
rs1214607	1	167450710	G	A	0.0628014	0.0161	0.0271965	0.0179	-0.00064	0.00174
rs12150245	17	61666262	C	T	0.2338	0.0705	0.0683966	0.0754	-0.00683	0.00814
rs12152096	21	46496949	T	C	0.0565032	0.016	0.0323026	0.0179	-0.00256	0.00174
rs12152399	3	56565257	G	A	0.282204	0.0821	-0.0694981	0.081	0.00065	0.00744
rs12153604	5	171929548	T	C	0.101102	0.0313	0.0189003	0.0345	0.00517	0.00322
rs1215697	5	3204163	A	G	0.0953011	0.0234	0.0326995	0.0259	-0.00287	0.00262
rs12162090	16	62081034	A	G	0.0799012	0.0221	0.00870203	0.0245	-0.01207	0.00231
rs12170200	22	31253453	G	A	0.1234	0.0333	0.0159973	0.0365	0.00103	0.00363
rs12171292	3	125644546	T	A	0.0593997	0.0184	0.0486022	0.0206	-0.00025	0.00197
rs12175863	6	151583969	T	G	0.0898041	0.0269	0.0446961	0.0304	-0.00557	0.00295
rs12176034	6	150121693	C	T	0.0610991	0.0161	0.0116982	0.018	0.00104	0.00181
rs12187098	5	70818150	G	C	0.2029	0.0584	0.0271965	0.063	0.00165	0.00678
rs12189672	6	92959742	T	G	0.0603987	0.0174	0.0481995	0.0195	0.00184	0.00194
rs12190177	6	1395919	A	C	0.0625991	0.0188	0.00950469	0.0208	0.00033	0.00212
rs12211179	6	157376672	G	A	0.0630996	0.0193	0.0180011	0.0215	-0.00528	0.00212
rs12214197	6	153478075	C	T	0.087597	0.0262	0.0222047	0.029	-0.00109	0.00279
rs12215182	6	156141219	C	G	0.145199	0.038	0.1058	0.042	-0.00272	0.00396
rs12215916	6	89854436	C	T	0.0577986	0.0173	0.0329985	0.0193	0.00466	0.00185
rs12216772	8	106573919	C	T	0.0532004	0.0156	0.0188974	0.0175	-0.00601	0.00172
rs12231356	12	72409548	T	C	0.133403	0.0336	0.052896	0.0382	-0.00239	0.00343
rs12232008	12	2180176	C	T	0.0562953	0.0169	0.0197028	0.0189	-0.00204	0.00189
rs1223226	2	44748538	C	T	0.0636003	0.0164	-0.00479847	0.0183	-0.005	0.00181
rs12232400	16	24033881	T	C	0.0816998	0.0229	0.0030952	0.0262	0.00126	0.0025
rs12233328	21	44063008	G	T	0.0509039	0.016	0.00589736	0.0179	-0.00295	0.00172
rs12243895	10	17158973	A	G	0.0567016	0.0176	0.0347009	0.0196	-0.00047	0.00198
rs12260709	10	101318702	G	A	0.0830012	0.0246	0.0146975	0.0269	-0.00218	0.00265
rs12269886	11	131832716	T	C	0.0567016	0.0156	0.0221039	0.0174	0.00142	0.00171
rs12277422	11	92623877	A	G	0.0704957	0.0171	0.0341985	0.0192	-0.00156	0.00193
rs12278054	11	133839125	T	C	0.101003	0.0298	0.0582029	0.0337	-0.01348	0.00321
rs12285303	11	73509274	G	C	0.0566973	0.0176	0.0488017	0.0197	-0.00337	0.002
rs12293450	11	41142855	T	C	0.0811006	0.0188	0.0100988	0.0214	-0.00712	0.00211
rs12296876	12	4939932	T	C	0.0569	0.0155	-0.00260339	0.0173	0.00195	0.0017
rs12306745	12	26006682	G	T	0.0993011	0.0277	0.0239034	0.0277	0.00208	0.00258
rs12306762	12	264343	C	T	0.160497	0.0455	-0.00860289	0.0486	-0.01095	0.00493
rs12324045	15	81025900	C	G	0.0673969	0.0174	0.0511018	0.0194	-0.00193	0.00191
rs12328829	2	35156122	T	C	0.2147	0.0522	0.183396	0.0579	-0.0023	0.00502
rs12329755	21	42596837	G	C	0.060196	0.0177	0.0278955	0.0197	-0.00371	0.00186
rs12342954	9	98834549	G	C	0.0825016	0.0259	0.0319965	0.0288	-0.00253	0.00266
rs12343326	9	73155582	C	G	0.0687982	0.0216	0.0260965	0.024	-0.0025	0.00233
rs12343383	9	110882878	T	C	0.0992026	0.0312	0.00840458	0.0339	-0.00165	0.00328
rs12346211	9	114139578	T	C	0.0495042	0.0155	0.0304031	0.0174	0.00069	0.0017
rs12354658	10	25249887	G	A	0.0665031	0.0207	0.0433042	0.0228	-0.00056	0.00214
rs12356045	10	107170894	A	G	0.0656005	0.0187	0.0384031	0.0209	-0.00617	0.00197
rs12359055	10	25079371	C	T	0.0515038	0.0158	0.014596	0.0177	-0.00143	0.00171
rs12364632	11	4735585	G	A	0.158597	0.0498	-0.00600195	0.0502	0.00671	0.00436
rs1239071	2	78822687	A	G	0.0712038	0.0158	0.00159872	0.0176	-0.00348	0.00175
rs12408007	1	231756145	A	G	0.0881024	0.0264	0.0645041	0.0271	-0.00619	0.00258
rs12408458	1	154186918	C	G	0.0663026	0.0157	0.0267004	0.0176	-0.00204	0.00176
rs12409458	1	198815051	C	T	0.0555021	0.0161	0.036301	0.018	-0.00139	0.00174
rs12413996	10	103799542	T	C	0.0843044	0.0239	0.0654038	0.0268	-0.00588	0.00271
rs12420296	11	78360321	C	T	0.0529051	0.0161	0.031501	0.018	-0.00216	0.00172
rs12431932	14	26134401	G	C	0.0580953	0.0166	0.0207028	0.0185	-7e-05	0.00182
rs12435486	14	98670849	A	G	0.0654974	0.0178	0.0355988	0.02	-0.00594	0.00198
rs12441162	15	100592818	T	C	0.0690969	0.0188	0.037604	0.0211	0.00011	0.00208
rs12443381	15	85314054	A	G	0.117703	0.0305	0.0794025	0.0343	0.00253	0.00356
rs12443855	16	56926176	A	G	0.0555009	0.0157	0.0263985	0.0175	0.0019	0.00172
rs12451752	17	13802677	G	T	0.065104	0.016	0.0189994	0.0179	-0.00103	0.00172
rs12457215	18	45529243	G	A	0.0674976	0.0185	0.0515038	0.0209	-0.00104	0.00199
rs12460165	19	53338221	A	G	0.0729995	0.0214	0.0385955	0.0241	-0.00477	0.00238
rs12466873	2	118635323	T	C	0.0567961	0.0166	0.0426954	0.0186	-0.00094	0.00183
rs12468284	2	51531869	C	G	0.0537019	0.0157	0.0407004	0.0175	-0.00644	0.00171
rs12478015	2	149399948	C	T	0.0659048	0.0196	0.0208968	0.0191	-0.00262	0.00176
rs12482860	21	32280298	C	T	0.0913042	0.0283	0.0891045	0.0317	-0.00288	0.00296
rs12483986	22	39654142	T	C	0.0904986	0.0267	0.0250048	0.028	-0.00509	0.00259
rs12486852	3	157656017	G	C	0.0717001	0.0214	0.00670241	0.0243	-0.00037	0.00244
rs12488001	3	68573981	G	C	0.0580953	0.018	0.017197	0.0202	0.0034	0.00195
rs12488613	3	113819367	T	C	0.102096	0.0278	0.0134985	0.0305	-0.00256	0.0031
rs12494786	3	59563867	A	T	0.0533038	0.0165	0.0108015	0.0185	0.00284	0.00172
rs12507730	4	83431303	A	G	0.127804	0.0386	0.0885968	0.0438	0.00238	0.00395
rs12510574	4	42042876	G	A	0.0769026	0.0231	0.0891045	0.026	0.00853	0.00258
rs12514736	5	4632944	C	A	0.0598031	0.0183	0.0201007	0.0206	-0.0002	0.0019
rs12517302	5	169933055	C	A	0.055703	0.0165	0.0226035	0.0186	-0.00632	0.00184
rs12518339	5	56296304	T	C	0.0587971	0.0156	0.0307038	0.0174	-0.00107	0.00171
rs12524029	6	130385709	A	G	0.1411	0.0428	0.0505981	0.0485	-0.00551	0.00525
rs12531454	7	10863492	C	T	0.0529051	0.0154	0.0383979	0.0173	-0.00268	0.00171
rs12534728	7	12735954	A	G	0.0563047	0.0167	0.00129916	0.0187	0.00081	0.00178
rs12535428	7	113858363	C	T	0.0722052	0.0173	0.0302015	0.0194	-0.00774	0.00183
rs12565714	1	214757802	C	A	0.0652961	0.0205	0.0430015	0.0228	-0.00176	0.00226
rs12566657	1	82332056	A	T	0.0807963	0.0246	0.0287041	0.0272	0.00124	0.00256
rs12566868	1	104739166	T	C	0.0553022	0.0164	0.0304031	0.0184	-0.00034	0.00178
rs12578136	12	41513312	T	G	0.0752002	0.0218	0.0402971	0.0243	0.00204	0.00238
rs12588562	14	27404377	C	A	0.189999	0.0592	0.0948053	0.0657	-0.0025	0.00548
rs12591095	15	47148718	A	T	0.0750982	0.0203	0.0108015	0.0224	0.00077	0.0022
rs12597118	16	5835858	T	C	0.0697965	0.0171	0.0159029	0.0193	-0.00606	0.0019
rs12617432	2	205750756	C	T	0.234002	0.0657	0.0846977	0.0709	0.00271	0.00723
rs12617595	2	166641033	A	G	0.0845985	0.0248	0.00299551	0.0283	0.00389	0.00276
rs12618644	2	76890631	G	A	0.0555021	0.0171	0.0395	0.0192	0.0057	0.0018
rs1262221	11	95298158	A	T	0.0501987	0.0158	0.00400198	0.0177	0.00013	0.0017
rs12622923	2	196783480	C	A	0.125098	0.0386	0.0212032	0.0444	0.00184	0.0047
rs12629466	3	168889604	C	T	0.0708947	0.0211	0.0476998	0.0236	0.00158	0.00244
rs12645140	4	80353066	T	C	0.0763961	0.0224	0.066602	0.0251	-0.00105	0.00243
rs12649077	4	130949094	G	A	0.310705	0.0601	0.179498	0.0683	-0.00127	0.0063
rs12651521	4	7997016	A	G	0.0807963	0.0251	0.049704	0.0258	-0.00251	0.00238
rs12662117	6	113297902	G	A	0.0798011	0.0213	0.0340016	0.0236	-0.00199	0.00234
rs12666876	7	155417249	G	A	0.0575973	0.017	0.0318003	0.0191	-0.0027	0.00188
rs1267068	2	162012135	T	G	0.0553022	0.0166	0.0228959	0.0186	-0.00859	0.00185
rs12679239	8	113845259	T	C	0.0497992	0.0156	0.00169856	0.0175	-0.00023	0.00171
rs12679672	8	88041709	C	G	0.065104	0.0166	0.0369971	0.0186	-0.00315	0.00185
rs12682937	9	108924249	G	A	0.0655951	0.0166	0.0473013	0.0186	0.00252	0.00189
rs1269667	7	107915652	T	C	0.0579953	0.0161	0.0291995	0.0179	0.00615	0.00176
rs12717820	8	138856951	G	A	0.0577033	0.0171	-9.9995e-05	0.0193	0.00175	0.00189
rs1272131	14	60886150	C	T	0.0685037	0.0157	0.0559991	0.0176	0.01018	0.00175
rs1272878	4	2783049	T	C	0.0900966	0.0191	0.0384031	0.0213	-0.00264	0.00202
rs12731886	1	77981701	G	A	0.0603978	0.0186	0.00540458	0.021	-0.00515	0.00206
rs12732645	1	218299902	A	G	0.1383	0.0428	0.0696007	0.0438	0.01159	0.00382
rs12734182	1	78714370	A	G	0.104099	0.0325	0.0603987	0.0362	0.00213	0.00362
rs12748650	1	217177341	T	A	0.0686965	0.0209	0.0467038	0.0234	0.004	0.00231
rs12751876	1	67255360	T	C	0.163096	0.0486	0.121899	0.0505	-0.00467	0.00437
rs12753963	1	210794874	A	T	0.0697965	0.0197	0.0178006	0.0219	-0.0023	0.00196
rs12756856	1	46948816	A	G	0.0526968	0.0156	0.000499875	0.0175	-0.00187	0.00171
rs12776782	10	129404334	T	C	0.0663962	0.0184	0.0648978	0.0206	0.00086	0.00199
rs1277718	11	102747551	C	G	0.1413	0.0419	0.180704	0.0464	0.0009	0.00396
rs12778834	10	130902337	A	C	0.0670977	0.0199	0.0332994	0.0224	-0.001	0.0022
rs12788792	11	20681304	G	A	0.0805053	0.019	0.0303974	0.0215	0.00064	0.0021
rs12793332	11	36260071	T	G	0.210099	0.0614	-0.0374008	0.0742	0.00664	0.00655
rs12801387	11	79903158	C	A	0.0655951	0.0176	0.0154995	0.0196	-0.00269	0.00183
rs12802026	11	20433956	T	C	0.0826025	0.0224	0.049999	0.0251	-0.00241	0.00237
rs12805184	11	101235524	A	G	0.0670977	0.0199	0.0136958	0.022	-0.00445	0.0021
rs12807052	11	14267467	A	G	0.0787003	0.0222	0.0371994	0.0251	-0.00173	0.00238
rs1281456	3	59624390	T	C	0.149996	0.0351	0.0307038	0.0382	-0.00433	0.0038
rs12816367	12	1072696	T	C	0.0661996	0.0199	0	0.022	-0.00119	0.00221
rs12823314	12	95008004	C	T	0.146703	0.0408	0.0914028	0.0448	0.00426	0.00433
rs1286138	14	91485445	T	G	0.0622045	0.0164	0.0364959	0.0184	0.00195	0.00182
rs12872129	13	43116980	G	A	0.226198	0.0694	-0.0142973	0.0819	-0.00671	0.00662
rs12875771	13	111818978	G	A	0.129904	0.0384	0.0467038	0.0425	-0.00211	0.00419
rs12885391	14	63098431	A	G	0.087003	0.0246	0.0392976	0.0278	-0.00309	0.0028
rs12889255	14	97326268	A	G	0.0537967	0.0156	0.0487044	0.0175	0.00567	0.00174
rs12897957	14	33309495	G	C	0.0620988	0.0158	0.0160989	0.0176	-0.0033	0.00171
rs12899524	15	92809900	C	T	0.0782967	0.0231	0.0326988	0.0256	-0.008	0.00243
rs12913086	15	80573864	A	G	0.117098	0.032	0.0795041	0.0363	0.00216	0.00336
rs12913701	15	79309952	G	C	0.183899	0.0526	0.0766003	0.0577	-0.00959	0.0049
rs12913856	15	91927040	G	A	0.0511038	0.0159	0.0108992	0.0177	-0.00112	0.00174
rs1292747	21	16115679	T	C	0.0579009	0.0177	-0.004902	0.0196	-0.0024	0.00191
rs12935575	16	61796595	A	T	0.110503	0.0334	0.0165031	0.0359	-0.00544	0.003
rs12937106	17	8667738	G	C	0.0573008	0.0163	0.0267034	0.0183	7e-05	0.0018
rs12977121	19	1958308	A	G	0.071902	0.0198	0.035203	0.0206	-0.00843	0.00199
rs12983122	19	47736700	G	A	0.060504	0.0174	-0.0140015	0.0196	-0.00415	0.00193
rs12986692	2	230485450	T	C	0.0645979	0.0195	0.020998	0.0209	-0.00115	0.00186
rs12996411	2	215832488	T	C	0.1612	0.0474	0.0708032	0.0525	0.00417	0.00584
rs13003741	2	192888425	A	G	0.0526019	0.0162	-0.00820356	0.018	-0.00474	0.00178
rs13006868	2	220558099	G	A	0.0617052	0.0193	0.0669949	0.0216	-0.0034	0.00208
rs13009195	2	155864933	C	T	0.121095	0.0365	0.00959589	0.0424	-0.00811	0.00486
rs130134	22	49098570	T	A	0.0499048	0.0155	0.0277001	0.0174	0.00277	0.00171
rs13016728	2	230176280	T	A	0.107596	0.0314	0.0521041	0.0358	0.00273	0.00339
rs13041203	20	44778778	C	T	0.0840014	0.0259	-0.0178006	0.0296	-0.00952	0.00275
rs13048239	21	21982088	A	C	0.064401	0.0166	0.0382972	0.0186	-0.00277	0.00178
rs13049718	21	34467000	G	A	0.0553013	0.0173	0.0380031	0.0193	-0.00052	0.00189
rs13058040	22	31219223	G	A	0.0579999	0.0179	0.0135007	0.02	-0.00073	0.00196
rs13062953	3	139591574	A	G	0.0515957	0.0162	0.0329027	0.0181	0.00246	0.00178
rs13066902	3	43458926	C	T	0.0726997	0.0157	0.0464	0.0175	0.00118	0.00172
rs13073084	3	188548036	C	T	0.0668986	0.021	0.0475005	0.0234	-0.00263	0.00238
rs13077330	3	28761836	T	C	0.0539956	0.0153	-0.00399798	0.0172	0.00223	0.0017
rs13080793	3	174366832	C	A	0.0683966	0.021	-0.0111971	0.0208	0.00106	0.00188
rs13087409	3	118077682	A	C	0.0889994	0.0279	0.0141987	0.0308	-0.00129	0.00292
rs13091296	3	131264785	A	G	0.0716972	0.0212	0.0587971	0.0238	-0.00193	0.00252
rs13100173	3	50332697	A	G	0.0563992	0.0156	-0.0186019	0.0175	-0.00849	0.00172
rs13100389	3	43801941	T	G	0.0613961	0.0154	0.0205964	0.0172	0.00063	0.0017
rs13119149	4	81222286	G	T	0.0598986	0.0176	0.0406033	0.0195	0.00319	0.00191
rs13131466	4	1761543	C	T	0.0706049	0.0213	0.074702	0.0226	-0.00223	0.00216
rs13131881	4	162213529	G	A	0.0652961	0.0182	0.0075988	0.0205	0.00234	0.00192
rs13132953	4	46980679	G	T	0.0589011	0.0158	0.0494004	0.0177	-0.00279	0.00171
rs13135735	4	118932235	C	T	0.0573961	0.0164	0.0263953	0.0183	-0.00223	0.00181
rs13135838	4	175354852	G	A	0.0884051	0.023	0.00719583	0.0253	0.00084	0.00248
rs13139456	4	163737490	A	G	0.103702	0.0307	0.0739008	0.0342	-0.0093	0.00326
rs13140337	4	7395405	G	T	0.0584981	0.0182	0.00849599	0.0205	-0.0011	0.00199
rs13148076	4	102771423	T	G	0.0575989	0.0158	-0.00150113	0.0177	-0.00049	0.00177
rs13156574	5	43365391	C	T	0.0985946	0.0285	0.0401972	0.0316	-0.01079	0.00298
rs13157086	5	166987039	G	A	0.055703	0.017	0.010505	0.0191	0.00186	0.00185
rs13163845	5	3264389	T	C	0.0903981	0.0226	0.025697	0.0247	-0.01263	0.00242
rs13169734	5	104106278	T	C	0.0501036	0.0157	-0.00300451	0.0178	-0.00725	0.00175
rs131720	22	51057902	T	C	0.0537019	0.0169	0.014997	0.019	0.00233	0.00189
rs13186421	5	166781217	T	A	0.0610991	0.0186	0.0183982	0.0207	-0.00324	0.00194
rs13193381	6	22933252	G	T	0.106595	0.0298	0.0398953	0.034	-0.00451	0.00343
rs13198616	6	40343175	C	T	0.0643039	0.0157	0.00999983	0.0176	-0.0074	0.00171
rs1320303	19	49964977	C	G	0.0587028	0.0173	0.00939572	0.0195	0.00089	0.00195
rs13203076	6	40312346	T	C	0.0686021	0.0203	0.041401	0.0226	-0.00344	0.00226
rs13205064	6	93126584	A	G	0.114997	0.0327	0.018704	0.0357	-0.00169	0.00368
rs13223539	7	12496743	T	C	0.0509022	0.0154	0.0314018	0.0172	-0.00462	0.0017
rs13236619	7	157827565	T	C	0.0575989	0.0156	0.0278972	0.0174	-0.00164	0.00176
rs13242844	7	12757099	C	T	0.0586996	0.0167	0.0158957	0.0186	0.00104	0.00184
rs13246630	7	133821619	A	G	0.0499038	0.0156	-0.0243952	0.0176	-0.00707	0.00173
rs13247483	7	121575558	C	T	0.0751978	0.0178	0.00170145	0.0198	0.00159	0.00199
rs13248879	8	87607996	G	A	0.092203	0.0283	0.0289964	0.0322	0.00025	0.00326
rs13250245	8	1138578	T	C	0.0795041	0.0247	0.0421012	0.0281	-0.00476	0.00281
rs13250722	8	18395450	G	C	0.0542978	0.0169	-0.00370313	0.019	0.00134	0.00181
rs13276774	8	18982092	T	A	0.0636962	0.0174	-0.00519647	0.0196	0.00121	0.0019
rs13282281	8	93297037	C	A	0.0700041	0.0155	0.0262002	0.0173	-0.00401	0.00172
rs13287008	9	119579003	T	C	0.0495042	0.0154	0.00479847	0.0173	-0.00197	0.0017
rs13290882	9	86497334	G	A	0.0700041	0.0175	0.0413951	0.0195	0.00534	0.00196
rs13291355	9	119523436	C	T	0.0864951	0.0184	0.0350988	0.0207	-0.00406	0.00209
rs13301423	9	104795044	A	G	0.211799	0.065	0.0997005	0.0756	0.00323	0.00884
rs13301555	9	16334162	T	C	0.0858015	0.0221	-0.0139975	0.0243	-0.00078	0.00239
rs1331767	13	74972802	A	G	0.0572023	0.0176	0.0624958	0.0198	-0.00181	0.00191
rs13333923	16	15866596	A	G	0.0769981	0.019	0.0285972	0.0215	-0.00281	0.0021
rs13379303	14	93200599	A	G	0.0661996	0.019	0.0394034	0.0211	-0.00423	0.00216
rs13390038	2	155642765	G	A	0.0555973	0.0155	0.0127003	0.0173	0.00079	0.00175
rs13391078	2	221135106	C	G	0.103801	0.0298	0.0560022	0.0339	-0.00866	0.00312
rs13391915	2	216374201	G	A	0.0584981	0.0183	0.022399	0.0204	-0.00208	0.002
rs13398082	2	183467216	A	G	0.0630969	0.0185	0.042197	0.0208	-0.00807	0.00205
rs1340044	9	18362105	T	A	0.0551005	0.0155	0.0279983	0.0174	0.00112	0.00172
rs1340148	10	16155756	G	C	0.0635044	0.0183	-0.00580313	0.0207	0.00179	0.002
rs13406166	2	6062558	C	T	0.300605	0.0783	-0.0305001	0.0763	0.00346	0.00799
rs13410516	2	5878801	C	G	0.172103	0.0533	-0.0131967	0.0516	-0.00565	0.00542
rs13417597	2	42617549	G	T	0.0683966	0.0177	0.021898	0.0198	-0.00212	0.00195
rs13417727	2	161802812	C	T	0.0763952	0.022	0.00140098	0.0251	-0.0002	0.0024
rs1342680	13	53919811	C	T	0.176403	0.0394	0.0128016	0.042	0.00059	0.00403
rs13438161	7	7914685	G	A	0.0580953	0.017	0.0295009	0.019	-0.00101	0.00185
rs1349630	4	75800947	T	C	0.0553022	0.0163	0.0194987	0.0182	2e-05	0.00179
rs1353954	5	26560653	C	T	0.0499048	0.0155	-0.0141001	0.0173	-0.00239	0.00172
rs135578	22	49156365	G	A	0.0586996	0.0183	0.0453008	0.0206	0.00351	0.002
rs1358825	1	86945959	G	A	0.0978003	0.0271	0.0456984	0.0306	-0.00037	0.00274
rs1362729	18	25142046	T	C	0.0574006	0.0157	0.0267004	0.0175	-0.00267	0.0017
rs1367044	18	38346758	A	G	0.0567961	0.0163	0.00139902	0.0182	-3e-05	0.00171
rs136795	22	49830851	C	T	0.0679042	0.0207	0.0107981	0.022	0.00097	0.00196
rs137860627	6	140492761	A	G	0.162102	0.0498	0.0670977	0.0574	-0.00906	0.00577
rs137865432	5	153061617	T	G	0.153202	0.0479	0.0353961	0.0522	0.0006	0.00512
rs138006268	5	143917481	G	T	0.292802	0.0728	0.0523043	0.0754	-0.01399	0.00792
rs138133241	9	36930328	T	C	0.0911013	0.0264	0.0803996	0.0294	0.00154	0.00291
rs138178815	11	82928994	G	A	0.255396	0.0657	0.113606	0.0655	-0.00647	0.00628
rs138247735	13	54413005	A	G	0.240496	0.0621	0.122297	0.0708	-0.01316	0.00702
rs1382693	3	36314923	A	T	0.049999	0.0157	-0.00989883	0.0174	-0.00558	0.00173
rs1382777	11	80035238	C	T	0.0697038	0.016	0.0277001	0.018	-0.00321	0.00171
rs138320493	20	44394764	A	G	0.3699	0.0923	-0.00579677	0.0918	0.00316	0.00745
rs138329220	7	132531228	T	A	0.241295	0.07	0.0893997	0.0747	0.00458	0.00758
rs138361692	1	42750047	T	G	0.165201	0.0512	0.132904	0.0573	-0.00534	0.00617
rs138402340	1	211641454	G	T	0.286003	0.0886	0.0403013	0.0868	0.00558	0.00728
rs138478628	3	56407082	C	T	0.166196	0.0509	0.117298	0.0574	-0.00858	0.00687
rs138509427	1	109737695	G	A	0.133303	0.0335	0.0707015	0.0372	-0.00598	0.00341
rs138616537	17	63321273	T	A	0.151404	0.0457	0.0711953	0.0515	-0.00015	0.00476
rs138626	22	44987234	T	C	0.0553969	0.0163	0.0269048	0.0183	0.00137	0.00171
rs138743239	14	82619626	T	A	0.143697	0.0372	0.0494949	0.0416	-0.0034	0.00445
rs138750830	11	7167144	A	G	0.271903	0.0761	-0.0246001	0.0779	-0.0176	0.00854
rs138791097	4	135401229	T	C	0.286501	0.086	0.121598	0.0934	-0.01019	0.00833
rs138846879	20	55313090	A	G	0.209101	0.0611	0.0967001	0.0689	-0.00517	0.00679
rs138856111	4	21196280	C	T	0.243806	0.0663	0.0462953	0.0709	0.00491	0.00857
rs138985016	3	54747646	C	T	0.201296	0.0589	-0.0511018	0.0618	-0.00663	0.00583
rs139210567	10	25096122	G	A	0.247295	0.0727	0.129403	0.0788	-0.00251	0.00745
rs1392219	3	177222429	T	C	0.0709989	0.0184	0.0288984	0.0208	0.00593	0.00211
rs139373609	6	122976071	C	T	0.288696	0.0906	0.0154995	0.0901	-0.00106	0.01068
rs139383262	6	71907426	A	G	0.297798	0.0652	0.0579953	0.075	0.00396	0.00639
rs139761921	4	186030399	A	G	0.181496	0.054	0.0945008	0.062	-0.00153	0.00675
rs139790233	15	100709990	C	T	0.224394	0.0564	0.109302	0.0596	-0.00153	0.00663
rs139794899	13	65378311	T	G	0.2696	0.0818	0.0450976	0.084	-0.00581	0.00712
rs1398376	12	28752435	C	G	0.0619038	0.0189	0.00249688	0.0208	0.00091	0.00196
rs139927119	1	211611386	C	G	0.312099	0.0853	0.114703	0.0852	0.00203	0.00795
rs140038807	2	187503951	G	A	0.204506	0.0623	-0.0648041	0.0702	0.00446	0.00871
rs140063280	6	116693547	T	C	0.171901	0.0489	0.105504	0.0559	0.00272	0.00541
rs140071075	6	138212312	G	A	0.178194	0.0552	0.0801044	0.0606	0.00415	0.00645
rs140071706	11	73532264	A	T	0.231604	0.0616	0.0232965	0.0695	0.00302	0.00653
rs140099122	20	56090304	T	G	0.121704	0.0383	0.0680044	0.0431	0.00226	0.00388
rs140133389	16	56963438	C	G	0.139397	0.0437	0.0162965	0.0502	0.0074	0.00441
rs140440099	3	50632595	A	G	0.161898	0.051	0.0843963	0.0576	-0.00832	0.00577
rs140518798	8	131865425	C	T	0.214903	0.0594	0.0628972	0.0688	-0.00195	0.00606
rs140547919	14	58582086	G	A	0.138596	0.0431	0.0665031	0.0491	-0.0049	0.00476
rs140650334	15	55237625	G	A	0.1207	0.0357	-0.00479847	0.0411	-0.00819	0.00451
rs140778478	14	78115056	A	G	0.0875987	0.0259	0.0194006	0.0286	-0.00724	0.00293
rs140820656	2	109953784	C	T	0.411901	0.0971	0.102398	0.0905	-0.00299	0.00759
rs140826324	20	14836132	C	A	0.222294	0.0613	0.130302	0.0692	-0.01035	0.00785
rs140916640	4	112945800	G	A	0.309696	0.0766	-0.0548006	0.075	-0.00513	0.00733
rs140938239	1	102788647	T	C	0.185201	0.0574	0.0577971	0.0652	0.0034	0.00574
rs140985197	17	13788452	A	G	0.089603	0.0256	0.0800027	0.0287	0.00066	0.00293
rs141297339	9	6742616	C	T	0.160897	0.0505	0.0449974	0.0586	0.0016	0.00542
rs141359357	3	53195120	G	A	0.174901	0.0549	0.00140098	0.0582	0.00399	0.005
rs141402963	4	37767611	C	T	0.228294	0.0709	0.0451961	0.0738	0.00359	0.00781
rs141547796	6	50615935	G	A	0.162401	0.0293	-0.0153023	0.0314	-0.01246	0.00312
rs141735644	17	33021103	T	C	0.206103	0.0581	0.2134	0.0647	0.00377	0.00635
rs141811975	11	2984376	G	C	0.265803	0.0837	0.105605	0.0809	0.00992	0.00828
rs141871200	6	73008061	A	G	0.232698	0.0657	0.152403	0.0744	-0.01798	0.008
rs141913283	2	154369362	A	G	0.313503	0.0919	0.0423984	0.0967	-0.00752	0.00861
rs141947880	11	47385350	T	C	0.129404	0.0377	0.0443039	0.043	-0.01612	0.0038
rs141992533	4	160770991	C	T	0.314396	0.0857	0.0660971	0.0851	-0.01905	0.00852
rs142100608	3	21705742	C	T	0.246105	0.071	0.113505	0.0754	0.0016	0.00691
rs142112462	10	97976365	C	T	0.191403	0.0568	0.0762981	0.0622	0.00702	0.00589
rs142166063	21	27592489	T	A	0.260806	0.0801	0.0517987	0.0837	0.01338	0.00737
rs1422833	5	154589427	G	A	0.0579046	0.0171	0.0374008	0.0191	0.00116	0.00185
rs142305334	9	13639981	A	G	0.0845985	0.0263	0.037604	0.0297	-0.00123	0.0028
rs142346259	1	7923233	A	G	0.145	0.0414	0.0295005	0.0478	-0.00685	0.00427
rs142473292	1	239135009	T	C	0.182597	0.0553	0.105602	0.0626	0.02281	0.00952
rs142550625	3	50276357	C	T	0.284301	0.0754	-0.000899595	0.0763	-0.01176	0.00744
rs142723996	7	67631501	A	G	0.145	0.0432	0.0531995	0.0474	-0.00369	0.00439
rs1428572	2	40390826	G	T	0.0686001	0.0165	0.0313049	0.0184	-0.00149	0.00182
rs142982023	8	15282156	C	G	0.187102	0.058	0.0493995	0.0595	-0.00474	0.00546
rs143111282	11	60758459	C	T	0.301402	0.0888	-0.0105046	0.0884	0.00742	0.00883
rs143129347	1	175819248	T	C	0.114203	0.0328	0.0608975	0.0371	-0.0042	0.0033
rs1431592	8	64322977	T	C	0.0906996	0.0166	0.0434043	0.0187	-0.00116	0.00184
rs143283559	18	77567761	G	T	0.0628972	0.0172	0.0331019	0.0193	-0.01232	0.00198
rs143299274	8	14684548	C	G	0.101301	0.0313	0.0251998	0.0355	-0.00878	0.00344
rs143326165	6	148647786	A	C	0.128499	0.0392	0.0384993	0.0451	-0.0059	0.00405
rs143352056	3	44735573	T	G	0.129799	0.0377	0.0491996	0.0427	-0.00117	0.00489
rs143369971	1	82433164	A	C	0.270302	0.0674	0.0243999	0.0732	0.0133	0.00632
rs143383337	11	61194936	C	T	0.293204	0.0913	0.0475949	0.0944	-0.00161	0.01087
rs143440720	2	28983471	A	G	0.2021	0.0614	0.075599	0.0669	-0.02339	0.00788
rs143714047	5	144427622	C	G	0.258997	0.0782	0.0837987	0.0822	-0.02228	0.00868
rs143759779	20	16633942	C	T	0.308102	0.09	-0.0974987	0.0839	-0.00937	0.0074
rs143765387	2	208982000	T	C	0.144897	0.0408	0.0953011	0.0464	-0.00414	0.005
rs143803755	22	32155742	C	T	0.189503	0.055	0.0480984	0.0586	-0.00048	0.00585
rs143912172	9	78461648	A	C	0.1441	0.0331	0.0542988	0.0363	0.0012	0.00353
rs144104266	16	89345127	A	G	0.155601	0.0431	0.107203	0.0485	-0.00407	0.00456
rs144144365	9	111210546	G	A	0.175998	0.0537	0.0948053	0.0586	0.00557	0.00609
rs1442167	4	85299787	C	G	0.0704957	0.0215	0.0071047	0.0243	-0.00123	0.00226
rs144258608	1	215162827	G	T	0.347206	0.0997	0.0850025	0.0944	-0.00288	0.00897
rs144271968	7	105097918	C	T	0.166102	0.0509	0.131305	0.0575	-0.00659	0.0054
rs144325531	1	96268775	C	T	0.152895	0.0471	0.122902	0.0527	0.00302	0.00531
rs144399915	1	239137573	T	C	0.224598	0.0669	0.176203	0.0741	0.00356	0.00814
rs1444503	8	93279765	A	G	0.0987044	0.021	0.00330453	0.024	-0.00586	0.00237
rs144476524	1	24889889	A	G	0.104999	0.0301	0.0522034	0.034	0.00135	0.00343
rs144595162	12	121018810	G	C	0.2114	0.0592	0.153606	0.0678	-0.00759	0.00551
rs144714258	19	17290414	C	T	0.133703	0.0413	0.0816982	0.0436	-0.00068	0.00404
rs1447179	11	57914343	T	C	0.142601	0.0406	0.0645041	0.0447	-0.00922	0.00421
rs1447844	3	77561407	G	C	0.0499048	0.0157	0.0300984	0.0177	0.0017	0.00173
rs144973679	11	4820305	G	T	0.245798	0.0716	0.0380031	0.0757	0.00319	0.00671
rs145161710	2	100895720	G	A	0.259795	0.0735	0.074799	0.0784	-0.01657	0.00956
rs145337128	18	21035667	G	A	0.254002	0.0742	0.012599	0.0774	0.00392	0.00642
rs145359207	3	85563169	T	G	0.270897	0.0839	0.103801	0.084	-0.0175	0.00948
rs145425817	12	58409113	G	A	0.166102	0.052	0.0582013	0.0603	-0.02149	0.00697
rs145540982	11	18747147	T	C	0.133901	0.04	0.0808977	0.0452	-0.00426	0.005
rs145552657	15	42996251	A	G	0.2033	0.05	0.0973989	0.0543	-0.00669	0.0054
rs145580492	2	49232021	T	C	0.2021	0.0607	-0.0447986	0.0641	0.00098	0.00736
rs145757262	1	88696903	C	T	0.253306	0.0794	-0.0223973	0.0801	-0.00748	0.01057
rs145845264	3	42759603	A	G	0.229404	0.0582	0.141196	0.0658	-0.00046	0.00736
rs145978751	12	78269298	G	A	0.282602	0.0816	0.142001	0.0885	-0.00242	0.00748
rs1461053	12	74851233	A	G	0.0822986	0.022	0.0141987	0.0249	-0.00133	0.00244
rs146128582	1	62683493	A	C	0.154102	0.0407	0.099601	0.0464	-0.00492	0.00436
rs146130170	2	81047964	A	G	0.0697033	0.0178	0.0542988	0.0198	-0.00012	0.00198
rs1461824	3	28738383	G	A	0.0674013	0.0167	-0.0077995	0.019	-0.00509	0.00184
rs146326837	2	77979773	T	C	0.191702	0.0556	0.047599	0.0651	0.00776	0.00679
rs146374277	21	37381468	C	T	0.231403	0.068	0.2485	0.0758	-0.00324	0.00752
rs146425253	1	19853970	T	A	0.179904	0.0507	0.0307995	0.0586	0.00147	0.00492
rs146492163	8	72386394	T	G	0.265298	0.0708	0.181496	0.0703	-0.00077	0.00536
rs146523543	5	77358653	A	G	0.226697	0.055	0.137002	0.0634	0.00179	0.00593
rs146585130	5	164314910	G	A	0.262404	0.0803	0.151195	0.0865	-0.01683	0.00893
rs146893461	15	84712303	T	C	0.0976982	0.025	0.0642979	0.028	0.00347	0.00282
rs146917304	9	72859544	T	C	0.137499	0.0396	0.052004	0.0454	-0.00143	0.00475
rs146928101	18	35394393	T	G	0.209402	0.0619	0.1039	0.069	-0.01384	0.00651
rs147004349	2	112006520	C	T	0.240595	0.0687	0.0663962	0.0724	0.00355	0.00701
rs147075327	5	144704739	A	G	0.192701	0.0557	0.00880116	0.0592	-0.01059	0.00623
rs147248204	2	121602721	A	G	0.170401	0.0532	0.00909848	0.0616	-0.00517	0.00641
rs1473090	4	26141339	G	A	0.0553964	0.0162	0.037297	0.0181	0.00236	0.00173
rs147327480	10	135245790	C	T	0.138699	0.0428	0.0288008	0.0471	-0.00074	0.00471
rs147428119	22	34181005	C	T	0.129596	0.0382	0.0425005	0.0436	-0.00373	0.00444
rs1475659	9	20734868	C	T	0.0707015	0.0191	0.00530404	0.0215	-0.00023	0.00221
rs147638891	1	47193787	A	G	0.186297	0.0508	-0.0138961	0.0539	-0.00841	0.00688
rs147656347	9	131210916	A	T	0.116903	0.0368	0.112498	0.0412	-0.00648	0.00458
rs147657937	17	1960377	A	G	0.184403	0.0518	0.0663026	0.0576	-0.00206	0.00486
rs147677994	7	100905930	C	T	0.1129	0.0341	0.0299027	0.0339	0.00081	0.00334
rs147786984	4	808184	A	G	0.0885968	0.0259	0.0369971	0.0295	0.00404	0.00289
rs147926059	1	32846202	G	A	0.306294	0.0885	-0.058599	0.0826	-0.01516	0.00827
rs148005104	12	69878720	G	T	0.244405	0.0722	0.0611948	0.0769	0.00495	0.00799
rs148021735	3	129056595	A	G	0.1459	0.0454	0.104297	0.0506	0.0098	0.00407
rs148080952	4	23453511	A	G	0.252096	0.0757	0.104603	0.08	-0.00473	0.0075
rs148183908	8	25888663	T	C	0.1413	0.0419	0.104504	0.0472	0.00196	0.0046
rs148273297	13	54017101	G	A	0.176105	0.0529	0.087095	0.0611	-0.00519	0.00562
rs1483494	2	145602946	C	T	0.065499	0.0171	0.00300451	0.019	-0.00283	0.00184
rs148350617	7	83163268	C	A	0.296104	0.0917	0.142497	0.0952	-0.00182	0.00764
rs1483847	3	25319676	G	T	0.0633978	0.0193	0.0120017	0.0213	0.00347	0.0021
rs1484144	4	80217597	T	C	0.0577027	0.0153	0.0385955	0.0172	0.0061	0.0017
rs148485380	6	69095223	T	C	0.193896	0.0574	0.118902	0.0648	0.00312	0.00578
rs148532090	3	48751928	T	C	0.2828	0.0645	0.2939	0.0707	0.01825	0.00755
rs148557421	6	40510063	T	G	0.200399	0.0597	0.131598	0.0678	-0.01117	0.00631
rs148609793	5	76308470	A	C	0.246102	0.0716	0.132001	0.0736	-0.01819	0.00779
rs148638300	6	105056199	C	T	0.294707	0.0867	0.120903	0.0913	-0.00908	0.00774
rs148643398	6	17304332	T	C	0.075599	0.0237	0.0395956	0.0267	-0.00424	0.00267
rs148734906	12	119445677	A	G	0.255402	0.0728	0.125804	0.079	-0.00205	0.00673
rs148812190	5	180482626	T	C	0.170198	0.0491	0.0463014	0.0565	0.00298	0.00527
rs148853726	13	94670210	T	C	0.291303	0.0784	0.169304	0.0737	0.00674	0.00754
rs148855289	14	83397347	A	T	0.165201	0.0489	0.0743001	0.0517	0.00049	0.005
rs148882360	12	91245888	G	A	0.304394	0.0867	0.00729656	0.082	0.00284	0.00865
rs148995154	6	70864007	C	T	0.0704976	0.0215	0.0247026	0.0239	-0.00134	0.0024
rs149010539	3	49686084	T	C	0.3199	0.0729	0.0154993	0.0738	-0.00882	0.00727
rs149047752	1	63134224	A	G	0.408002	0.0924	0.116502	0.0924	0.0081	0.00881
rs149305583	10	106459824	A	G	0.1949	0.0564	0.134601	0.0641	0.02003	0.00589
rs1495712	4	176820265	T	C	0.0540999	0.0158	0.00890027	0.0177	-0.00425	0.00172
rs149664446	3	77535444	T	C	0.206103	0.0608	0.00610135	0.0726	0.00603	0.00659
rs149769955	19	33785755	T	C	0.1303	0.0314	0.0355988	0.0327	0.00531	0.003
rs149814543	3	18879966	T	C	0.326198	0.0858	0.158498	0.0874	0.01286	0.00842
rs1498994	3	20944820	G	A	0.055703	0.0154	0.0075988	0.0173	-0.00306	0.00171
rs149909420	4	170531534	G	A	0.269606	0.0714	-0.1113	0.0688	0.00605	0.00647
rs149992757	2	125054522	T	C	0.2325	0.0594	0.131502	0.069	-0.00397	0.00736
rs150024935	9	83169048	C	A	0.215994	0.0646	0.0465048	0.0773	0.00076	0.00699
rs150032404	11	12912355	G	A	0.169496	0.0473	0.0739049	0.054	0.00057	0.00497
rs150262324	18	29511164	C	T	0.186004	0.0515	0.0337016	0.0594	-0.00326	0.00593
rs1504496	4	45951996	G	A	0.103496	0.0281	0.0226035	0.0309	-0.00557	0.00283
rs1504578	17	31739841	C	T	0.0562	0.0171	0.00780034	0.0193	-0.00048	0.00187
rs150467111	2	218548411	A	G	0.280499	0.0746	0.188999	0.0825	-0.00117	0.00722
rs150586434	3	87697288	G	A	0.266599	0.0708	0.0419998	0.0752	0.00218	0.00777
rs150642598	2	221251441	G	A	0.0610991	0.0168	-0.0243023	0.0189	-0.00598	0.00186
rs150686424	4	116990672	T	G	0.322402	0.0814	-0.0123965	0.08	0.00284	0.00648
rs150705066	14	104187906	G	A	0.304706	0.08	0.125699	0.0821	-0.00278	0.01076
rs150844750	2	109359283	C	T	0.118705	0.0335	0.103196	0.0375	-0.00683	0.00357
rs150989489	12	53043663	C	A	0.176105	0.0464	0.0494949	0.0534	0.00089	0.00463
rs1513155	3	117059636	G	A	0.0757046	0.0213	0.0497051	0.0239	0.00264	0.00239
rs1515325	2	9936026	C	T	0.0697038	0.0183	0.0258	0.0203	-0.00096	0.00201
rs1515682	18	60191963	C	G	0.132799	0.0381	0.0549994	0.0435	0.00316	0.00435
rs1515811	2	172518713	C	T	0.0750038	0.0221	0.0662039	0.0247	0.00206	0.00226
rs1520908	11	20249701	T	C	0.0558036	0.0162	0.0150955	0.0182	0.00111	0.0017
rs1524355	5	105282751	G	A	0.0603978	0.018	0.00020002	0.0199	-0.00079	0.00198
rs1529406	2	71823762	A	G	0.0551982	0.0168	0.0204985	0.0189	-0.0003	0.00177
rs1537384	13	73655475	C	T	0.0722052	0.0199	0.00300451	0.022	-0.00195	0.00216
rs1541878	11	132982283	G	A	0.100196	0.0305	0.0208049	0.0347	-0.00016	0.00341
rs1543377	20	7951007	G	T	0.0649013	0.0186	0.0369026	0.0207	-0.00096	0.00207
rs1545040	19	46129999	A	C	0.1875	0.0553	0.103197	0.0638	-0.01444	0.00633
rs1548641	7	111321569	C	T	0.0708947	0.0162	0.0316042	0.018	-0.00192	0.00178
rs155224	3	1385402	A	C	0.0829983	0.0245	0.0124028	0.0241	-0.00394	0.00219
rs1558461	7	2121156	A	G	0.0892006	0.0229	-0.00260339	0.0261	-0.01479	0.00267
rs1561029	3	107822245	C	A	0.0600048	0.0161	0.00810274	0.018	-0.00968	0.00176
rs1568958	2	184971569	A	G	0.094901	0.0239	0.0333961	0.027	-0.01187	0.0026
rs1570417	13	40093902	G	A	0.062301	0.0185	0.0102019	0.0205	-0.00146	0.00204
rs1576371	1	90544323	A	G	0.0752002	0.0206	0.0509973	0.023	-0.0001	0.00223
rs1585746	4	57079567	G	A	0.0694037	0.0201	0.0344983	0.0226	-0.00103	0.00215
rs1587233	18	38863530	C	T	0.065104	0.0175	0.0377019	0.0195	-0.00688	0.00186
rs1587630	16	55597401	G	A	0.125597	0.0373	0.0182047	0.0428	0.00755	0.00426
rs158844	5	163073563	C	T	0.0579046	0.0159	0.00769957	0.0177	-0.00421	0.00175
rs1589836	7	153046117	C	T	0.0490957	0.0153	0.0486967	0.0172	-0.0002	0.0017
rs1599128	4	118618965	A	T	0.0844974	0.0209	0.0244975	0.0232	0.0005	0.00226
rs1609930	11	12253424	C	T	0.065798	0.0202	0.025205	0.0223	0.00206	0.00222
rs1615029	21	25438455	T	C	0.113597	0.0295	0.031799	0.0334	-0.00257	0.00363
rs1619442	9	81348300	T	C	0.0783027	0.0241	0.052099	0.0266	-0.00807	0.00244
rs1623083	7	12787103	C	T	0.0617052	0.016	0.0309026	0.0179	0.00371	0.00173
rs1627053	18	35010159	C	T	0.0802019	0.0245	0.0253999	0.0271	-0.00644	0.00263
rs1628010	14	41755864	A	G	0.0670977	0.0181	0.0227981	0.0204	0.00156	0.00203
rs1635569	1	17679598	A	G	0.168899	0.039	0.0235017	0.0456	0.00269	0.00433
rs1638745	7	157534795	C	G	0.0654974	0.0193	0.0517002	0.0216	0.00122	0.00215
rs1639909	7	2233045	C	A	0.0525046	0.0158	0.019295	0.0177	-0.01292	0.00174
rs164077	5	141337225	A	G	0.0705982	0.02	0.0239997	0.0225	-0.00027	0.00219
rs1652639	14	82526435	T	C	0.0704025	0.017	0.0189984	0.0189	0.00107	0.0018
rs1667568	21	17746320	T	C	0.0987044	0.0267	0.0071047	0.0294	-0.00011	0.00283
rs16831558	1	44502163	T	C	0.0854986	0.0237	-0.0120017	0.0268	-0.00264	0.00256
rs16834817	3	123578033	G	A	0.0876952	0.0247	0.0456042	0.028	-0.00651	0.00268
rs16835705	1	237908911	G	A	0.0686001	0.017	0.00889948	0.019	9e-05	0.00188
rs16847152	2	212736394	T	C	0.0539956	0.0163	0.0057037	0.0182	-0.00774	0.00176
rs1685635	1	154292320	G	A	0.0549949	0.0153	0.0360003	0.0171	0.00147	0.0017
rs16860269	3	147982510	G	A	0.0652961	0.0205	0.016902	0.0227	-0.00112	0.00224
rs16862084	2	174654783	G	A	0.0869968	0.0222	0.0697038	0.025	-0.00521	0.00244
rs1686466	2	10987055	T	C	0.0546018	0.0155	0.0107025	0.0173	-0.00784	0.00171
rs16871346	5	3177302	T	C	0.0770999	0.0241	0.0244975	0.0244	-0.00389	0.00229
rs1691017	5	3246853	G	A	0.0559991	0.0153	0.0271965	0.0172	-0.00289	0.0017
rs16915742	8	51955260	A	G	0.0673034	0.0199	-0.0122042	0.0226	0.00144	0.00213
rs16938342	11	45706294	T	C	0.146599	0.0414	-0.0178992	0.0464	-0.00522	0.0041
rs1693996	19	47281252	T	C	0.0660967	0.0183	0.0336959	0.0207	-0.00024	0.00207
rs16943	3	51874679	T	C	0.0594003	0.0169	0.0143959	0.0189	-0.00294	0.00186
rs16946571	12	116789691	G	A	0.108298	0.0314	0.00690378	0.0349	-0.00325	0.00299
rs16951929	17	50773748	G	A	0.0686965	0.0188	0.0343016	0.021	0.00838	0.00207
rs16958734	15	33067145	G	C	0.0631954	0.0198	0.0386992	0.022	0.00376	0.00228
rs16966768	18	33040875	C	T	0.0893997	0.0269	0.032203	0.0305	0.00083	0.00288
rs16968630	13	107097910	C	G	0.114096	0.03	0.0580991	0.0336	-0.00468	0.00326
rs16972294	19	48034780	A	G	0.0539009	0.0168	0.00519647	0.0189	-0.00288	0.00183
rs17003707	4	80210928	A	G	0.0835044	0.0234	0.0281014	0.0249	0.00355	0.0022
rs17012945	2	76831388	G	A	0.0945964	0.0265	0.0952012	0.0296	0.0001	0.00272
rs17017528	2	79907023	A	C	0.0645979	0.0185	0.0182033	0.0197	-0.00303	0.00182
rs17022574	3	29117844	G	A	0.0701972	0.022	0.0458974	0.0247	-0.00179	0.00238
rs17027976	4	99636215	A	G	0.0910009	0.0252	0.0507026	0.028	0.00061	0.00279
rs17045844	12	79231591	T	G	0.0924971	0.026	0.0749034	0.0291	-0.00131	0.00329
rs17062073	13	74643632	G	A	0.128402	0.0398	0.0151035	0.0434	-0.01045	0.00408
rs17062104	5	163063963	A	G	0.0884961	0.0276	0.040201	0.0304	-0.00837	0.00286
rs17065714	6	105720483	T	C	0.108899	0.0326	0.0636975	0.0358	-0.00023	0.00309
rs17080610	13	64574201	G	A	0.166905	0.0491	0.0341981	0.053	-0.00491	0.00477
rs17080884	5	180645965	C	T	0.065798	0.0207	-0.00059982	0.0228	-0.0019	0.00225
rs17084232	18	69014528	T	C	0.199998	0.0374	0.0621012	0.0431	-0.0034	0.00426
rs17092908	10	117004521	T	C	0.0553969	0.0172	0.0197046	0.0191	0.00311	0.00186
rs17096870	14	30984482	T	C	0.144897	0.043	-0.0431998	0.0458	-0.01287	0.00454
rs17100079	14	63008642	A	G	0.0683033	0.0206	0.0483043	0.0231	0.00184	0.00229
rs17101779	11	103828850	G	A	0.1377	0.0418	0.0608972	0.0458	0.00149	0.00491
rs17102602	5	144351500	G	A	0.100605	0.0289	0.0532953	0.0321	-0.00397	0.00284
rs17115145	14	30122409	T	C	0.0577971	0.0156	0.0228959	0.0175	-0.00871	0.00173
rs17120373	11	117003459	G	A	0.0881975	0.0273	0.0278955	0.0312	-0.00699	0.00299
rs17121241	14	49805569	A	G	0.190199	0.0526	0.0769981	0.0617	0.00132	0.00608
rs17136898	7	7773841	C	T	0.0762009	0.0234	0.0164038	0.0265	0.00059	0.00253
rs17137087	7	114187476	C	G	0.127496	0.037	0.0891	0.0419	0.00833	0.0043
rs17140269	3	120389491	A	G	0.0533986	0.0166	0.0371031	0.0187	-0.00142	0.00189
rs17142208	11	81130112	A	T	0.105098	0.0275	0.0399993	0.0315	0.00541	0.00291
rs17143400	16	7357886	C	T	0.060196	0.0165	-0.0158044	0.0186	-0.00254	0.00181
rs17148231	7	105094664	T	A	0.0862989	0.023	0.0777021	0.0257	-0.01009	0.00243
rs17149557	10	11161004	A	G	0.109697	0.0334	0.0030952	0.0384	-0.0101	0.00358
rs17167170	7	133302345	G	A	0.0617052	0.0191	-0.0580991	0.0218	-0.01596	0.00211
rs17178006	12	65718299	G	T	0.0874005	0.0265	0.0692	0.0295	0.00403	0.00276
rs17181162	22	49826939	G	C	0.0532953	0.0165	0.0112025	0.0185	0.00133	0.00188
rs17189965	13	97113930	T	G	0.0590988	0.0166	0.0230034	0.0186	-0.00202	0.00179
rs17202328	7	21446373	G	A	0.216702	0.0517	0.0666955	0.0555	-0.00119	0.0063
rs17206110	5	82973084	G	C	0.0995994	0.0302	0.0299027	0.0331	0.0011	0.00305
rs17235308	7	134965728	C	T	0.0515986	0.0157	0.0408949	0.0175	-0.00045	0.00172
rs17241866	8	129939466	T	C	0.0934995	0.0275	0.0341019	0.0292	-0.00833	0.00262
rs17289269	15	47652816	G	T	0.0784049	0.0191	0.0486967	0.0213	-0.00674	0.00197
rs1730969	16	8751588	G	C	0.289804	0.0898	-0.0829983	0.0898	0.00376	0.00761
rs1731393	3	145263633	C	T	0.051904	0.0159	0.00670241	0.018	0.00211	0.00178
rs17314486	15	47770315	A	G	0.0708964	0.0201	0.00420116	0.0223	-0.00125	0.00223
rs17318932	5	87688421	C	T	0.108499	0.0315	0.101203	0.0352	-0.00518	0.00344
rs17336118	3	139611392	A	G	0.125998	0.032	0.0553969	0.0365	0.00586	0.00369
rs17336609	7	32062898	T	C	0.106798	0.0277	0.0189984	0.0303	-0.00496	0.00285
rs17346421	10	89719135	G	A	0.163496	0.0482	0.1455	0.0539	0.00157	0.00445
rs17352682	7	19338352	C	T	0.1503	0.0332	0.0868987	0.0376	0.00033	0.00354
rs17355937	1	233160772	C	T	0.0780048	0.018	0.032203	0.0202	-0.00213	0.00206
rs17361412	4	153097096	C	T	0.0606952	0.0153	0.00660174	0.0171	0.00451	0.00171
rs17362956	12	89777311	G	C	0.122202	0.0269	0.0544984	0.0303	-0.00792	0.00267
rs17374337	3	123559835	T	G	0.0574006	0.0161	0.047103	0.0181	-0.0101	0.00177
rs17380515	3	154562460	G	A	0.0689	0.0186	0.0107981	0.021	-0.00365	0.00198
rs17410611	2	146325219	A	T	0.161302	0.0504	0.052896	0.0499	0.00347	0.00473
rs17421926	3	161287334	T	C	0.0930986	0.0264	0.0231988	0.029	-0.00345	0.00282
rs17422897	1	96630199	C	T	0.0628014	0.0174	0.0344051	0.0196	0.00418	0.0019
rs17434989	12	28611799	C	T	0.127095	0.0315	0.0356997	0.0346	-0.00098	0.00334
rs17439687	15	37451244	T	C	0.0499038	0.0154	0.0394995	0.0172	0.00063	0.00174
rs17454934	7	20251069	G	C	0.0948053	0.0275	0.0225013	0.0305	-0.00413	0.00283
rs17463487	1	90625731	T	G	0.0546965	0.0168	0.00860289	0.0188	-0.00116	0.00186
rs17473118	3	43443534	A	G	0.087003	0.0224	0.0180953	0.0254	-0.00746	0.00249
rs17477236	1	108124480	C	A	0.0573008	0.0175	0.0766003	0.0196	-4e-05	0.00186
rs17482310	8	19746876	G	T	0.0698969	0.0205	-0.00279609	0.0225	-0.00327	0.00224
rs17499351	5	88470330	T	C	0.139797	0.0407	0.00229736	0.0437	-0.01111	0.00384
rs17517599	9	72410323	A	G	0.0784044	0.0227	0.0311982	0.0255	0.0015	0.00269
rs17519935	5	152967831	T	A	0.0723019	0.0158	0.036301	0.0176	0.00167	0.0017
rs175274	20	15202901	G	A	0.0615988	0.0174	0.0270013	0.0195	-0.00361	0.0019
rs17535477	3	10020729	A	T	0.147497	0.0418	0.0575989	0.0477	-0.00722	0.00436
rs17557755	2	72102325	T	G	0.0930986	0.0278	0.0425996	0.0313	0.00601	0.0029
rs17563049	18	74294570	C	G	0.0680978	0.0163	0.0450976	0.0182	-0.00198	0.00173
rs1760892	14	20880934	C	T	0.0608972	0.0189	0.0114958	0.0211	2e-05	0.00198
rs17610023	3	176022596	A	G	0.066602	0.0196	0.0260965	0.0219	-0.00265	0.00211
rs17636214	2	178877989	G	A	0.208304	0.0495	0.0482033	0.0532	-0.00942	0.00455
rs17638593	4	112217810	C	T	0.0979988	0.0245	-0.0160997	0.0267	-0.0074	0.00259
rs17640797	11	56654147	G	A	0.167602	0.0503	0.118401	0.0555	0.00039	0.00553
rs17641035	2	208921257	T	A	0.0521041	0.016	0.0328952	0.018	0.00448	0.00175
rs17648546	10	83773390	T	G	0.0815984	0.0249	0.0537019	0.0278	0.00392	0.00267
rs17650399	17	48935649	G	A	0.201296	0.047	0.0903953	0.054	0.00498	0.00481
rs17652815	1	199640708	C	T	0.161496	0.0362	0.0310986	0.0416	0.00459	0.00417
rs17657669	4	29296700	G	A	0.0887984	0.0248	0.0139975	0.0282	0.00319	0.00271
rs17658004	5	172168521	G	A	0.0919947	0.0289	0.00559563	0.0329	-0.00097	0.00286
rs17661520	9	76262160	A	G	0.0884046	0.0266	0.0278972	0.0302	-0.00369	0.00285
rs17664036	20	21220212	C	T	0.123706	0.0322	0.137597	0.0361	-0.00245	0.00366
rs17669107	8	1152849	T	C	0.0846995	0.0196	0.00560427	0.0217	-0.00657	0.0021
rs1768808	1	46503217	T	C	0.0522034	0.0162	-0.0152964	0.018	-0.00391	0.00176
rs17718640	3	71506920	G	C	0.0663001	0.0168	0.0413951	0.0188	-0.01194	0.0018
rs17723386	1	157529752	T	C	0.166404	0.0512	0.0147014	0.0586	0.00118	0.00474
rs17753351	2	64335394	G	A	0.179797	0.0376	0.0795953	0.0431	0.00573	0.00417
rs17754863	18	55653029	G	C	0.0499994	0.0153	0.00460057	0.0172	0.00011	0.0017
rs17766799	14	71348436	G	A	0.100904	0.03	0.022399	0.0342	-0.00162	0.00343
rs17774875	16	84974533	C	G	0.0570984	0.0154	0.0269048	0.0172	-0.00312	0.00171
rs17775970	17	68185919	T	C	0.0584953	0.0163	0.0189984	0.0182	0.00154	0.00183
rs17805399	1	232729620	A	G	0.0663026	0.0206	0.0254046	0.0231	0.00241	0.00223
rs17812169	20	60711075	T	C	0.0881024	0.0258	0.0858015	0.0276	-0.00338	0.00297
rs17820384	22	31269708	C	G	0.0789036	0.0199	0.0406044	0.0222	0.00531	0.00206
rs17834779	14	63122799	C	A	0.0571949	0.0161	0.0137035	0.0181	-0.0001	0.0017
rs17868402	2	234907034	A	G	0.217504	0.0551	0.0479041	0.0639	0.00026	0.00576
rs17874946	2	234726099	T	C	0.138901	0.0427	0.0515957	0.0491	0.00106	0.00476
rs1800169	11	58391501	G	A	0.0706049	0.0219	0.0399994	0.0244	0.00078	0.00242
rs1801234	10	16979661	T	C	0.0749034	0.0159	0.0432032	0.0178	0.00082	0.00172
rs1806536	8	141635340	G	A	0.0509039	0.0156	0.00800193	0.0174	-0.00386	0.00171
rs180870	13	42793479	G	A	0.0548998	0.0163	0.00240288	0.0183	0.0024	0.00182
rs1809276	1	204589623	G	A	0.091896	0.0285	0.0352024	0.0316	-0.01631	0.00297
rs1811961	10	129405133	A	C	0.0694981	0.0172	0.0285972	0.0193	-5e-05	0.00177
rs181315111	5	55695117	A	G	0.245601	0.0698	0.200702	0.0773	0.00215	0.00864
rs181414732	11	77623489	G	A	0.0953992	0.029	0.0739049	0.0323	0.00225	0.0034
rs1817955	15	86826877	G	T	0.0553013	0.0173	-0.00149888	0.0193	-0.0028	0.0019
rs183526839	5	45107442	C	T	0.163096	0.0431	-0.0285	0.0508	-0.00289	0.00468
rs1835756	8	129703419	T	C	0.0533986	0.0167	0.0167981	0.0187	-0.00414	0.00183
rs184185070	17	63896320	A	G	0.296803	0.0863	0.0823999	0.0905	0.01448	0.00881
rs1844070	3	168955106	T	A	0.107697	0.0265	0.0898044	0.0295	0.00334	0.00298
rs1848160	11	48726044	T	C	0.176203	0.0366	0.043902	0.042	-0.01229	0.00367
rs1849811	2	166278012	T	G	0.0654038	0.0176	0.0159029	0.0199	-0.00413	0.00197
rs185053659	1	60704250	G	A	0.1655	0.0518	-0.00630011	0.0555	-0.00691	0.00624
rs1852599	5	45757305	T	C	0.081497	0.0227	0.036004	0.0252	-0.00862	0.0024
rs185629415	7	41475652	A	C	0.147601	0.0456	-0.0375046	0.0534	-0.00351	0.00526
rs185996514	12	31561358	C	T	0.116096	0.036	0.0704976	0.0402	-0.00095	0.00412
rs186102434	6	117120374	G	A	0.304204	0.0947	0.0122953	0.0876	0.00355	0.00605
rs1862123	7	81708278	T	A	0.0499048	0.0155	0.034695	0.0174	-0.00027	0.00172
rs1862274	19	35465897	G	A	0.0551005	0.0161	0.0168003	0.0181	0.00057	0.00177
rs1864180	5	88421363	A	G	0.0548006	0.0153	0.00909848	0.0172	-0.00379	0.00171
rs186566686	8	561631	C	A	0.312193	0.0851	0.0727965	0.085	0.00239	0.0082
rs186731171	13	101365165	T	C	0.168501	0.0518	-0.00359646	0.0502	-0.00201	0.00509
rs1867778	2	233679644	C	T	0.0682039	0.016	0.0426988	0.018	-0.00982	0.00178
rs186845543	12	73811019	T	A	0.190096	0.0574	0.0153979	0.0577	-0.00326	0.00506
rs186860122	18	36033270	T	G	0.373802	0.0865	0.124304	0.0887	-0.00997	0.00866
rs1872240	3	136503896	T	C	0.0590988	0.0164	0.00819632	0.0184	-0.00383	0.00182
rs187261366	7	36138566	T	A	0.301795	0.0868	-0.0308977	0.0863	0.00145	0.0081
rs1874921	3	147537459	T	C	0.067696	0.0177	0.0213994	0.0196	-0.00393	0.00188
rs187558282	8	118441251	C	G	0.245797	0.0767	0.0590988	0.0812	-0.00284	0.01078
rs188204747	3	135134968	T	C	0.261402	0.0713	0.037604	0.0818	-0.0038	0.00841
rs188317754	10	17393271	A	G	0.2839	0.0788	0.168096	0.0847	-0.00835	0.00898
rs1885531	1	152480233	T	G	0.0539956	0.0162	0.0295976	0.0181	0.00085	0.00179
rs188606492	10	63794744	C	T	0.213899	0.0641	0.169698	0.0731	-0.02105	0.00856
rs1888467	21	39052780	T	G	0.0526019	0.0154	-0.00290421	0.0173	-0.00079	0.00171
rs1888518	21	42579521	T	C	0.0717996	0.0161	0.0103958	0.0179	-0.00418	0.00175
rs188860740	16	10858170	G	A	0.207799	0.0614	0.0456984	0.0633	0.0083	0.00613
rs1890052	1	27322152	G	A	0.0527048	0.0165	0.0209989	0.0184	0.00167	0.00177
rs1893259	18	25710094	C	T	0.1384	0.042	0.0275048	0.0485	0.00445	0.00522
rs1893880	11	74423048	C	G	0.0641009	0.0176	0.0141987	0.0198	-0.00245	0.00191
rs189634211	10	120026259	T	C	0.346903	0.0868	0.0513013	0.0847	0.00333	0.01208
rs1897195	10	122734544	A	G	0.0558036	0.0154	0.00350385	0.0172	-0.00361	0.00172
rs1899476	10	6925787	G	A	0.0564011	0.0154	0.0267958	0.0172	0.00139	0.0017
rs189962749	2	204096939	A	T	0.182397	0.0573	-0.012599	0.0673	-0.00037	0.00583
rs190005480	3	88943069	T	G	0.165904	0.0511	0.0338022	0.0601	0.00649	0.00739
rs1900241	15	80664151	T	C	0.0851956	0.02	0.0190965	0.022	-0.00208	0.00217
rs1904569	12	98632928	A	T	0.0765999	0.0199	-0.00060018	0.0225	-0.00169	0.00217
rs190982	5	88223420	A	G	0.0746992	0.0171	0.00499749	0.0191	-0.00788	0.00176
rs191086346	7	129707897	T	A	0.108699	0.0331	-0.0830996	0.0388	0.01018	0.00347
rs191108138	8	53213658	T	C	0.205802	0.0586	0.119302	0.0645	-0.00018	0.00769
rs1911460	10	82607154	C	T	0.063302	0.0166	0.00140098	0.0187	0.00023	0.00182
rs1912182	2	215097320	C	T	0.0862989	0.0212	-0.0493043	0.0245	-0.00117	0.00239
rs1914399	7	71770973	G	C	0.0628014	0.0155	0.046201	0.0172	-0.01408	0.0017
rs1915169	2	50674531	T	C	0.0526019	0.0164	0.0057037	0.0185	-0.00864	0.00184
rs191718627	6	94809185	C	T	0.200697	0.0518	-0.0450976	0.062	-0.01597	0.00598
rs192649835	2	220937909	G	T	0.218094	0.0616	-0.0955011	0.0623	-0.00018	0.00769
rs192924456	4	189948221	T	C	0.299697	0.0918	0.0275957	0.0969	-0.00451	0.01191
rs1934104	9	23257305	T	G	0.172296	0.0501	0.0329995	0.0584	0.00272	0.00468
rs1934949	13	79475580	A	C	0.0628997	0.0194	-0.0129029	0.0214	-0.00094	0.00209
rs193901	5	92124395	G	A	0.0571949	0.0172	0.0108992	0.0191	-0.00553	0.00188
rs193948	7	139681804	C	A	0.0497997	0.0157	0.00969686	0.0175	0.0003	0.00173
rs1944440	11	78979389	T	C	0.129799	0.0359	0.0495042	0.0408	-0.0116	0.00406
rs1944505	11	119838883	A	G	0.0582029	0.0175	0.0156962	0.0196	-0.00179	0.00188
rs1946247	5	160836620	G	T	0.0758988	0.0223	0.00739729	0.0245	-0.00841	0.00244
rs1957650	14	32711194	G	C	0.0704976	0.022	0.00979784	0.0243	-0.00074	0.00229
rs1957861	14	42326572	A	G	0.0749961	0.0234	0.0218985	0.0266	-0.00158	0.0026
rs1972926	15	91557186	T	C	0.0654038	0.019	0.0323994	0.0213	-0.00192	0.00215
rs1976136	7	3093665	C	G	0.078996	0.0228	0.0369971	0.0257	-0.00247	0.00233
rs1980418	8	30908709	A	G	0.0511968	0.0156	0.0441987	0.0174	-0.00782	0.00172
rs198145	16	24202615	A	G	0.0515008	0.0157	0.0116024	0.0175	-0.00071	0.00175
rs1981458	15	91416605	T	C	0.0848006	0.0258	0.0160997	0.0285	0.00139	0.00273
rs1983893	10	14643470	A	G	0.117596	0.0348	0.0937999	0.039	-0.00829	0.00342
rs1984883	5	61058278	A	G	0.0563992	0.016	0.0115036	0.018	-0.00427	0.00178
rs198645	6	143156363	A	T	0.0595982	0.0176	-0.00040008	0.0195	-0.00916	0.00194
rs199025	6	23443962	A	G	0.0542988	0.016	0.00870203	0.018	-0.00792	0.00173
rs1990505	5	148292149	T	C	0.0515957	0.016	0.0539009	0.0179	0.0007	0.00177
rs2000784	21	18451415	G	A	0.0577033	0.0164	0.0213973	0.0183	-0.00516	0.00179
rs2007598	4	161743230	G	A	0.074799	0.0199	0.0692965	0.0222	-0.00212	0.0022
rs2009025	4	70920812	C	A	0.0780048	0.022	0.0192032	0.0248	0.0004	0.00245
rs2009679	17	65539872	G	A	0.058795	0.0173	0.0248051	0.019	0.00123	0.00173
rs2019002	22	25652094	G	A	0.0517987	0.0161	0.0138048	0.0181	0.00146	0.00179
rs2025602	1	236152501	A	C	0.0592024	0.0177	0.0193025	0.02	-0.00286	0.00192
rs202880	21	18620752	A	C	0.0657971	0.0196	0.0590045	0.0218	-0.00206	0.00203
rs2040122	21	35913968	T	C	0.0507977	0.0154	0.00560427	0.0172	-0.00106	0.00172
rs2047853	8	107300316	C	T	0.055703	0.0155	0.00670241	0.0173	-0.00334	0.00171
rs2047854	8	107298378	G	C	0.0633978	0.0197	0.0229002	0.0218	-0.00331	0.00204
rs2052568	5	52414195	T	C	0.0587971	0.0154	0.0366983	0.0172	0.0012	0.0017
rs2055117	1	220988032	G	A	0.074896	0.021	-0.0165031	0.024	-0.00198	0.00233
rs2059834	5	119168718	T	C	0.0565032	0.0165	0.0262037	0.0184	-0.0006	0.00184
rs2062081	4	86431482	T	A	0.0610991	0.0181	0.0203048	0.0202	0.005	0.00201
rs2066414	9	5867119	C	T	0.0611948	0.0171	0.0464	0.0191	0.00287	0.00181
rs2068235	3	149852975	A	C	0.0642979	0.0164	-0.0182047	0.0184	0.0039	0.00187
rs2077959	16	17846024	T	A	0.0544034	0.0168	0.0114048	0.018	-0.00492	0.00177
rs2078229	9	126447981	C	T	0.143697	0.043	0.00619918	0.0499	-0.00487	0.00459
rs2085723	4	151206057	G	T	0.0561049	0.0159	0.0428971	0.0179	0.00101	0.00177
rs2090855	3	114876972	C	T	0.111803	0.0348	-0.023697	0.0405	-0.01277	0.00411
rs2097695	16	13528616	A	C	0.0539009	0.0157	0.0190965	0.0176	-0.0037	0.00171
rs2100208	12	26851052	A	G	0.0708964	0.0216	0.0264959	0.0243	0.00042	0.00244
rs2108056	7	80654259	A	G	0.0864987	0.0259	0.0341019	0.0293	-0.00548	0.0028
rs2115284	5	1055565	A	G	0.0595982	0.0179	-0.00619918	0.0189	-0.00179	0.00174
rs212178	16	72578131	G	A	0.126698	0.0232	0.0293979	0.0265	-0.01252	0.00274
rs2125258	4	163683042	C	G	0.0723021	0.0195	0.0443039	0.0219	-0.00341	0.00217
rs2128019	8	78994159	G	T	0.0677008	0.0205	0.012599	0.0228	0	0.00229
rs2138149	22	45635216	C	T	0.0538017	0.0169	-0.0141001	0.019	0.00458	0.00187
rs2140200	4	181790682	G	A	0.0577986	0.018	0.0206007	0.0201	0.00205	0.00196
rs214137	5	88251136	G	A	0.0600048	0.016	0.023197	0.018	-0.00901	0.00171
rs214908	11	17243353	C	T	0.110596	0.0343	0.0840014	0.0384	-0.00179	0.0037
rs2155954	18	34988515	T	C	0.0553022	0.0172	-0.00910129	0.0191	-0.00129	0.00184
rs2177422	2	215906723	A	G	0.0659001	0.0188	0.0299956	0.0211	-0.0023	0.00205
rs2180671	20	9134614	A	G	0.081202	0.0225	0.0160013	0.0238	0.00152	0.00222
rs2184977	1	246626232	A	G	0.0760996	0.0209	0.0178006	0.0237	-0.00342	0.00227
rs2185121	14	86401282	A	G	0.0582972	0.0154	0.0307038	0.0173	-0.00281	0.00172
rs2188652	7	118155360	C	T	0.0538967	0.0155	0.0034961	0.0174	0.00062	0.00171
rs220370	10	24588243	T	C	0.0511968	0.0159	0.0109993	0.0178	-0.00737	0.00171
rs2204003	11	20288810	C	T	0.0625033	0.0167	0.040697	0.0189	-0.0007	0.00185
rs220726	6	160324143	A	T	0.0654974	0.0183	0.0323026	0.0206	-0.00569	0.00208
rs221220	7	157284234	A	T	0.0625991	0.0158	0.0203025	0.0177	-0.00416	0.00177
rs2226005	9	120191517	G	A	0.0655951	0.0158	0.00839514	0.0177	-3e-05	0.00175
rs222903	1	96485694	A	C	0.0777015	0.0207	0.071902	0.0232	0.00698	0.00223
rs2237710	7	116337352	T	G	0.0728972	0.0172	0.0213994	0.019	-0.00316	0.00185
rs2239694	16	15701769	A	G	0.0654038	0.0188	-0.0101008	0.0214	-0.00233	0.00203
rs2242222	19	14268799	A	G	0.0802981	0.024	0.0356953	0.0272	-0.00267	0.00267
rs2246578	8	22744564	C	T	0.0644959	0.0161	0.00940408	0.0181	-0.00124	0.00171
rs2249656	10	129201649	T	C	0.0654974	0.0196	0.00580313	0.019	0.00093	0.00171
rs2250522	2	204301296	A	G	0.0575989	0.0157	0.0243999	0.0176	0.0017	0.00174
rs2251030	12	92862448	A	G	0.0613961	0.019	-0.005103	0.0215	-0.00053	0.002
rs2252909	17	2278609	T	C	0.0560967	0.0172	0.0452984	0.0193	-0.00245	0.00179
rs2255543	3	120389316	T	A	0.0635044	0.0173	0.0268985	0.0194	0.00011	0.00203
rs2256426	11	93703287	A	G	0.0603987	0.0179	0.0160997	0.0199	0.0001	0.002
rs2260394	2	121995151	T	C	0.116297	0.0334	0.0338022	0.0366	0.00063	0.00356
rs2263664	20	1543409	T	G	0.0597018	0.0175	0.0222017	0.0197	0.00057	0.002
rs2269454	9	116822650	C	T	0.0643999	0.0186	0.00969686	0.0209	0.00364	0.00188
rs2271831	11	15261668	T	C	0.0535029	0.0153	0.0242047	0.0171	0.00095	0.0017
rs227233	20	56502597	C	T	0.0538967	0.0153	0.00800193	0.0172	-0.0005	0.00171
rs2274588	6	36995535	G	C	0.0824038	0.0236	0.0671018	0.0264	-0.00308	0.00264
rs2275558	1	164529120	A	G	0.0666956	0.019	0.0254046	0.0214	-0.00153	0.00242
rs227768	2	71864377	A	G	0.0930986	0.0275	0.0461963	0.0304	0.00089	0.00278
rs2277878	2	132275396	T	C	0.0553022	0.0173	0.0271968	0.019	0.00054	0.00185
rs2278701	15	80695115	T	C	0.0537967	0.0164	0.0030952	0.0184	0.00144	0.00186
rs2283119	8	17937742	C	A	0.0496	0.0156	-0.0126003	0.0175	-0.00344	0.00172
rs2287095	2	70931339	G	A	0.0730977	0.0177	0.0222967	0.0197	-0.00035	0.00193
rs2287270	2	15650568	C	T	0.0557982	0.0174	0.0367988	0.0195	-0.00725	0.0018
rs228836	20	50065648	G	A	0.0562953	0.0161	-0.0192044	0.0182	0.00038	0.00173
rs2288772	18	55915325	G	A	0.0668986	0.0167	0.0732053	0.0188	-0.00305	0.00183
rs2290512	2	197085823	C	T	0.0907018	0.0218	0.0140989	0.0241	0.00191	0.00228
rs229218	14	31000949	A	T	0.052896	0.0164	0.00970278	0.0182	-0.00143	0.00181
rs2299543	7	126799311	C	G	0.059504	0.018	0.0278972	0.0201	-0.00653	0.00199
rs2302793	8	129108697	A	G	0.0605023	0.0155	0.0147999	0.0173	-0.00244	0.0017
rs2305013	11	120340060	T	A	0.112698	0.0327	0.0575973	0.037	-0.00499	0.00386
rs2305348	17	74084428	C	G	0.061302	0.0181	-0.00589736	0.0191	0.00283	0.00178
rs2317202	3	82624387	G	T	0.0781994	0.021	0.036996	0.0237	-0.00447	0.00227
rs2328621	20	21231919	C	T	0.0860046	0.0184	0.0367988	0.0207	-0.00039	0.00208
rs2333624	18	64474174	C	T	0.0603978	0.0188	0.033805	0.021	0.00037	0.00203
rs2339458	8	93201637	G	A	0.0611948	0.0156	-0.00669752	0.0174	-0.00459	0.00173
rs2345838	14	57459136	C	T	0.054604	0.0169	0.0212951	0.019	-0.00421	0.00186
rs2349581	4	112217781	C	G	0.0531995	0.0162	0.00860289	0.0181	0.00124	0.0018
rs2352480	7	137943554	A	G	0.0744022	0.0206	0.0485997	0.0219	0.00223	0.00206
rs2362755	3	24716668	G	T	0.0570996	0.0158	0.0235962	0.0176	-0.00096	0.00173
rs2365504	7	156405131	C	T	0.0615988	0.0194	0.0251024	0.0216	-0.00042	0.0022
rs2373929	7	150714812	G	A	0.0538017	0.0167	0.0137035	0.0187	-0.00511	0.00172
rs2375269	11	69876894	G	A	0.0532953	0.0154	0.0399994	0.0172	0.00304	0.00171
rs2382989	19	17958182	C	T	0.060196	0.0188	0.031501	0.0208	0.00252	0.00186
rs2385681	8	127553029	C	T	0.0786969	0.0224	0.0515986	0.025	0.00016	0.00234
rs2391734	1	96604591	T	G	0.1074	0.018	0.0853976	0.0201	0.00505	0.00188
rs2391769	1	96978961	G	A	0.0856995	0.016	0.0901983	0.0179	-0.00164	0.00178
rs2393464	12	119475650	C	A	0.093399	0.0245	0.0494949	0.0272	0.00235	0.00263
rs2396301	7	110666825	G	A	0.0660971	0.0164	0.0390007	0.0183	0.00242	0.00181
rs2407902	16	61529433	C	T	0.060504	0.0174	-0.000499875	0.0196	-0.00342	0.00195
rs241373	16	74823284	C	T	0.190205	0.0519	0.0187955	0.0553	-0.00052	0.00591
rs2425672	20	43526137	G	A	0.0509986	0.0156	0.0196008	0.0175	-0.00464	0.00171
rs2426847	20	58389089	C	G	0.0769981	0.0199	-0.015205	0.0217	-0.00392	0.00199
rs2447091	17	2296014	C	T	0.0610034	0.0166	0.046201	0.0186	-0.00825	0.00176
rs2451466	10	106543672	A	G	0.061697	0.0184	0.0258042	0.0207	-0.01221	0.00204
rs2474712	10	33497709	C	T	0.0688036	0.0191	0.0332983	0.0214	-0.00743	0.00215
rs2483702	10	25643525	G	A	0.106795	0.0249	0.0605996	0.0282	-0.00347	0.00268
rs248607	5	141070510	G	A	0.0663962	0.0204	0.0734959	0.0228	-0.00605	0.00229
rs2486407	6	149299929	G	A	0.0586996	0.016	0.0201007	0.0179	-0.00128	0.00176
rs2489642	9	132304132	G	A	0.0643039	0.0183	-0.00259663	0.0207	-0.00481	0.00198
rs2494117	1	194504223	C	A	0.0861027	0.0254	0.0440982	0.0287	-0.00094	0.00264
rs2498581	6	166277064	C	T	0.0654029	0.0191	-0.0150955	0.0218	-0.00554	0.00216
rs2499527	1	61871391	G	A	0.0663962	0.0178	0.0122042	0.0198	-0.00265	0.00191
rs249983	5	107110731	A	G	0.050503	0.0157	-0.036301	0.0176	-0.00283	0.00173
rs250274	5	92273400	T	G	0.0575989	0.0154	0.0645979	0.0172	0.00197	0.0017
rs2502946	6	98622734	G	C	0.072001	0.0213	0.0819044	0.024	0.01264	0.00233
rs2514601	8	119648391	A	G	0.052099	0.016	0.0146029	0.018	-0.00413	0.00178
rs2520110	16	26573543	A	T	0.0589008	0.0168	0.0255995	0.0187	-0.00745	0.00174
rs2532084	4	15881156	A	G	0.0703	0.021	0.0311013	0.0236	-0.0041	0.00229
rs2535480	15	97557886	C	T	0.0698969	0.019	0.0222047	0.0214	-0.00298	0.00209
rs2538910	7	88272436	C	T	0.0933002	0.0274	-0.00390238	0.0314	0.00375	0.0028
rs2545999	19	35419931	A	G	0.0499038	0.0155	0.0341985	0.0173	-0.00128	0.00173
rs2561567	19	41147087	T	C	0.0540999	0.0168	0.0160013	0.0187	0.00198	0.00174
rs2564993	5	53860775	T	C	0.0611986	0.0156	0.0321961	0.0174	-0.00227	0.00171
rs2570277	10	17751797	A	G	0.0715017	0.0223	0.0262037	0.0252	0.00233	0.00253
rs2579650	2	120226809	G	A	0.0603978	0.0187	0.00480151	0.0189	-0.00369	0.00173
rs2584265	19	53575642	T	C	0.0535029	0.0168	0.00039992	0.0189	0.00026	0.00179
rs258662	7	81725390	T	C	0.0575989	0.0155	0.012304	0.0174	-0.00363	0.00171
rs2591106	18	28309918	T	C	0.0503033	0.0155	0.0278	0.0173	-0.00104	0.00172
rs2602113	4	89660853	G	A	0.0802994	0.0205	-0.00999983	0.0226	0.00258	0.00223
rs2605503	10	68372621	T	C	0.0515008	0.0162	-0.0221025	0.0181	-0.0035	0.00171
rs2612570	18	42974150	A	C	0.0627025	0.0197	-0.027104	0.0226	0.00061	0.00217
rs2613559	6	95838658	C	G	0.0555009	0.0169	0.0134985	0.0191	0.00217	0.00184
rs2613614	7	111254907	G	T	0.0706049	0.021	0.0135007	0.0232	0.00199	0.00244
rs2617041	8	4504717	C	G	0.0712038	0.0196	0.0133998	0.0224	-0.00212	0.00207
rs2623245	15	52143878	T	A	0.0496	0.0155	0.0505041	0.0173	0.00348	0.00172
rs262935	6	37137426	C	A	0.168395	0.0514	0.124702	0.0569	0.00323	0.00592
rs2639219	3	81055226	G	A	0.0551956	0.0165	0.0462953	0.0185	-0.00073	0.00184
rs2645303	1	119555146	G	T	0.0570996	0.0154	0.0235041	0.0172	-0.00141	0.00171
rs2646126	16	84888597	G	C	0.055703	0.017	0.0426988	0.019	-0.00146	0.00186
rs2648876	8	129072966	A	G	0.0497992	0.0156	0.0203025	0.0174	-0.00189	0.00175
rs2658506	4	16704804	A	C	0.0505981	0.0155	0.0166014	0.0173	-0.00144	0.00171
rs2659681	3	128149997	C	A	0.065798	0.0157	0.0239034	0.0177	-0.00132	0.00171
rs2666072	4	179301526	A	G	0.0548006	0.0168	-0.0103029	0.019	-0.00406	0.00188
rs2666797	9	19343291	C	T	0.0677972	0.0199	0.0331949	0.0224	0.0009	0.002
rs2670128	10	79369911	G	A	0.0589966	0.0154	0.0124978	0.0172	0.00272	0.0017
rs2676507	2	173729572	G	A	0.0582013	0.0168	-0.0284028	0.0187	-0.00839	0.00181
rs2686742	3	12995709	C	T	0.054604	0.0155	0.0104039	0.0173	0.00224	0.0017
rs2692077	8	42808626	C	G	0.0690969	0.0216	0.0330962	0.0241	-0.00525	0.00251
rs2700464	3	41522811	T	C	0.0575989	0.0179	0.0218985	0.0202	-0.00017	0.00187
rs2710882	1	930923	G	A	0.0802019	0.0228	0.0258	0.0241	-0.00232	0.00231
rs2711834	11	29493655	A	G	0.0795965	0.0234	0.0227004	0.026	0.0057	0.00244
rs271333	1	30110726	C	A	0.065104	0.0162	0.0299954	0.018	0.00289	0.00174
rs271748	1	234627055	G	A	0.060196	0.0171	0.0239956	0.0187	-0.00616	0.00173
rs271754	1	234629148	A	G	0.0624958	0.0186	0.0308977	0.0209	-0.00425	0.00195
rs2730850	6	93182233	C	T	0.0836969	0.0243	0.017197	0.0267	0.00321	0.00257
rs2737058	21	29927808	T	G	0.0633034	0.0162	0.0178989	0.018	0.00314	0.00179
rs2744296	6	25310067	A	G	0.052896	0.0154	0.0423025	0.0173	0.00087	0.0017
rs2755149	11	34313693	C	T	0.0536962	0.0165	0.0159973	0.0185	-0.0041	0.00173
rs2788180	10	115049380	G	A	0.0757046	0.0206	0.0596014	0.023	0.00481	0.00206
rs2789546	1	112143899	G	C	0.0698003	0.0203	0.00270365	0.023	-0.00097	0.00222
rs2801578	1	66332655	A	T	0.0624019	0.0158	0.0202045	0.0176	-0.00227	0.0017
rs2802656	1	215214182	C	T	0.100605	0.024	0.0399994	0.0265	-0.00103	0.00249
rs2803245	1	63333210	C	T	0.0555021	0.0169	0.0568984	0.0189	0.00164	0.00185
rs2808541	9	101357407	C	T	0.124804	0.0369	0.00749804	0.04	0.0022	0.00388
rs2811911	9	86252178	G	A	0.053	0.0154	0.0293979	0.0172	-0.00195	0.0017
rs281297	15	47685504	C	T	0.0855034	0.0165	0.0213973	0.0185	-0.00878	0.00176
rs2813758	1	90568364	C	G	0.0551982	0.0155	0.0142973	0.0174	0.002	0.0017
rs281446	5	67371603	C	T	0.0544034	0.0164	-0.00590255	0.0183	-0.00113	0.00174
rs2814561	10	115054351	T	C	0.0697033	0.0163	0.0471984	0.0183	0.00105	0.00173
rs2817094	6	53082846	G	A	0.0564011	0.0157	0.0319035	0.0175	0.00058	0.00175
rs2822935	21	16168754	G	A	0.0887001	0.0275	0.0442968	0.03	-0.00016	0.00285
rs2827688	21	24091919	C	A	0.0814053	0.0215	0.017604	0.0244	-0.00109	0.00239
rs2828097	21	24752515	A	G	0.0898955	0.0283	0.0416025	0.0321	-0.00193	0.00311
rs2831915	21	29960373	T	C	0.0895024	0.0254	0.0205964	0.0279	-0.00224	0.00283
rs2836356	21	39760711	C	T	0.054604	0.0165	0.014799	0.0185	0.00037	0.0017
rs2837426	21	41454734	T	C	0.061001	0.0191	0.0363994	0.0214	0.0008	0.00214
rs2839398	21	43286352	G	C	0.103695	0.0256	0.0194989	0.0294	-0.00208	0.00302
rs28400431	8	143698404	A	C	0.0539956	0.0161	0.031799	0.0181	-0.00149	0.0017
rs2841417	1	238931061	A	G	0.067696	0.0179	0.00860289	0.0202	-0.00463	0.00186
rs2841577	1	215211567	G	C	0.0549949	0.0156	0.0235962	0.0175	-0.00087	0.00172
rs28422934	16	77746591	G	C	0.132195	0.0395	0.177298	0.0436	0.00428	0.00394
rs28427514	3	7851532	G	C	0.170397	0.0485	0.0674976	0.0555	-0.00798	0.00466
rs28434655	19	17280086	A	G	0.0654038	0.0197	0.0210959	0.0222	0.00156	0.00209
rs28435662	16	27180647	G	A	0.0622052	0.0155	0.0488017	0.0174	-0.00103	0.00175
rs28437690	9	8767276	C	A	0.161296	0.0429	0.0366951	0.0499	-0.00044	0.0048
rs28448404	13	91973621	G	A	0.0786969	0.023	0.00250313	0.0251	-0.00399	0.00232
rs2845393	22	17525970	T	G	0.0542988	0.0155	0.00659818	0.0173	-0.00112	0.0017
rs28510092	8	10063188	T	G	0.156303	0.0469	0.0141987	0.0543	-0.00181	0.00578
rs28535305	3	106922815	A	C	0.123102	0.0347	0.0940002	0.0367	-0.00291	0.00338
rs28536079	15	80086509	G	A	0.179103	0.0448	0.101302	0.0491	0.0042	0.00462
rs2854942	14	95060359	C	T	0.050704	0.0159	0.0288008	0.0177	-0.00109	0.00173
rs28574269	8	55265156	T	A	0.0902968	0.0264	0.0713993	0.0296	-0.00298	0.00274
rs28626563	15	79309096	C	T	0.101501	0.0228	0.00619918	0.0251	-0.00883	0.00244
rs28645432	10	14307673	C	A	0.0906033	0.0273	0.0511038	0.0308	-0.00826	0.00298
rs286492	10	90022647	T	C	0.0720043	0.0215	0.00299551	0.0244	0.00073	0.00235
rs28651622	11	69704273	T	C	0.0636037	0.0169	0.0353961	0.019	0.00082	0.00191
rs28656417	4	81154997	G	C	0.145604	0.0418	0.0517039	0.0456	-0.00302	0.00437
rs28657372	4	105375274	G	A	0.0529051	0.016	0.0613968	0.0179	-0.00581	0.00176
rs2867484	20	41169938	T	C	0.0570984	0.0163	0.0288984	0.0182	-0.00196	0.00176
rs28685840	4	807523	A	C	0.0628997	0.0158	0.0394034	0.0177	0.0067	0.00173
rs28690777	16	7613927	A	C	0.0560967	0.0159	-0.0183982	0.0178	-0.00264	0.00174
rs28695882	22	49232869	G	A	0.0608972	0.0159	0.00559563	0.0178	-0.00674	0.00174
rs28698233	18	39282418	C	T	0.0782967	0.0189	0.0428971	0.0211	-0.00558	0.00207
rs28733728	4	163714252	C	T	0.0582013	0.0167	0.00409839	0.0185	-0.00666	0.00182
rs2875004	4	22145144	C	G	0.199203	0.0548	0.0819025	0.06	-0.0114	0.00594
rs2876600	6	145344075	G	A	0.0600048	0.0179	0.0242005	0.0201	0.00146	0.00198
rs288170	5	107356374	A	T	0.0701043	0.0206	0.0057037	0.0228	-0.00157	0.0023
rs28859631	4	27222114	T	A	0.0513986	0.0157	0.00480151	0.0176	-0.0008	0.00174
rs2886639	3	20577894	C	T	0.0503043	0.0154	0.013298	0.0172	-0.00562	0.0017
rs28885422	7	49100170	C	T	0.312303	0.0812	0.0164953	0.0788	0.00234	0.00566
rs2891171	9	22535511	T	C	0.0860034	0.0231	0.017496	0.0263	0.00329	0.00248
rs2892929	7	19420559	T	A	0.0955972	0.0243	0.0603022	0.0275	0.00351	0.00266
rs2892943	2	166114952	A	G	0.0676026	0.0208	0.061603	0.0234	-0.00152	0.00231
rs289439	15	98217083	A	G	0.0936998	0.0289	-0.0398017	0.0293	-0.0005	0.00272
rs2902548	10	104487382	C	T	0.0698003	0.0209	0.0249999	0.0233	0.00444	0.00232
rs2910228	5	166081350	G	C	0.0570996	0.0171	0.0105959	0.0192	0.00125	0.00189
rs2915818	5	151115290	A	T	0.0590988	0.017	0.0209001	0.0189	0.00204	0.00183
rs2916454	4	4258405	A	G	0.0673034	0.0194	0.0377003	0.0216	0.00301	0.0021
rs2917756	7	2607339	A	G	0.0531995	0.0162	0.0227004	0.0181	0.00135	0.00185
rs2926559	3	53673463	C	G	0.122403	0.0385	0.0533986	0.0438	-0.01639	0.00378
rs2941432	8	76532219	A	T	0.0537019	0.0155	0.0297044	0.0174	-0.00281	0.00175
rs2949756	7	143207962	C	G	0.114801	0.0353	0.0942005	0.0392	-0.0091	0.00379
rs2963230	5	103714957	T	C	0.052896	0.0155	0.0295976	0.0174	-0.00589	0.00171
rs2966858	16	85321483	T	C	0.0855995	0.025	-0.000300045	0.0242	0.00058	0.00214
rs2968932	4	130913868	G	C	0.0577033	0.0179	0.00559563	0.0199	-0.00543	0.00198
rs2971882	2	54861172	G	A	0.050704	0.0154	0.0217958	0.0172	-0.00019	0.0017
rs29752	5	31660751	T	C	0.106403	0.0291	0.0336959	0.0331	-0.00465	0.00327
rs2979710	8	80652442	A	G	0.084001	0.0224	0.0683967	0.025	-0.00317	0.00254
rs2982905	6	162155632	T	G	0.100904	0.0287	-0.00800193	0.0312	0.00027	0.00319
rs2992382	10	84465296	C	G	0.0558036	0.0163	0.0372958	0.0183	0.00195	0.00183
rs299823	17	63140960	C	G	0.0697033	0.0199	0.0326995	0.0224	-0.00199	0.00214
rs300493	12	78601785	A	G	0.0551982	0.0161	0.0392976	0.0181	0.00035	0.00172
rs3007061	14	47238606	C	T	0.0660009	0.0167	0.0344983	0.0186	-0.0027	0.00177
rs3019849	11	70685103	C	G	0.0535976	0.016	0.0338989	0.0179	-0.00369	0.00178
rs303572	9	106102008	G	T	0.0668986	0.0193	0.0385018	0.0216	0.00352	0.00211
rs303722	9	14470106	T	C	0.075497	0.0184	0.0479041	0.0207	-0.00448	0.00203
rs3114508	5	29717663	A	G	0.0605023	0.018	0.0400953	0.0202	-0.00459	0.0019
rs3118137	1	92653461	A	G	0.0579953	0.0159	0.0243023	0.0178	-0.00507	0.00174
rs3131754	1	58143696	A	G	0.0838999	0.021	0.00679685	0.0236	-0.00074	0.00238
rs314712	2	125567543	T	C	0.0669014	0.0186	0.0562007	0.0209	-0.00219	0.00209
rs315660	10	36510736	T	C	0.0657035	0.0192	0.0179971	0.0217	-0.00114	0.00212
rs316387	5	123573389	A	T	0.059504	0.0187	0.0200967	0.0209	0.00446	0.00202
rs3194	7	148114265	C	A	0.051904	0.0157	0.0253999	0.0176	0.00264	0.00173
rs321331	6	45722239	C	T	0.0513038	0.0155	0.0246001	0.0173	-0.0015	0.00172
rs321624	4	47995983	A	T	0.187201	0.0561	0.127698	0.063	0.00551	0.00545
rs322660	3	25324577	A	G	0.132098	0.037	0.0127978	0.0403	-0.00296	0.00418
rs325248	5	143118776	C	T	0.0532953	0.0156	-0.00939572	0.0175	-0.0044	0.00173
rs325506	5	104012303	C	G	0.0785986	0.0156	0.0524027	0.0175	-0.00739	0.00171
rs326020	5	125297247	G	T	0.0542028	0.0154	0.0469029	0.0173	0.00078	0.00174
rs326226	7	130867682	G	T	0.0568984	0.0176	0.00959589	0.0196	0.00075	0.0019
rs326712	11	29672674	T	G	0.0503984	0.0154	0.00899938	0.0173	-0.00696	0.0017
rs332611	6	124713527	C	T	0.0586996	0.0171	0.0527048	0.0191	-0.00287	0.00182
rs336640	3	18617188	A	G	0.0708964	0.02	0.0397975	0.0222	0.0002	0.00215
rs338857	5	111869430	C	A	0.0579046	0.0182	-0.0161981	0.0202	-0.00765	0.00193
rs34018366	2	137850399	G	A	0.0623968	0.0173	0.00369682	0.0194	0.00239	0.00182
rs340199	4	86350683	A	C	0.0694981	0.0175	0.00420116	0.0195	0.00168	0.00177
rs34032599	2	184148768	G	C	0.0513038	0.0159	0.0140989	0.0178	-0.0024	0.00175
rs34033784	11	74672124	G	C	0.166799	0.0487	0.0559039	0.0553	-0.00102	0.00557
rs34034399	8	462116	G	C	0.0515038	0.0162	0.00920221	0.0181	0.00102	0.0018
rs34068624	10	134923052	G	T	0.0817959	0.0246	0.0517987	0.0243	-0.00335	0.00218
rs34105068	1	215301332	A	C	0.0575045	0.0174	-0.00480151	0.0196	0.00068	0.00186
rs34122754	2	9884076	C	G	0.061603	0.0156	0.00999983	0.0175	-0.00503	0.0018
rs34130892	8	40599481	A	G	0.117801	0.0356	0.0172995	0.0348	0.0012	0.00302
rs34137899	7	82885212	C	T	0.0534957	0.0154	0.0162005	0.0172	-0.001	0.00174
rs34145929	4	161764973	T	C	0.0851037	0.0257	0.0666956	0.0288	-0.00284	0.00271
rs34153877	3	136021052	A	C	0.0664991	0.0202	-0.00670241	0.0231	-0.00393	0.0021
rs34171692	18	24272286	T	G	0.109903	0.0334	0.0446961	0.0363	0.00212	0.00313
rs34265691	8	129835964	T	A	0.175294	0.0499	0.101601	0.0571	-0.00201	0.00478
rs34270657	16	72042635	G	A	0.0891045	0.0233	-0.0010994	0.0265	-0.00786	0.0028
rs34280223	5	59727040	G	A	0.0622052	0.0176	0.013298	0.0196	0.0013	0.00191
rs34281597	3	67081848	A	G	0.0746992	0.0212	0.0315956	0.0235	-0.00109	0.00219
rs34308678	4	164059461	C	T	0.0719042	0.0206	0.0113036	0.0232	0.00089	0.00219
rs34308851	1	96049011	C	T	0.0754997	0.0218	0.0593997	0.0246	-0.00082	0.00244
rs34309114	13	109446214	G	A	0.083599	0.0234	0.0289037	0.0264	0.00468	0.00261
rs34333191	7	85452257	C	T	0.107095	0.0308	0.0641972	0.035	0.00191	0.00365
rs34382301	2	2586973	T	A	0.0942997	0.0267	0.0225013	0.0303	-0.00576	0.00314
rs34438523	4	127957122	C	T	0.063302	0.0192	0.0180011	0.0214	0.00153	0.00207
rs34451344	1	109832483	A	C	0.106897	0.028	-0.0172988	0.0322	-0.00039	0.00329
rs34473233	6	158140094	C	T	0.0551005	0.0173	0.00190181	0.0192	0.00038	0.00193
rs34517613	17	26610252	T	C	0.084001	0.0238	0.0746992	0.0266	0.00478	0.00259
rs34543748	18	3102161	A	G	0.113597	0.0352	0.0622045	0.0402	0.00021	0.00356
rs34577247	12	57578673	G	A	0.180096	0.0527	0.0887001	0.0584	-0.00142	0.00584
rs34589364	15	101172860	A	G	0.0622985	0.0194	0.0166014	0.0216	0.00288	0.00202
rs345986	3	156395329	G	T	0.0527048	0.0158	0.0175023	0.0176	-0.00505	0.00173
rs34654575	1	22482530	A	G	0.0983963	0.0291	0.0167981	0.0318	-0.00251	0.00294
rs34662959	6	43673044	T	C	0.0562007	0.0164	0.0213015	0.0183	-0.00153	0.0018
rs34746155	2	118512268	G	T	0.121704	0.0357	0.063302	0.0393	0.00027	0.00359
rs34774571	17	10118395	T	G	0.0763961	0.0197	0.0569	0.0222	0.00121	0.00223
rs34806553	1	47065426	T	C	0.0704025	0.0175	0.0227981	0.0195	-0.00255	0.00201
rs34825990	6	15278053	T	A	0.0641013	0.0163	0.0198048	0.0183	-0.00185	0.0018
rs34884031	1	151423038	A	C	0.0636037	0.02	0.0497992	0.0225	0.00483	0.00226
rs34894322	3	103660156	A	G	0.0767017	0.0228	0.0260965	0.0253	0.00175	0.00237
rs34908977	6	42092335	A	G	0.0746992	0.0221	0.047599	0.0249	-0.00128	0.00239
rs34915489	7	7890115	C	T	0.055703	0.0155	0.0130042	0.0174	-0.00138	0.00172
rs34935453	12	119398270	C	T	0.0891045	0.0275	0.0221025	0.0301	-0.00595	0.00288
rs34943930	8	64431043	A	G	0.0894019	0.0265	0.0535976	0.0299	0.00388	0.00274
rs34988193	15	65235776	A	G	0.0517002	0.0162	0.0139029	0.018	-0.00458	0.0018
rs35029439	16	13407614	T	G	0.0693955	0.0192	0.0194987	0.0217	-0.00114	0.00211
rs35032634	16	12989073	C	G	0.0546018	0.0166	0.0128965	0.0185	-0.00338	0.00174
rs35056636	19	56814440	G	C	0.100196	0.0259	0.0492953	0.0293	-0.00164	0.00279
rs35135975	22	36961355	G	A	0.133794	0.0369	0.0320997	0.0359	-0.00385	0.00355
rs35150274	19	31889697	C	G	0.0915029	0.0222	0.036303	0.0247	-0.00026	0.00216
rs35162002	18	52834988	C	T	0.118502	0.0309	-0.00610135	0.0354	-0.00952	0.00339
rs35174977	11	42808742	G	A	0.0724954	0.0175	0.0356997	0.0197	-0.00375	0.00195
rs35213026	7	88158272	T	C	0.1413	0.0407	0.094801	0.0455	-0.00693	0.00448
rs35218520	5	159634283	G	A	0.105205	0.0313	0.0668986	0.0355	0.00145	0.00332
rs35221505	3	169523028	A	G	0.205102	0.0633	0.0889994	0.0731	0.01366	0.00587
rs35244581	2	156436370	G	A	0.162801	0.0404	0.0212951	0.047	-0.0104	0.00501
rs35402486	2	10803788	G	T	0.196903	0.0549	0.0694037	0.0541	-0.0063	0.00628
rs35459437	16	73182252	G	A	0.0575973	0.017	-0.0110982	0.0191	-0.00588	0.0019
rs35468045	5	86733378	A	G	0.126897	0.0366	0.059796	0.0403	-0.00237	0.00439
rs35485741	1	151241909	G	C	0.0852965	0.0258	0.0744973	0.029	0.00715	0.0027
rs35495115	10	30253250	T	A	0.0734959	0.0228	0.0396976	0.0255	-0.00061	0.00251
rs35503856	9	116838326	C	T	0.0630037	0.0168	-0.0119977	0.0188	0.00188	0.00173
rs35510569	7	40360789	T	C	0.188403	0.0585	0.1366	0.0657	-0.00594	0.00668
rs35514109	11	87863638	C	T	0.105005	0.029	0.00910129	0.032	-0.00254	0.00315
rs35518820	1	99035830	C	T	0.0571949	0.0163	0.0683966	0.0183	-0.00435	0.0018
rs35545558	3	127707458	T	G	0.0661996	0.0188	0.045499	0.0212	-0.00355	0.00206
rs35550811	7	100899191	T	G	0.0628997	0.017	0.00580313	0.0192	-0.00449	0.00189
rs35590211	17	65261210	A	G	0.0697965	0.0169	0.0491044	0.019	-0.00037	0.00187
rs35599654	2	142209194	T	A	0.0660971	0.0202	0.0404991	0.0226	-0.00752	0.00214
rs35604858	3	147084749	T	A	0.0717001	0.0205	0.0290993	0.023	0.00256	0.00218
rs35640899	6	157874627	G	A	0.0674976	0.017	0.00190181	0.0191	-0.00291	0.00198
rs35658432	2	221269259	T	G	0.0679016	0.0211	0.0173978	0.0238	-0.00492	0.00235
rs35662118	10	102052884	T	C	0.133298	0.0375	0.153202	0.0417	-0.00594	0.00366
rs35687015	1	145674149	T	A	0.073399	0.016	0.0320997	0.0179	-0.00604	0.00176
rs35747291	2	215215851	T	C	0.106601	0.0197	-0.0232993	0.0227	0.00197	0.00228
rs357536	9	98153274	G	A	0.0505988	0.0159	0.0267034	0.0178	-0.00227	0.00175
rs35772949	6	42971843	A	G	0.142298	0.0444	0.0425038	0.0506	0.013	0.00497
rs35833814	19	33842329	T	G	0.138901	0.0437	0.0481995	0.0497	-0.00451	0.00478
rs35881303	6	33461779	A	G	0.0544977	0.0159	0.0217028	0.0177	-0.00296	0.00173
rs35888476	2	232347046	G	A	0.0953992	0.028	0.0766003	0.0313	0.00336	0.00293
rs36000893	8	568610	C	T	0.0497997	0.0156	0.0143018	0.0174	-0.00204	0.00171
rs360743	3	13062943	A	G	0.0970995	0.0292	0.00659818	0.0333	-0.00045	0.00308
rs36085286	2	215973791	A	G	0.0994018	0.0262	0.0752002	0.0293	0.00021	0.00295
rs36092443	17	47465598	A	G	0.145502	0.0371	0.147497	0.0415	-0.00326	0.00407
rs36121447	5	164266099	T	C	0.1612	0.0484	0.0167981	0.056	-0.00104	0.00492
rs361222	3	12922716	T	A	0.057502	0.016	0.0130954	0.0178	0.0024	0.00176
rs370685	21	16069025	A	C	0.0611986	0.0188	-0.00729656	0.0212	-0.0017	0.00205
rs37088	7	81610372	C	T	0.0613011	0.0165	0.0544034	0.0184	0.00032	0.00179
rs3754909	2	20252352	A	G	0.0526019	0.0162	-0.00230265	0.0181	0.00116	0.00178
rs3760260	17	64960229	A	G	0.052896	0.0154	0.0198026	0.0171	-0.00268	0.00172
rs3764002	12	108618630	C	T	0.0660971	0.0175	-0.00840458	0.0194	-0.00773	0.00194
rs3769184	2	174019920	A	G	0.0605964	0.0161	0.00550482	0.018	-0.00764	0.00176
rs3770044	2	178625687	C	A	0.0676045	0.021	0.0166986	0.0233	-0.00651	0.00223
rs3773648	3	30716288	C	G	0.186397	0.0584	0.198498	0.0651	-0.00348	0.00735
rs3774548	3	53751064	A	G	0.0542041	0.0164	0.0116024	0.0184	-0.00769	0.00173
rs3774800	3	49334768	G	A	0.0695966	0.0159	0.0507987	0.0179	-0.00419	0.00177
rs3782399	12	54889939	A	G	0.145796	0.0343	-0.0591027	0.0363	-0.0044	0.00355
rs3787105	20	62274317	C	T	0.0620031	0.0177	0.0136021	0.0199	-0.00042	0.00191
rs3789253	9	116131508	C	G	0.058599	0.0179	0.0341019	0.02	0.00141	0.00188
rs3792212	2	241406965	C	T	0.0608015	0.0183	0.0131967	0.0197	0.00054	0.00186
rs3794565	15	52655366	A	G	0.0753023	0.023	0.0795041	0.0257	-0.00079	0.00252
rs3796191	3	125872384	G	A	0.115602	0.035	0.0766003	0.0398	-3e-05	0.00407
rs379884	5	21093237	A	C	0.117499	0.0337	0.0773036	0.0376	0.00191	0.0035
rs3802065	7	92730328	G	A	0.291302	0.0907	0.0182964	0.0945	0.00402	0.00846
rs3806041	6	70860739	A	C	0.0712969	0.0154	0.0397975	0.0173	-0.00045	0.00172
rs3811479	1	230469238	A	T	0.0823999	0.0242	0.0311982	0.0268	-0.00036	0.00254
rs3814541	9	109689752	T	C	0.0703	0.0213	0.011296	0.0243	-0.0119	0.00239
rs3821269	2	70698590	A	G	0.0495994	0.0155	0.0327963	0.0173	0.00145	0.0017
rs3823246	6	13794521	C	A	0.0589011	0.0165	-0.012699	0.0185	-0.00395	0.00177
rs3823920	7	81780722	A	T	0.0542988	0.0169	0.0423025	0.0188	-0.00206	0.00181
rs383105	5	173023581	T	G	0.0841021	0.026	0.00059982	0.0297	-0.00598	0.00281
rs3844067	1	234884718	G	C	0.0517987	0.0155	0.0116982	0.0174	-0.0026	0.00171
rs3845412	1	180893161	C	T	0.0544984	0.016	0.00339576	0.018	-0.00062	0.00174
rs3847492	10	121585598	T	C	0.0651977	0.0186	0.00039992	0.021	-9e-05	0.0021
rs3857913	8	93183772	A	G	0.0595982	0.0168	0.0154008	0.0187	-0.00073	0.00182
rs3858268	10	2597130	T	C	0.054403	0.016	0.0308977	0.0178	-0.00395	0.00176
rs3862018	10	115327688	T	C	0.0712038	0.0172	0.0560022	0.0192	-0.00248	0.00188
rs3865183	16	82639600	C	T	0.0527997	0.0161	0.0174005	0.0179	-0.00561	0.0018
rs3884534	5	3301209	A	G	0.0565032	0.0172	0.0399993	0.0188	-0.00269	0.00173
rs3887195	12	27766579	T	C	0.064701	0.02	0.0218985	0.0226	-0.00402	0.00216
rs3893739	16	87069462	T	C	0.064701	0.0166	0.0467977	0.0185	0.00068	0.00175
rs389422	6	14946210	C	T	0.0685037	0.0211	0.0260976	0.0238	-0.00612	0.00236
rs3909615	14	36755735	A	C	0.112301	0.0347	0.0432989	0.0398	-0.01126	0.00355
rs3910620	10	24457977	T	C	0.0999992	0.0236	0.0590045	0.0265	-0.0024	0.00249
rs3915607	18	34908207	A	G	0.0618004	0.0158	0.0128965	0.0177	-0.0008	0.00173
rs3915786	5	526971	T	C	0.154102	0.043	0.0811006	0.048	-0.00011	0.00496
rs392198	6	83299986	C	T	0.0596014	0.0169	0.0309026	0.019	-0.00077	0.0018
rs394536	4	168794095	G	T	0.0540972	0.0166	0.0164953	0.0186	0.00062	0.00184
rs394661	20	51974577	A	G	0.0632001	0.0159	0.0138043	0.0178	-0.0013	0.0017
rs4016440	3	28816608	A	G	0.0575989	0.0159	0.0326027	0.0177	-0.00318	0.00177
rs4076721	10	1901344	G	A	0.0903953	0.0272	0.0765031	0.0305	0.0028	0.00286
rs412458	5	88029627	T	C	0.079698	0.019	0.0142973	0.021	-0.01302	0.00207
rs41268242	1	178502266	G	A	0.108298	0.0338	0.0914028	0.0378	0.00217	0.00365
rs41270405	1	44468423	T	C	0.2418	0.0587	0.148601	0.0673	-0.01971	0.00607
rs41280229	9	116025982	A	C	0.0650009	0.0193	0.000899595	0.0215	-0.0043	0.00203
rs41300124	1	22329681	C	T	0.121298	0.0349	0.112105	0.0389	0.00052	0.00417
rs4130577	2	47609056	T	C	0.1383	0.0398	0.0697965	0.0451	0.00235	0.00451
rs41308228	3	50408329	A	T	0.209499	0.0615	0.243997	0.068	0.01865	0.00609
rs41311209	1	45956803	C	T	0.105205	0.0309	0.055703	0.0349	0.00352	0.00343
rs414099	9	17024441	A	G	0.0784044	0.0209	-0.00160128	0.0231	0.00055	0.00227
rs4144153	14	60051619	G	C	0.141103	0.0419	-0.0371031	0.049	0.00419	0.00422
rs4146917	7	152547575	A	G	0.0577027	0.0163	0.0469981	0.0182	0.00026	0.00176
rs417279	16	83783624	T	C	0.0579953	0.0179	0.00479847	0.0202	-0.00085	0.00195
rs4245638	1	32349236	G	T	0.0660009	0.0202	0.00190181	0.0223	-0.0018	0.00204
rs4255678	13	79025365	T	C	0.0788019	0.024	-0.00080032	0.0272	-0.00522	0.00264
rs4274114	1	96254487	G	C	0.0580953	0.0175	0.0529051	0.0195	0.00804	0.00191
rs4275144	7	122938324	C	T	0.1252	0.0394	0.130496	0.0448	0.00713	0.00466
rs4290460	16	83072462	C	A	0.0536012	0.0167	0.0413951	0.0187	-0.00082	0.00186
rs4305448	3	196161828	G	T	0.0610991	0.0185	0.0232993	0.0207	-0.00672	0.002
rs4322805	2	183535884	A	G	0.0560967	0.0154	0.0642979	0.0173	-0.00407	0.00171
rs4328397	15	80187102	T	C	0.0789036	0.0219	0.0145043	0.0242	0.00229	0.00249
rs4333372	6	71826600	G	C	0.0692	0.0198	0.048004	0.0222	0.00172	0.00216
rs4335444	10	17000617	A	G	0.0687982	0.0156	0.0270995	0.0174	-0.00142	0.00172
rs4335944	2	241576626	T	G	0.0624019	0.0191	0.0134985	0.0215	-0.00099	0.00204
rs4339365	5	171934896	C	T	0.0586996	0.0176	0.0163022	0.0196	-0.00575	0.00342
rs4356816	3	143104736	T	C	0.064401	0.0179	0.0407964	0.02	-0.00601	0.00207
rs4356969	4	112302592	G	C	0.0610991	0.0187	-0.0246048	0.0207	-0.00249	0.00194
rs4356996	5	26261489	T	C	0.0533038	0.016	0.0231988	0.018	-0.00225	0.00179
rs4364422	5	116715357	A	G	0.0906996	0.027	0.0242047	0.0305	0.00042	0.0031
rs4367080	3	174418262	A	G	0.073204	0.0173	0.00039992	0.0196	0.00083	0.00194
rs4384003	8	1170616	G	C	0.060196	0.0177	0.0246001	0.02	0.00455	0.00198
rs4385369	7	1852166	A	G	0.0703	0.0154	-0.00409839	0.0173	-0.00539	0.00174
rs4391491	9	78762796	A	G	0.0611045	0.0177	0.0418998	0.0198	-0.00806	0.00196
rs4391925	13	37076942	C	A	0.0559991	0.0166	0.0103029	0.0187	-0.00357	0.00189
rs4407379	3	56742300	A	G	0.0555009	0.0163	0.0507026	0.0181	0.0062	0.00176
rs4420414	13	85623917	A	G	0.0563047	0.0166	0.026603	0.0187	0.00056	0.00185
rs4439421	10	16213203	A	G	0.0558982	0.0171	0.0387013	0.0191	-0.00265	0.00187
rs4456611	18	60810452	C	T	0.0488962	0.0153	0.00900038	0.0172	-0.00344	0.0017
rs4463400	8	141219996	C	T	0.0598986	0.0182	-0.00139902	0.0202	-0.00015	0.00192
rs4471059	8	131481158	T	A	0.0845997	0.0262	0.0313049	0.029	0.00452	0.00284
rs4489042	5	92428154	G	C	0.0542978	0.0158	0.0570043	0.0177	0.00415	0.00175
rs4505095	11	96893717	G	A	0.0608015	0.0164	0.0263029	0.0184	0.00087	0.00176
rs4508841	4	161777700	G	T	0.0580953	0.0183	0.0428031	0.0205	-0.00346	0.002
rs4514883	2	119069989	G	C	0.102398	0.0252	0.00930314	0.0288	-0.00634	0.0026
rs4521021	2	204816575	C	T	0.0782967	0.0196	0.0102019	0.0223	-0.00155	0.00205
rs4523894	15	84515943	G	C	0.103695	0.0251	0.0562	0.0283	0.00288	0.00283
rs45484900	20	20493550	C	T	0.116298	0.0313	0.0534957	0.0354	-0.00301	0.00346
rs4560641	6	40634681	C	T	0.0538967	0.0156	-0.00179838	0.0174	-0.00222	0.00174
rs4566052	13	42999142	T	C	0.0809992	0.0243	0.0183997	0.0275	-0.00264	0.00264
rs4567970	2	69262909	C	T	0.1384	0.0423	0.0505988	0.0482	0.00568	0.00492
rs4595203	9	120520136	G	A	0.0685037	0.0177	0.00640044	0.02	-0.00164	0.00196
rs4599222	22	18219727	A	G	0.0551035	0.0163	0.0242047	0.0183	-0.00308	0.00178
rs4601801	11	55801574	T	C	0.121297	0.0346	0.0374981	0.0392	-0.01328	0.00435
rs4609618	11	128818792	C	A	0.0542028	0.0159	0.0789999	0.0178	0.00018	0.00176
rs4610115	20	41070301	G	A	0.0730977	0.0186	0.0530949	0.0207	0.0011	0.00194
rs4613098	17	2318550	C	G	0.0673034	0.018	0.0407004	0.0202	-0.00427	0.00197
rs4615508	7	114582191	G	A	0.0776048	0.0233	0.0338981	0.0258	-0.00316	0.00246
rs4618390	4	109700050	C	T	0.0703044	0.0195	0.0390007	0.0219	0.00088	0.00215
rs462074	21	16052654	G	A	0.0603978	0.0167	0.0163022	0.0186	0.00134	0.00181
rs4633808	18	40158156	T	C	0.0539956	0.017	-0.000900405	0.0193	-0.00613	0.00191
rs4652522	1	180586429	G	A	0.0754027	0.0216	0.0182047	0.0241	-0.0013	0.00237
rs4655725	1	68005299	G	A	0.0559039	0.0174	0.0235041	0.0194	-0.00067	0.00194
rs4658153	1	90819815	A	G	0.049704	0.0154	0.0183015	0.0173	0.00418	0.0017
rs4665596	2	23699201	T	A	0.0758017	0.0208	0.0447986	0.0232	0.00418	0.00222
rs4666358	2	20335284	G	A	0.0589011	0.0167	0.0523992	0.0187	0.00142	0.00189
rs4666639	2	184674424	A	G	0.0563992	0.0157	0.0178006	0.0176	-0.00571	0.00174
rs4673820	2	215220884	A	G	0.0813035	0.0188	-0.0538017	0.0217	0.00193	0.00219
rs4674187	2	218400615	G	C	0.0929051	0.028	0.0769998	0.0314	0.00405	0.00296
rs4675279	2	203334573	G	A	0.0713027	0.0216	0.040697	0.0244	-0.00032	0.00225
rs4678361	3	135833005	G	A	0.0620988	0.0189	0.0236986	0.0209	-0.00265	0.00209
rs4679178	3	125366791	A	G	0.0694981	0.0203	-0.0158957	0.0231	0.00051	0.00222
rs4680707	3	28785226	A	C	0.153099	0.0405	0.0603987	0.0439	0.00023	0.00408
rs4681327	3	146219740	A	G	0.066602	0.0171	0.0329027	0.0191	0	0.00186
rs4681568	3	149786039	C	T	0.0780048	0.0237	-0.000499875	0.0269	0.00091	0.00253
rs4684906	3	13118676	A	G	0.0556996	0.0165	0.0102968	0.0183	-0.00579	0.00183
rs4685764	3	4606485	C	A	0.0669949	0.0172	0.0185001	0.0192	0.00358	0.00185
rs4697307	4	22472087	A	C	0.0555009	0.0157	0.0551035	0.0175	-0.00041	0.00172
rs4700139	5	65908426	A	T	0.0579009	0.0157	0.0263985	0.0176	0.00192	0.00172
rs4703281	5	103397652	T	C	0.0579953	0.016	0.0259991	0.018	-0.0002	0.00177
rs4707856	6	71526966	G	T	0.0544034	0.0155	0.0260976	0.0173	0.00122	0.0017
rs4714569	6	42097887	G	A	0.050704	0.0155	0.0366017	0.0173	-0.00165	0.00174
rs4715951	6	14973153	C	T	0.0488962	0.0154	-0.0232965	0.0173	0.00114	0.0017
rs4716004	6	15857309	T	C	0.1385	0.0417	0.000899595	0.0449	-0.00074	0.00412
rs4729060	7	92651560	A	T	0.0569	0.0161	0.052099	0.0181	-0.00845	0.00172
rs4732306	7	137961074	C	T	0.0562953	0.0168	0.074605	0.0189	0.00095	0.00179
rs4732694	8	29446969	A	G	0.0580991	0.0182	-0.00640044	0.0206	-0.00323	0.00203
rs4733829	8	129063091	C	T	0.0757046	0.0191	0.0222967	0.0211	0.00016	0.00206
rs4735932	8	751839	T	C	0.0768962	0.0154	0.047599	0.0172	-0.00421	0.0017
rs4737031	8	41918082	T	C	0.0997005	0.03	0.0711013	0.0336	-0.00392	0.00318
rs4739249	8	21323694	A	C	0.0845985	0.0205	0.0465018	0.0229	-0.01085	0.00225
rs4741546	9	15846112	C	T	0.0555021	0.0161	0.0266007	0.018	-0.00412	0.00175
rs4742489	9	8371523	T	G	0.146496	0.0299	0.0288984	0.0317	-0.00235	0.00308
rs4745402	9	71554159	G	A	0.0511986	0.0161	0.0206007	0.018	0.00037	0.00173
rs4760050	12	130599796	A	C	0.0723021	0.0223	0.00400198	0.0254	-0.00263	0.00242
rs4762638	12	96310639	G	A	0.057502	0.0165	0.0203048	0.0184	0.00075	0.00181
rs4765959	12	2666407	A	T	0.0733991	0.0187	0.0648978	0.021	0.00082	0.00207
rs476822	11	55305406	G	T	0.0553013	0.0155	0.0285024	0.0173	-0.00455	0.00171
rs4770361	13	23572238	C	T	0.0710987	0.022	0.0262002	0.0243	0.00155	0.00236
rs4771687	13	111173851	A	C	0.0501036	0.0154	-0.0130042	0.0173	0.00079	0.00175
rs4771732	13	111768552	T	C	0.0763961	0.0233	0.0114047	0.0257	0.00146	0.00261
rs4773339	13	111921258	T	C	0.0657035	0.0158	9.9995e-05	0.0176	-0.00361	0.00174
rs4775719	15	48087618	G	A	0.0739049	0.0227	0.0458031	0.0256	0.00057	0.00242
rs4777	2	74185876	T	A	0.0540972	0.0158	0.0297996	0.0176	-0.00028	0.00176
rs4778774	15	80546559	C	T	0.0536012	0.0156	0.0230025	0.0175	-0.00097	0.00171
rs4780544	16	13881649	C	T	0.0559039	0.0175	0.0108992	0.0195	-0.00239	0.00192
rs4780677	16	17842758	G	A	0.0707015	0.0221	0.017604	0.024	-0.00312	0.00231
rs478324	11	131740572	A	C	0.0720974	0.0219	0.129202	0.0243	0.00485	0.00245
rs4787236	16	8561159	T	C	0.089603	0.0219	0.0133011	0.0249	-0.0018	0.00238
rs4787687	16	25092820	C	T	0.0686001	0.0175	0.0544034	0.0195	-0.00112	0.0019
rs4788117	16	29011464	T	C	0.0673034	0.0195	0.0219963	0.022	-0.00978	0.00221
rs4795060	17	33470630	A	G	0.0551035	0.0168	0.0152038	0.0189	0.00029	0.00186
rs4800114	18	19839098	C	G	0.239497	0.0744	-0.011597	0.0769	0.01002	0.00718
rs4800204	18	22647270	T	C	0.0518996	0.0157	0.00529595	0.0175	-0.0098	0.00171
rs4801144	18	52828885	A	G	0.0540999	0.0164	0.0128965	0.0184	0.00285	0.00175
rs4801215	19	57829846	C	T	0.0829035	0.0246	0.0151035	0.0272	-0.00141	0.00279
rs4811014	20	48867761	G	A	0.0803969	0.0252	-0.00390238	0.0279	0.00094	0.00268
rs4811408	20	36602380	A	G	0.0509022	0.0157	0.0312952	0.0177	0.00344	0.00174
rs4813175	20	15237895	T	G	0.0642979	0.018	-0.0137035	0.0203	-0.00349	0.0019
rs4833705	4	121978877	C	T	0.0689964	0.0208	0.0075988	0.0229	-0.00305	0.00221
rs4839923	6	98274701	A	G	0.0603987	0.0155	0.0231011	0.0173	-0.01305	0.00172
rs4843365	16	86409396	C	A	0.0888968	0.0221	0.00719583	0.0251	-0.00128	0.00251
rs4843390	16	86568824	A	G	0.0690035	0.0217	0.0212036	0.0244	-0.00079	0.00249
rs4857954	3	20482649	C	T	0.0763952	0.0155	0.0401972	0.0174	-0.00566	0.00172
rs4858241	3	20669071	T	G	0.0731018	0.016	0.0189984	0.0179	-0.0052	0.00176
rs4858253	3	20729091	C	T	0.0832947	0.0157	0.0122042	0.0175	-0.00152	0.00175
rs4858685	3	25069341	C	T	0.060504	0.0184	0.0181029	0.0206	-0.00234	0.00195
rs4861317	4	40835384	A	T	0.0805011	0.0236	0.0239021	0.0268	0.00216	0.00252
rs4870981	8	127708875	T	C	0.0691995	0.019	0.0231011	0.0215	-0.00109	0.00218
rs4875202	8	5691302	C	T	0.0580953	0.0167	0.0310986	0.0187	-0.00122	0.00182
rs4884651	13	66712732	G	A	0.0548047	0.0159	-0.00269636	0.0177	-0.00457	0.00173
rs4904753	14	91619960	G	T	0.051904	0.0161	0.00769957	0.0179	0.0005	0.0018
rs4905179	14	94795492	G	A	0.0737004	0.0196	-0.00750179	0.0223	0.00093	0.0021
rs4912202	1	59174026	G	A	0.0680968	0.0212	0.0344051	0.0236	-0.00113	0.00227
rs4913007	5	144226475	T	C	0.0773961	0.0182	0.0549994	0.0204	-0.00262	0.00197
rs4916723	5	87854395	C	A	0.0923017	0.0158	0.0686001	0.0176	-0.01218	0.00172
rs4920406	1	18322260	A	G	0.0674998	0.018	0.0102968	0.0189	0.0007	0.00173
rs4923558	11	28708256	A	G	0.129202	0.033	0.00519647	0.036	-0.00317	0.00363
rs4930024	11	2895238	A	G	0.0575045	0.0177	-0.00660174	0.0194	-0.00058	0.00187
rs4933254	10	83225247	T	A	0.0519988	0.0157	0.0279983	0.0176	-0.00227	0.00174
rs4942019	13	41665956	C	T	0.053	0.0158	-0.00039992	0.0178	-0.00195	0.00173
rs4947694	7	52181844	C	A	0.107296	0.0254	0.103196	0.0288	0.00733	0.00278
rs494819	2	239324624	C	T	0.0544984	0.017	0.0130042	0.019	-0.00018	0.0019
rs4953303	2	46307796	T	C	0.110002	0.0283	0.0517002	0.0323	0.00821	0.00295
rs4957612	5	110763130	G	A	0.0593997	0.018	-0.0018982	0.02	-0.00364	0.00199
rs4962346	10	128247548	T	C	0.0572023	0.0162	-0.0214995	0.0181	-0.00119	0.00175
rs4963738	12	24190602	C	T	0.0694037	0.0209	-0.0288012	0.0238	-0.00778	0.00227
rs4963752	12	24495896	A	G	0.0546018	0.0161	-0.0231049	0.0181	-0.00108	0.00174
rs4966012	15	99226148	G	C	0.0620031	0.0164	0.0222047	0.0182	0.0037	0.00182
rs4972492	2	176746115	T	C	0.0908	0.0228	-0.0114048	0.0251	0.00066	0.00254
rs4981170	14	33412996	G	A	0.0867023	0.0203	0.0698003	0.0227	-0.00041	0.00217
rs4981706	14	29993773	A	T	0.0659001	0.0188	0.071902	0.0211	0.00224	0.00196
rs4983559	14	105277209	A	G	0.0572967	0.0166	0.0116024	0.0179	-0.00423	0.00184
rs4984687	16	754314	C	T	0.0622052	0.0191	0.000500125	0.0211	-0.00976	0.00213
rs5023746	14	22081187	A	G	0.129097	0.0361	0.0168964	0.0396	-0.00263	0.00363
rs509564	11	57448117	C	T	0.0652001	0.0183	0.00599795	0.0203	0.00104	0.00204
rs511304	3	174407207	A	C	0.0533038	0.0165	-0.0168003	0.0185	-0.00078	0.00173
rs518630	9	137953435	G	A	0.0540972	0.0157	0.0142003	0.0175	-0.00116	0.00171
rs518723	11	107677939	T	C	0.089603	0.0254	0.0311013	0.0283	-0.00084	0.00268
rs523596	3	172764434	A	G	0.0818012	0.0217	0.0304031	0.0241	-0.00706	0.00234
rs525101	13	111969728	C	T	0.0633978	0.0161	0.027402	0.0182	-0.00522	0.00176
rs535668	1	160671290	T	C	0.072702	0.0222	0.0517002	0.0249	-0.00632	0.0025
rs539515	1	177889025	C	A	0.060504	0.0186	0.0244976	0.021	-0.00467	0.00213
rs553365	8	16590433	C	T	0.0988043	0.0306	0.00920221	0.0351	0.00174	0.00337
rs55650661	2	76922859	C	T	0.0788051	0.0233	0.0476998	0.0247	-0.00048	0.00227
rs55655706	16	87660715	G	C	0.0649973	0.0187	-0.0289955	0.0206	-0.00496	0.00206
rs55656608	16	62766433	C	A	0.0564011	0.0169	0.027104	0.0188	0.00015	0.00183
rs55657610	18	74345638	C	G	0.202304	0.0619	0.141604	0.0706	0.00302	0.00751
rs55670531	18	45516987	C	G	0.0515957	0.0158	0.0346043	0.0178	0.00289	0.00173
rs55687416	3	117881468	A	G	0.0965004	0.0198	0.0530003	0.0224	0.00337	0.00214
rs55700914	9	13789869	A	G	0.0961008	0.0294	0.000699755	0.032	0.00082	0.0031
rs55726654	14	97384182	G	A	0.146298	0.0353	0.0941019	0.0393	-0.00095	0.00358
rs55758697	21	36120933	T	G	0.0711013	0.0194	0.0347009	0.0219	-0.00105	0.00212
rs55764155	19	56585082	T	C	0.0687982	0.0175	0.0147999	0.0197	-0.00202	0.002
rs55765633	14	97185386	A	G	0.1736	0.0473	-0.0435967	0.0505	-0.00879	0.0044
rs557675	11	65566719	T	G	0.0505981	0.0155	0.00669752	0.0173	-0.0065	0.0017
rs55767970	18	46318671	G	C	0.125495	0.0368	-0.0105046	0.0348	-0.00461	0.00306
rs55771012	4	163231219	A	G	0.0788019	0.0223	0.0207042	0.0253	-0.00268	0.00243
rs55772253	16	20352618	C	A	0.243206	0.0717	-0.0555955	0.0723	0.00922	0.00649
rs55821775	12	32627010	C	A	0.104705	0.03	0.0139975	0.0335	-0.00324	0.00318
rs55835840	11	76170106	T	G	0.149996	0.0434	0.0287041	0.0496	-0.00242	0.00458
rs55850239	9	86336751	C	T	0.0593042	0.0182	0.050399	0.0203	-0.0035	0.00199
rs55871549	7	155507734	A	G	0.115104	0.0276	0.0567016	0.0309	-0.0044	0.00294
rs55902082	18	52794813	A	G	0.122996	0.0386	0.0712969	0.0434	-0.00212	0.00394
rs55921186	16	17968819	A	C	0.0773036	0.0163	0.049999	0.0183	-0.00349	0.00181
rs55924610	10	108300029	T	C	0.175196	0.0504	0.0775997	0.0577	-0.00399	0.00495
rs55945436	18	33213920	G	A	0.143605	0.0427	0.0923017	0.048	0.00388	0.00498
rs55977638	21	37804666	C	A	0.0716034	0.0187	-0.0009995	0.0206	0.00318	0.00211
rs56014465	12	49891506	C	G	0.224798	0.0688	0.210504	0.0772	-0.00249	0.0066
rs56014807	10	126687452	G	C	0.074799	0.0225	0.0707015	0.0248	0.00368	0.00228
rs56100748	16	62779700	C	T	0.0538967	0.0157	0.0162005	0.0175	-0.0036	0.00173
rs56156703	3	160258869	A	T	0.052004	0.0153	-0.000900405	0.0171	-0.00251	0.0017
rs56161961	2	40337255	G	A	0.0946954	0.0284	0.0729041	0.0318	-0.00107	0.00331
rs56163555	3	20556638	G	T	0.0985946	0.0219	0.024098	0.0242	-0.00301	0.00228
rs56164423	3	126012941	A	G	0.0608034	0.019	0.0394034	0.0213	-0.0032	0.00201
rs56210860	4	113407142	A	C	0.135597	0.0369	0.0298986	0.0403	0.00035	0.00396
rs56218975	3	65702879	G	A	0.0620031	0.0194	-0.0212036	0.022	0.00015	0.00223
rs562249	1	44063250	T	C	0.147299	0.0464	0.0820039	0.0526	-0.02032	0.00435
rs56225784	17	65025511	G	A	0.0740018	0.0222	0.060504	0.0248	0.0018	0.00233
rs56226307	5	137458808	G	T	0.175497	0.052	0.0657019	0.0595	0.01341	0.00551
rs56284731	20	42958030	A	G	0.157901	0.0466	0.0807963	0.0527	-0.00069	0.00543
rs56303928	2	179241336	G	A	0.0589011	0.0179	0.0536012	0.0201	-0.0008	0.002
rs56305235	7	28405077	T	C	0.0663962	0.0181	-0.00719583	0.0201	0.00214	0.00199
rs56310736	1	247617086	C	T	0.106995	0.0275	0.0386992	0.0312	-0.00043	0.00297
rs56330565	15	68224530	C	G	0.107302	0.0305	-0.00170145	0.0351	0.00226	0.00328
rs56350247	18	77997191	T	C	0.0572967	0.0163	0.0301994	0.0182	-0.00219	0.00173
rs56351013	2	215374587	C	T	0.0976018	0.0283	0.0643039	0.0315	-0.00662	0.00306
rs56404767	9	117506961	A	G	0.1855	0.0497	-0.0107981	0.0502	-0.00424	0.00527
rs56711080	8	141251918	A	G	0.1067	0.0292	-0.00369682	0.0317	-0.00307	0.00317
rs56806543	3	104025073	G	A	0.0819044	0.0254	0.00690378	0.0279	-0.00096	0.00271
rs56888508	11	7540058	A	G	0.121802	0.0366	0.0366983	0.0422	-0.00044	0.00449
rs56938998	2	137647259	T	C	0.0712038	0.0197	0.0546965	0.0221	0.00266	0.00215
rs56944465	10	85481699	A	T	0.0530003	0.0156	0.0402971	0.0174	0.00241	0.00171
rs57071499	5	67532409	G	T	0.160803	0.0493	0.0482033	0.0536	-0.01449	0.00551
rs57244588	12	118967777	G	A	0.0680005	0.0184	0.0227979	0.0205	-0.00174	0.00196
rs57265498	5	123815034	A	G	0.0603046	0.0172	0.043902	0.0192	-0.00193	0.00182
rs57268406	18	13267989	T	G	0.0636975	0.019	0.0703	0.0212	-0.00375	0.00204
rs57349798	6	37486052	G	A	0.0801044	0.0164	0.016902	0.0183	-0.0099	0.00173
rs57457691	19	33911705	C	T	0.0527997	0.0161	0.0465048	0.018	-0.00392	0.00176
rs5747008	22	17623408	G	A	0.0758017	0.0218	0.0414993	0.0246	-0.00032	0.00243
rs5748872	22	17603823	G	A	0.0854054	0.0254	0.0406033	0.0271	0.00223	0.00246
rs57537843	2	22558973	A	G	0.0546018	0.0158	0.0077995	0.0176	-0.00803	0.00175
rs5757577	22	39642694	G	A	0.0544034	0.017	-0.00370313	0.019	0.00146	0.00179
rs57584041	5	95212748	C	T	0.151695	0.0456	0.0517039	0.0524	0.00124	0.00467
rs57614335	16	12633514	A	G	0.115202	0.0363	-0.0127003	0.0416	0.00148	0.00405
rs57625898	8	13859555	C	T	0.0910961	0.0252	0.0579046	0.028	0.00442	0.00267
rs5768701	22	48922122	C	T	0.058795	0.0158	0.0131967	0.0177	-0.00092	0.00175
rs5771783	22	49155329	T	C	0.0743001	0.0155	0.0329995	0.0174	0.00053	0.00172
rs57723641	20	17892269	T	G	0.0802981	0.0236	0.0735014	0.0263	0.00331	0.00243
rs57761172	12	12948697	T	C	0.0910009	0.0249	0.0501987	0.0266	0.00046	0.0024
rs57830871	21	41238377	C	T	0.0824038	0.0229	0.0538017	0.0258	-0.00405	0.0025
rs57876965	7	68827002	G	T	0.121795	0.0379	0.0542028	0.0425	-0.00831	0.004
rs578893	7	105339779	A	G	0.0584953	0.0179	0.042197	0.02	-0.00353	0.00191
rs57999288	9	126729474	G	A	0.267396	0.0673	0.0845997	0.0773	-0.00709	0.00625
rs580454	3	38386516	A	G	0.0611045	0.0184	0.0467977	0.0206	0.00239	0.00201
rs58195246	3	133290568	T	C	0.0902976	0.0253	0.0270021	0.0288	-0.00014	0.00282
rs58412374	5	136925301	T	C	0.061697	0.0157	0.0251023	0.0175	-0.00468	0.00173
rs58485349	3	107436534	C	T	0.0605996	0.0167	0.00389759	0.0186	-0.00709	0.00184
rs586354	6	147822152	G	A	0.0540972	0.0166	-0.00370313	0.0188	0.00111	0.00185
rs58902444	1	81303601	T	C	0.0674998	0.0191	0.0477039	0.0214	0.00106	0.00215
rs59391854	11	113823356	A	G	0.152	0.0393	0.0277027	0.0456	-0.00932	0.00432
rs59401764	14	53683351	C	T	0.0856995	0.0221	0.0177974	0.0244	-0.00194	0.00238
rs59406400	8	88462804	G	A	0.0628972	0.0161	0.0416974	0.0181	-0.00573	0.00181
rs59707600	7	81782903	A	T	0.115603	0.0338	0.0871955	0.0378	0.00088	0.00374
rs59884341	15	61699955	C	T	0.218305	0.0584	0.223894	0.0646	0.00664	0.0059
rs60028795	15	74037973	G	C	0.100296	0.0268	0.081004	0.0304	-0.00644	0.00309
rs60083048	10	106746993	G	A	0.115602	0.0306	0.0886017	0.0341	0.00094	0.00333
rs6011026	20	62308486	A	G	0.0537019	0.0163	0.00649884	0.0183	0.00621	0.00174
rs601338	19	49206674	G	A	0.050704	0.0155	-0.0199007	0.0173	-0.00515	0.0017
rs6017949	20	45269556	T	C	0.124101	0.0381	0.0270995	0.0439	-4e-05	0.00414
rs6022582	20	52169460	G	A	0.0999971	0.0311	0.0423023	0.0346	-0.00265	0.00351
rs6040339	20	11056617	C	T	0.0900998	0.0281	0.0841972	0.0313	0.00943	0.00295
rs6043107	20	15114520	A	G	0.0505981	0.0155	0.0419957	0.0173	-0.00359	0.00172
rs60456077	3	95953659	A	C	0.0642041	0.0194	-0.014596	0.0214	-0.003	0.00221
rs60462813	3	1708055	C	T	0.0598986	0.0176	0.0433982	0.0191	0.00065	0.0018
rs6046769	20	20238128	A	G	0.0539009	0.0166	0.0288012	0.0186	0.00323	0.00184
rs6047395	20	21331372	G	A	0.0755968	0.0168	0.0851985	0.0188	-0.00286	0.00187
rs60541854	3	139496725	T	C	0.149497	0.0444	0.0394995	0.0507	-0.00681	0.00506
rs60542299	6	17733580	C	T	0.102897	0.0304	0.0378992	0.0346	-0.00094	0.00327
rs6056437	20	9149475	A	T	0.0636975	0.0169	0.0209001	0.019	5e-05	0.00175
rs60567936	6	39295505	G	T	0.0956963	0.0292	0.0133994	0.0319	-0.00097	0.00315
rs605921	16	24204897	A	G	0.0674998	0.0164	-0.0062998	0.0183	0.00024	0.00172
rs6060331	20	33853273	T	C	0.242797	0.0606	0.183096	0.069	-0.00788	0.00744
rs6063884	20	51457549	C	G	0.0972991	0.029	0.0546018	0.033	-0.00418	0.00302
rs6064323	20	36914386	C	T	0.0600048	0.0171	-0.0028958	0.0189	5e-05	0.00182
rs6066662	20	46804582	T	C	0.0582029	0.0157	-0.00670241	0.0176	-0.00307	0.00172
rs60697894	9	93183631	A	G	0.143503	0.0418	0.104603	0.0471	0.00056	0.00468
rs6072893	20	35602675	G	T	0.0682039	0.0157	0.0586042	0.0175	-0.00286	0.00172
rs60736471	18	52831466	A	G	0.0768962	0.0218	-0.00310481	0.0241	0.00155	0.00226
rs60798171	15	87775903	G	T	0.0722052	0.0181	0.0711953	0.0202	-0.00249	0.00201
rs6085873	20	7092842	T	C	0.0587971	0.0182	0.0238044	0.0205	0.00453	0.00195
rs60934365	1	67842475	C	T	0.0861027	0.0266	0.0355961	0.0296	-0.00088	0.00264
rs6102830	20	41057028	C	T	0.128697	0.0269	0.0830012	0.0297	0.00257	0.00279
rs610604	6	138199417	T	G	0.0600974	0.0163	0.0230034	0.0181	0.00163	0.00182
rs61128024	7	121462063	C	G	0.0889994	0.0266	0.023697	0.0297	0.0007	0.00304
rs6112831	20	20225335	C	A	0.0801044	0.0244	-0.001998	0.0266	-0.00355	0.00266
rs6112976	20	20673707	G	A	0.0579999	0.0173	0.00859685	0.0195	-0.00315	0.00189
rs61198286	6	151923182	G	A	0.0845018	0.0255	0.0293979	0.0283	0.00545	0.0027
rs6124013	20	59399629	A	G	0.0590045	0.0165	0.00730327	0.0185	-0.00279	0.00182
rs6129653	20	39275603	T	C	0.0560967	0.0171	0.0197046	0.0192	-0.00077	0.00189
rs6131987	20	17670847	T	C	0.0651977	0.019	0.0238044	0.0212	-0.00609	0.00209
rs613721	1	96867208	C	G	0.138996	0.033	0.0632001	0.0362	-0.00725	0.00395
rs61379553	21	24279072	G	A	0.0825016	0.0216	0.00719583	0.0245	-0.00269	0.0023
rs61409925	7	1971226	G	A	0.0825016	0.019	0.0490957	0.0213	-0.0122	0.00211
rs61540170	12	103562369	C	T	0.149603	0.0384	0.0935966	0.0435	-9e-05	0.0037
rs61594459	8	120147143	T	C	0.196504	0.061	0.0606999	0.0718	0.00481	0.0068
rs617293	1	110850317	A	G	0.0555009	0.0169	0.0280042	0.019	0.00336	0.00181
rs61754230	12	72179446	T	C	0.218396	0.057	0.0760996	0.0659	-0.03072	0.00735
rs61757417	5	142816370	C	T	0.125495	0.0336	0.0305004	0.0366	-0.00318	0.00339
rs61765515	1	73897766	C	T	0.0778967	0.0222	0.0453949	0.0247	0.00422	0.00235
rs61777104	1	23547168	A	G	0.1039	0.0306	0.0522983	0.0349	0.00098	0.00333
rs61798931	1	33107443	G	A	0.0827948	0.026	0.0425005	0.0292	-0.0076	0.00294
rs61815629	1	206911720	A	G	0.246	0.0761	-0.00500249	0.069	-0.01025	0.00773
rs61819767	1	216910011	A	G	0.099103	0.03	0.0326995	0.0342	0.00964	0.00293
rs61841435	10	16972809	T	C	0.0924971	0.0274	0.0358979	0.0301	0.00268	0.0029
rs61843203	10	33521864	T	C	0.145701	0.0371	0.0259016	0.0423	-0.0034	0.00395
rs61845847	10	28757660	T	G	0.0937999	0.0264	-0.0037972	0.0289	-0.00617	0.00288
rs61845966	10	48445980	A	G	0.139101	0.0383	0.0883039	0.0426	0.00551	0.00416
rs61875392	11	12327474	T	G	0.0697965	0.0198	0.0146029	0.0224	0.00042	0.00216
rs61894898	11	55041336	G	A	0.0665031	0.0205	0.0293979	0.0231	-0.00666	0.00236
rs61896068	11	61513400	A	G	0.0783027	0.0177	0.0321961	0.0198	-0.0051	0.00195
rs61913324	11	91267326	G	A	0.0757046	0.0233	0.0286979	0.0258	0.00569	0.00243
rs61935611	12	60259267	T	C	0.0642979	0.02	-0.0139975	0.0228	0.00332	0.00226
rs61947843	13	31258552	A	G	0.0941004	0.0274	-0.00869772	0.0315	-0.00527	0.00289
rs61956624	12	55096887	T	C	0.107697	0.0313	0.0481995	0.0356	-0.00545	0.00336
rs61959433	13	67754785	C	T	0.100395	0.0313	0.0737973	0.0352	0.00462	0.00326
rs61962867	13	57425796	T	C	0.0922966	0.0246	-0.0186019	0.0269	0.00306	0.00274
rs61965320	13	107111740	A	G	0.0944007	0.0266	0.0922966	0.0294	-0.0047	0.00266
rs61985029	14	60165492	A	C	0.0743001	0.0232	-0.016597	0.0266	0.00365	0.00251
rs61990261	14	77728825	G	C	0.0548998	0.0157	0.027104	0.0176	0.0041	0.00173
rs61994563	14	47244241	A	T	0.0605964	0.0175	0.00529595	0.0194	-0.00131	0.00192
rs62001096	14	39449700	T	G	0.113302	0.0329	0.0548953	0.0371	-0.00175	0.00332
rs62023994	15	54869073	G	T	0.0911947	0.0282	0.0305004	0.032	-0.00277	0.00334
rs62029609	16	11164248	G	A	0.0984952	0.0301	-0.0111971	0.0308	0.00121	0.00292
rs62029719	16	12983476	C	A	0.0654029	0.0198	0.0490012	0.0221	-0.00252	0.00224
rs62036003	16	78998537	A	G	0.0540999	0.016	0.020998	0.0179	-0.0002	0.00175
rs62042631	16	83425436	C	T	0.0789025	0.0223	-0.00159872	0.0254	0.00128	0.00257
rs62045838	15	37430765	C	T	0.0628972	0.018	0.0285024	0.0203	0.008	0.00203
rs62069969	17	9133872	G	A	0.0557982	0.0167	-0.0156962	0.0185	0.00113	0.0018
rs62083072	18	38994154	C	G	0.0548006	0.017	0.0335025	0.019	-0.00224	0.00192
rs62098013	18	50863861	A	G	0.0503984	0.0158	0.0132025	0.0178	-0.01256	0.00176
rs62120721	2	15723233	A	G	0.204597	0.0618	0.152601	0.0685	0.00706	0.00544
rs62125605	2	17519745	A	C	0.215402	0.0605	0.114498	0.066	-0.00287	0.00579
rs62134403	2	69352149	C	T	0.302606	0.0879	0.0426988	0.0881	0.01298	0.00716
rs62167212	2	146038445	C	G	0.0772018	0.024	0.0200967	0.0271	2e-05	0.00258
rs62177312	2	161232122	T	C	0.100497	0.026	0.0535976	0.0287	-0.00134	0.00288
rs62187620	2	177295449	G	A	0.0816006	0.0247	0.0562	0.0274	0.00064	0.00274
rs62192813	2	208940911	G	T	0.179198	0.0501	0.180096	0.056	0.0075	0.00538
rs62199890	2	215406362	C	T	0.0643999	0.0175	0.0649013	0.0196	-0.00407	0.00192
rs62209963	21	24436556	T	A	0.113897	0.035	-0.0228959	0.0379	-0.00392	0.0035
rs62216125	21	22903883	A	C	0.0654038	0.0195	0.0493995	0.0219	-0.00613	0.00213
rs62235692	3	25560591	C	G	0.111899	0.0326	0.025502	0.0358	0.00375	0.00334
rs62239387	3	21763658	G	A	0.123604	0.0367	0.0499048	0.0411	-0.00107	0.00366
rs62250571	3	84983083	A	C	0.1562	0.044	-0.00599795	0.0474	-0.00655	0.00446
rs62251314	3	64905727	A	G	0.1129	0.0274	0.052099	0.0308	-0.00065	0.00307
rs62254854	3	70266538	C	T	0.063302	0.0172	0.0695001	0.0193	0.00851	0.00195
rs62259516	3	82773696	T	C	0.129799	0.0328	0.0754043	0.037	-0.00221	0.00328
rs62260755	3	49898318	G	C	0.088001	0.0183	-0.0152038	0.0208	-0.01932	0.00208
rs62267057	3	88003161	T	G	0.0999992	0.0267	0.0423984	0.0269	-0.00129	0.0025
rs62269272	3	88320387	G	A	0.0598031	0.0177	0.00609856	0.02	-0.00224	0.00197
rs62269342	3	88467655	T	C	0.0704025	0.019	0.035203	0.0213	-0.00249	0.00212
rs62296070	4	1032214	G	T	0.110206	0.0321	0.0686001	0.0353	0.00538	0.00374
rs62299661	3	177149675	G	C	0.0860046	0.0248	0.053	0.0281	0.00657	0.00283
rs62314377	4	62249180	A	G	0.0715017	0.0209	0.0326995	0.0227	-0.00127	0.00203
rs62330917	5	2618166	C	T	0.294895	0.0855	0.213503	0.0913	0.01062	0.009
rs62355921	5	107108006	G	A	0.0724954	0.022	0.0279983	0.0249	0.00057	0.00237
rs62360541	5	41680032	A	T	0.0691995	0.0198	0.0155977	0.022	-0.00508	0.00215
rs62363915	5	103572459	C	G	0.0841021	0.025	0.0590045	0.0274	-0.00393	0.00262
rs62368387	5	104982638	G	A	0.177895	0.0521	-0.023404	0.0544	-0.00626	0.00483
rs62368465	5	91990971	C	G	0.0749034	0.0212	0.00299551	0.024	-0.0013	0.00216
rs62369907	5	45104125	G	T	0.0831968	0.0217	0.0323992	0.0242	-0.00954	0.00228
rs62394876	5	178835372	T	C	0.162901	0.0452	-0.0220002	0.0524	-0.00449	0.0044
rs62425122	6	166311987	A	G	0.0642041	0.0167	0.0155977	0.0188	-0.0066	0.00184
rs62433234	7	8387847	T	G	0.1366	0.0416	0.0105046	0.0403	-0.00704	0.00401
rs62490856	8	10469030	A	G	0.0768962	0.0226	-0.0207028	0.0258	0.00213	0.00254
rs62499458	8	29754164	A	T	0.147799	0.0441	0.0875987	0.0492	-0.0004	0.00446
rs62514611	8	97347318	C	T	0.0730977	0.0215	0.0208968	0.0239	0.00301	0.0023
rs62518643	8	93246921	G	T	0.0802019	0.0218	0.00470103	0.0241	-0.00763	0.00225
rs62527567	8	123030935	G	A	0.0622052	0.018	0.0352956	0.0201	0.00122	0.00191
rs62529863	8	128071464	C	T	0.0598031	0.0185	0.027402	0.0207	-0.00106	0.00193
rs62530467	9	1237915	G	A	0.141299	0.0426	0.102697	0.0479	0.00281	0.00421
rs62555951	9	78592671	C	T	0.0513986	0.0157	0.0288008	0.0176	-0.00101	0.00172
rs628425	9	32549602	T	C	0.0624958	0.0177	0.023404	0.0196	-0.00491	0.00194
rs631248	1	44071221	G	A	0.110395	0.0183	0.0242005	0.0207	-0.02046	0.00207
rs633798	3	59861871	T	C	0.0558036	0.0164	0.0305971	0.0183	-0.00465	0.00177
rs639460	11	81985848	G	A	0.0549949	0.0163	0.0212951	0.0182	-0.00128	0.00178
rs639653	1	29151991	G	A	0.0490012	0.0154	0.00399798	0.0173	-0.00383	0.0017
rs6424914	1	183813858	T	G	0.100497	0.0273	0.0387013	0.0308	-0.00316	0.00317
rs6425656	1	180907053	C	G	0.0499038	0.0156	-0.0062998	0.0174	-0.00223	0.00172
rs642672	18	69173526	T	C	0.0628997	0.0188	0.0294035	0.021	-0.00078	0.00208
rs6435156	2	203425475	T	C	0.0648978	0.0178	0.025697	0.0202	-0.0067	0.00194
rs6435661	2	212572127	C	T	0.0582967	0.0177	0.0726997	0.0198	-0.00309	0.00193
rs6441815	3	44083770	T	C	0.0633034	0.0196	0.0717996	0.0221	-0.0008	0.00207
rs6445445	3	65037485	G	T	0.0646025	0.016	0.0380965	0.0179	0.00189	0.00177
rs6448117	4	22079213	G	T	0.122202	0.0372	0.0613011	0.0423	-0.01381	0.00426
rs6451675	5	43110855	G	C	0.0781021	0.0166	0.0325955	0.0185	-0.00384	0.00182
rs6451824	5	45841630	A	G	0.0880017	0.0274	0.00509699	0.0311	0.00358	0.003
rs6454731	6	89764672	C	T	0.0503043	0.0154	0.0391983	0.0172	0.00534	0.00171
rs6454958	6	94250876	A	G	0.0697033	0.0195	-0.0242005	0.0222	-0.00473	0.00215
rs6458089	6	38977669	A	G	0.049999	0.0156	0.0366983	0.0175	0.00124	0.00175
rs6461379	7	2482781	C	G	0.0625991	0.0176	0.0100988	0.0198	0.00198	0.00184
rs6466069	7	105119308	C	T	0.0739049	0.0214	0.0698003	0.024	0.00013	0.00226
rs6468401	8	37120864	C	A	0.0549949	0.0159	0.0110003	0.0178	-0.00161	0.00172
rs6468697	8	100870382	A	G	0.0627025	0.0187	0.0326027	0.021	0.00178	0.00204
rs6470054	8	122982957	A	G	0.0563047	0.0156	0.00899938	0.0175	-0.00301	0.00171
rs6482683	10	130324184	G	A	0.0540972	0.017	0.0296039	0.0189	-0.00062	0.00187
rs6483743	11	21005310	T	A	0.0950032	0.0265	0.0380031	0.03	-0.00346	0.00292
rs6492538	13	91993746	A	C	0.0562007	0.0177	0.0435	0.0198	-0.00886	0.00202
rs6494922	15	33459867	G	A	0.104905	0.0317	0.0570996	0.0352	-0.00521	0.00324
rs6495918	15	37926745	C	T	0.0582013	0.0169	0.0183982	0.019	-0.00365	0.00187
rs6497951	16	26528582	C	T	0.118097	0.0326	0.0776048	0.0362	0.0012	0.00322
rs6499595	16	72934443	G	C	0.0589966	0.0174	0.0586042	0.0191	-0.00325	0.00175
rs652050	18	40201177	A	G	0.0590045	0.0169	-0.00830439	0.0191	-0.00846	0.00188
rs6530941	8	12564216	C	T	0.1165	0.0303	0.0641972	0.0337	-0.00367	0.00397
rs6537045	4	142274255	C	T	0.051904	0.0155	0.0297996	0.0173	0.00103	0.0017
rs653752	11	100948110	C	G	0.0539956	0.0158	-0.0031951	0.0178	0.00153	0.00177
rs6540899	1	215652459	A	G	0.0937999	0.029	0.0166014	0.0294	0.00042	0.00274
rs6546026	2	63923699	C	T	0.0666955	0.018	0.0396976	0.0202	-0.0016	0.00206
rs655497	9	22446828	G	A	0.0548998	0.0169	0.00399798	0.0191	-0.00262	0.00185
rs6557168	6	152201201	C	T	0.0530949	0.0166	0.028595	0.0186	-0.01257	0.00178
rs6568759	6	113428705	A	C	0.0635005	0.0189	0.00860289	0.0214	-0.00689	0.00223
rs6569999	6	135482566	C	T	0.0515038	0.0158	0.0352024	0.0177	0.0034	0.00174
rs657044	8	80004967	G	A	0.052199	0.0158	-0.0117013	0.0177	-0.00119	0.00174
rs6570530	6	143150223	T	C	0.0577971	0.0155	0.0262037	0.0173	-0.00426	0.00171
rs6571052	6	96568405	C	T	0.0601004	0.0157	0.0266007	0.0176	-0.00984	0.00174
rs6571572	14	33375364	C	T	0.0610034	0.0175	0.015002	0.019	-0.00209	0.00174
rs6574405	14	78299644	G	T	0.0613011	0.018	0.0114048	0.02	-0.00436	0.00194
rs6581884	12	69601179	C	T	0.0701972	0.0191	0.00120072	0.0212	-0.00133	0.00198
rs6585501	10	85451328	T	A	0.0911947	0.0225	0.0235962	0.0256	-0.00809	0.00263
rs6586493	1	18369434	C	T	0.0816006	0.0219	0.0467981	0.0244	-0.00337	0.00228
rs6589400	11	113767725	C	A	0.0644959	0.0183	-0.0136958	0.0208	-0.00396	0.00211
rs6595204	5	119364613	C	G	0.122802	0.0344	-0.00559563	0.0372	-0.0062	0.00336
rs6599156	3	41489642	G	T	0.0688036	0.0166	0.0329985	0.0186	-0.00519	0.00183
rs6601347	8	9565159	C	T	0.0641013	0.0165	-0.00689617	0.0186	-0.00574	0.00184
rs6602385	10	10026018	G	A	0.0501992	0.0154	0.00999983	0.0172	-0.00678	0.00171
rs6651270	8	87537272	G	A	0.070401	0.0193	0.036104	0.0217	-0.00344	0.00217
rs66525206	13	111856276	C	T	0.0901983	0.0226	-0.0131038	0.0247	-0.00212	0.00243
rs66531120	8	9522917	A	C	0.0632001	0.0192	-0.0239034	0.0212	-0.002	0.0021
rs66536785	4	22217884	G	A	0.0900013	0.0252	0.0131967	0.0287	-0.01334	0.00276
rs665631	3	101547139	T	C	0.268897	0.082	0.0641009	0.0803	-0.00752	0.00725
rs6656929	1	67661041	T	A	0.0517039	0.0161	0.0220002	0.0181	0.00366	0.00175
rs66608823	8	121043204	G	A	0.0615031	0.0173	0.0208968	0.0192	-0.0011	0.00188
rs66671338	12	74829866	T	C	0.143598	0.0366	0.1058	0.0412	-0.00605	0.00397
rs6671394	1	107343141	A	G	0.0594003	0.0165	0.0416984	0.0185	0.00069	0.00186
rs66748925	7	99589843	G	A	0.0551956	0.0158	0.0267034	0.0178	-0.00819	0.00174
rs667599	3	20579216	C	T	0.0617052	0.0193	0.0101008	0.0217	-0.00645	0.0021
rs668008	13	76369746	T	C	0.0518047	0.0153	0.00539542	0.0171	0.00236	0.0017
rs66851582	7	24742576	C	T	0.0769026	0.0232	0.0131967	0.0256	0.0011	0.00248
rs66944352	4	48207199	T	C	0.0835044	0.0257	0.0343048	0.0291	0.00231	0.00277
rs6699478	1	104846922	A	T	0.0600033	0.0167	0.049704	0.0187	0.00011	0.00178
rs6704845	2	113112043	G	C	0.0566973	0.0158	-0.00059982	0.0177	-0.00195	0.00174
rs6705407	2	71006116	T	C	0.0769981	0.0225	0.00750179	0.0248	-0.00531	0.0025
rs6715730	2	140212883	T	C	0.0638007	0.0166	0.047103	0.0186	0.00499	0.00194
rs6721288	2	240703488	T	G	0.0526968	0.0155	-0.00439966	0.0173	-0.00124	0.00171
rs6722716	2	22461019	G	C	0.0993011	0.0273	0.0903953	0.0308	-0.00979	0.00302
rs6723909	2	100880058	A	T	0.0493995	0.0154	-0.00579677	0.0172	-0.01773	0.0017
rs6724364	2	204989032	A	C	0.0715017	0.0214	-0.00220242	0.0242	-0.00287	0.00225
rs6725920	2	115035855	G	A	0.0494004	0.0155	0.0208049	0.0173	-0.00062	0.00172
rs6727447	2	213131261	C	A	0.0688036	0.0205	0.0318003	0.0231	0.00128	0.00221
rs6729186	2	36667413	C	G	0.0884961	0.0221	0.0428966	0.0246	-0.00221	0.00244
rs673253	1	44062154	C	T	0.103895	0.0157	-0.00620074	0.0176	-0.01702	0.00171
rs6737620	2	10980539	C	T	0.0893997	0.0203	0.0785996	0.0228	-0.01613	0.0023
rs6739881	2	230117059	C	T	0.0548047	0.0168	0.0152964	0.019	-0.00033	0.0018
rs6742422	2	233825271	G	A	0.0680005	0.0183	0.0366951	0.0204	-0.00838	0.00203
rs6743800	2	76182136	G	T	0.123196	0.036	0.0458031	0.0397	0.00216	0.0036
rs6748037	2	204993453	G	A	0.0620988	0.0158	0.00950503	0.0178	-0.00422	0.00175
rs67486681	3	43551545	G	C	0.0891045	0.0208	0.0601004	0.0232	-0.00093	0.00221
rs67507065	5	3277270	G	C	0.0860046	0.0253	0.0331019	0.0251	-0.00325	0.00225
rs6750890	2	209011014	T	G	0.0715017	0.0214	0.099601	0.0238	0.00539	0.00243
rs67513416	2	1724316	C	T	0.0613011	0.0179	0.0247026	0.0199	0.00254	0.00194
rs67525852	2	128587973	A	C	0.0542988	0.0167	0.0332026	0.0187	0.00279	0.00184
rs6754144	2	9818596	A	T	0.0549994	0.0163	0.0057037	0.0184	-0.00254	0.00174
rs67620524	7	52941909	G	T	0.0525994	0.0163	-0.00410158	0.0183	-0.00204	0.0017
rs6762623	3	16870347	C	T	0.0887001	0.0265	0.0570996	0.0299	-0.01604	0.0029
rs6762989	3	77034217	G	A	0.0692	0.0177	0.0329985	0.0197	-0.00436	0.00192
rs6764171	3	70658257	T	G	0.0605964	0.0164	0.0437968	0.0184	-0.00085	0.00182
rs67665497	5	138022750	C	T	0.089695	0.0256	-0.0133011	0.028	-0.00356	0.00256
rs6770301	3	21278077	A	G	0.0611986	0.0181	-0.00130085	0.0204	-0.00548	0.00204
rs67705163	7	27954738	C	T	0.081004	0.023	0.0180011	0.0255	0.00254	0.00243
rs6771723	3	87406223	T	G	0.0848006	0.0251	0.0594003	0.0281	-0.00243	0.00266
rs677519	10	129651347	A	G	0.0768962	0.0223	0.0133998	0.0252	0.00174	0.0024
rs6776363	3	64664769	G	C	0.0566973	0.0173	0.017197	0.0193	-0.00149	0.00181
rs6779477	3	129084766	G	A	0.102398	0.0294	0.00989883	0.0337	0.00041	0.00332
rs678451	6	54307315	C	T	0.0730977	0.0222	0.0418955	0.0252	-0.00468	0.00252
rs6786028	3	88439647	A	G	0.0528012	0.0164	0.0192044	0.0184	0.00343	0.00184
rs6786125	3	28727523	G	C	0.0660971	0.02	0.00830439	0.0226	-0.00643	0.00222
rs6787365	3	59412450	A	G	0.0563992	0.0162	0.0594003	0.0182	0.00136	0.0018
rs6787409	3	135798738	C	T	0.0591981	0.0166	0.00719583	0.0186	-0.0029	0.00181
rs6787650	3	192783363	G	C	0.0584981	0.0178	0.0289964	0.02	0.00127	0.00192
rs67881993	12	121565950	T	G	0.125698	0.0373	0.0252973	0.0424	-0.00426	0.00392
rs6790203	3	21771817	C	T	0.0692	0.0185	0.0258	0.0207	0.00445	0.0019
rs67917788	3	184175102	C	A	0.0568032	0.0156	0.0128016	0.0174	0.00255	0.00171
rs6796052	3	126779564	C	T	0.0744973	0.0235	-0.00519647	0.0265	-0.00228	0.00244
rs67983466	4	141246685	C	T	0.110596	0.0274	0.0374008	0.0313	0.0009	0.00282
rs6802476	3	149839935	C	G	0.115202	0.0325	0.0280042	0.0354	0.00434	0.00339
rs6804883	3	137751136	A	C	0.0697965	0.0203	0.0515008	0.0226	-0.00161	0.00215
rs6807082	3	116990919	T	G	0.0572023	0.0168	0.0109993	0.019	-0.00216	0.00185
rs68112751	7	80477540	C	G	0.0661996	0.0207	0.0282959	0.023	-0.00091	0.00238
rs6812406	4	176730310	T	A	0.0679042	0.0153	0.0139975	0.0172	-0.00724	0.0017
rs6818676	4	22516751	C	A	0.0751008	0.017	0.0375046	0.019	-0.0015	0.0018
rs682584	1	57319716	G	A	0.0540972	0.0153	0.0151035	0.0172	-0.00038	0.0017
rs6829607	4	105546395	A	C	0.0614995	0.0191	0.0526968	0.0214	-0.0024	0.00203
rs6831368	4	6969919	G	A	0.0534957	0.0162	0.00719583	0.0182	-0.00433	0.00177
rs6833283	4	171089927	T	C	0.133298	0.0418	0.0920959	0.047	0.00215	0.00458
rs6834933	4	47604134	C	A	0.0630037	0.0185	0.00989883	0.0208	0.0023	0.00207
rs6838778	4	105572384	T	G	0.0556996	0.0163	0.0522034	0.0183	0.00082	0.00184
rs6842610	4	183715225	T	G	0.0630969	0.0188	0.00219758	0.0209	-0.00347	0.00193
rs6851308	4	57962896	T	C	0.0648978	0.0168	0.0356953	0.0189	0.00408	0.00181
rs685353	8	9893553	C	T	0.0717001	0.0221	0.0428031	0.0249	-0.00332	0.00241
rs6853665	4	169324016	G	A	0.0521041	0.0157	0.0337016	0.0176	0.0009	0.00174
rs6858688	4	2780552	A	T	0.0687982	0.016	0.0673034	0.0179	-0.00404	0.00173
rs6860383	5	151183345	A	G	0.0819025	0.0252	0.00699547	0.0286	-0.00235	0.00283
rs6861203	5	3175819	G	A	0.0765031	0.0231	0.0316971	0.026	-0.00451	0.00253
rs6869021	5	111039017	T	C	0.0683967	0.0172	0.0622045	0.0192	0.00181	0.00184
rs6874665	5	123848132	G	A	0.0589011	0.0156	0.036996	0.0174	-0.00442	0.00171
rs6887279	5	103994246	G	A	0.0598031	0.0182	0.0295009	0.0202	-0.00877	0.00201
rs6888613	5	178712059	T	C	0.0677988	0.0195	0.0108015	0.0192	-0.00089	0.00176
rs6893446	5	159659739	G	A	0.0680005	0.0179	0.014596	0.0199	0.00061	0.00201
rs6897721	5	31930694	A	G	0.0700017	0.0194	0.0326027	0.0218	-0.00202	0.00207
rs6902505	6	21208216	G	T	0.0542028	0.0165	0.00680309	0.0183	-0.00611	0.0018
rs6906620	6	46029987	A	C	0.0569	0.0172	0.0044003	0.0193	0.00107	0.002
rs6917350	6	34544384	A	G	0.064701	0.0196	0.0555009	0.0219	-0.00562	0.00215
rs6922094	6	159774547	T	C	0.0791993	0.0232	0.064701	0.026	-0.00205	0.00257
rs6924957	6	96853579	G	T	0.0762009	0.0181	0.0398017	0.0203	-0.00141	0.00201
rs6929219	6	21214200	T	C	0.0919044	0.0261	0.00350385	0.0285	-0.0064	0.00291
rs6932252	6	128941251	G	T	0.0695001	0.0206	0.0193969	0.0229	0.00034	0.00223
rs6942122	6	37522966	T	C	0.0592967	0.0179	0.0270995	0.02	-0.00754	0.00194
rs6945749	7	31363251	C	G	0.0542988	0.0156	-0.0152964	0.0174	-0.00271	0.00175
rs6948386	7	81854859	C	T	0.0891045	0.0251	0.0465048	0.0278	-0.00225	0.0026
rs6949414	7	28441953	A	G	0.0645041	0.0165	0.0231011	0.0185	0.00125	0.0018
rs6961761	7	148368016	C	A	0.0513038	0.0161	0.0124978	0.018	0.00156	0.00172
rs6963495	7	105166853	T	C	0.075701	0.0226	0.0670977	0.0252	0.00045	0.00244
rs6966622	7	111469572	T	C	0.073204	0.0197	0.00560427	0.0224	0.002	0.00223
rs698147	5	3513485	A	G	0.0524976	0.0154	0.0358979	0.0174	-0.00445	0.00171
rs6984831	8	12674047	G	A	0.0806029	0.0178	0.0492007	0.02	-0.00694	0.00198
rs6987534	8	38299715	G	C	0.0553013	0.0155	0.00530404	0.0173	-0.0028	0.00172
rs7003258	8	127517131	A	T	0.0611986	0.0188	0.0273038	0.0209	-0.00147	0.00202
rs7007481	8	139175059	A	C	0.0855995	0.0189	0.0193025	0.021	0.00174	0.00199
rs7008098	8	141287438	T	A	0.0579999	0.0163	0.0404991	0.0182	-0.00175	0.00181
rs700989	9	98476164	T	A	0.0538967	0.0168	0.0353992	0.0188	0.00036	0.00182
rs7014426	8	145709990	G	A	0.065104	0.0172	0.0451961	0.0186	-0.01051	0.00171
rs7017034	8	51959409	C	T	0.0561049	0.0173	0.00849599	0.0194	0.00156	0.00187
rs702418	7	121982106	C	T	0.0671018	0.0163	0.0249999	0.0183	-0.00382	0.00181
rs7032527	9	111447470	C	T	0.0586042	0.0177	0.0120017	0.0196	0.00111	0.00192
rs704061	12	89771903	C	T	0.0798011	0.0154	0.0406033	0.0173	-0.00737	0.00171
rs704078	12	89744246	G	T	0.0953992	0.0258	0.0458974	0.0292	-0.00389	0.00268
[truncated: 719 more rows]

## Sheet: Figure 3
Figure 3	Genetic correlations with educational attainment for ASD + ADHD cross-disorder meta-analyses
Sample 1	Sample 2	rg	SE	P
EA(SSGAC)	ASD(iPSYCH, woADHD)	0.23	0.03	4e-07
EA(SSGAC)	ADHD(iPSYCH)	-0.49	0.03	<10E-10
EA(SSGAC)	ASD(iPSYCH, woADHD) + ADHD(iPSYCH)	-0.23	0.03	<10E-10
EA(SSGAC)	ASD(PGC)	0.28	0.03	<10E-10
EA(SSGAC)	ASD(PGC) + ADHD(iPSYCH)	-0.38	0.03	<10E-10

## Sheet: Figure 4c
Figure 4c	ASD-MVR and ADHD-MVR effects for variant sets derived using conditional P-value thresholding
Variant sets (Gi|j)					Intercept		ASD effect		ADHD effect
Gi|j	NSNPs	% of Gi	Pthr ASD	Pthr ADHD	0*(SE)	P	ASD(SE)	P	*ADHD(SE)	P
ASD (iPSYCH, woADHD)	83	4.21	0.0015	0.0015	-0.003(0.001)	0.01	0.15(0.025)	2021-07-10	-0.15(0.025)	10-7
	134	6.79		0.005	-0.002(0.001)	0.15	0.12(0.022)	6x10-7	-0.13(0.024)	2x10-7
	393	19.92		0.05	-0.001(0.001)	0.28	0.045(0.009)	4x10-7	-0.063(0.011)	7x10-9
	536	27.17		0.1	-4x10-4(5x10-4)	0.4	0.040(0.007)	2x10-8	-0.059(0.009)	<10-10
	805	40.8		0.3	5x10-4(4x10-4)	0.21	0.021(0.005)	4x10-5	-0.044(0.006)	<10-10
	914	46.33		0.5	0.001(3x10-4)	0.12	0.017(0.004)	10-4	-0.039(0.006)	<10-10
	1973	100		1	0.001(2x10-4)	0.008	0.009(0.003)	0.002	-0.029(0.004)	<10-10
Variant sets (Gj|i)					Intercept		ADHD effect		ASD effect
Gj|i	NSNPs	% of Gj	Pthr ADHD	Pthr ASD	0#(SE)	P	ADHD(SE)	P	#ASD(SE)	P
ADHD (iPSYCH)	83	3.05	0.0015	0.0015	-0.003(0.001)	0.038	-0.10(0.026)	2x10-4	0.12(0.022)	9x10-7
	145	5.34		0.005	-0.002(0.001)	0.05	-0.070(0.022)	0.002	0.086(0.019)	10-5
	473	17.41		0.05	-0.001(0.001)	0.044	-0.026(0.010)	0.01	0.032(0.010)	0.001
	638	23.48		0.1	-0.001(4x10-4)	0.047	-0.023(0.008)	0.003	0.026(0.008)	0.001
	937	34.49		0.3	-0.001(3x10-4)	0.003	-0.018(0.005)	5x10-4	0.023(0.006)	5x10-5
	1020	37.54		0.5	-0.001(3x10-4)	0.005	-0.017(0.005)	3x10-4	0.018(0.005)	3x10-4
	2717	100		1	-0.002(2x10-4)	<10-10	-0.012(0.003)	4x10-5	0.022(0.003)	<10-10

## Sheet: Figure 5a
Figure 5a	Chromosomal position of 83 loci contributing to polygenic pleiotropy
Index	SNP	CHR	POS	MVR
1	rs10478063	5	111013695	ASD
1	rs6869021	5	111039017	ADHD
2	rs10503223	8	3791218	ASD/ADHD
2	rs10503223	8	3791218	ADHD/ASD
3	rs77881576	1	46587530	ADHD
3	rs1052607	1	46499526	ASD
4	rs10764449	10	24426693	ASD/ADHD
4	rs10764449	10	24426693	ADHD/ASD
5	rs10932543	2	215409170	ASD/ADHD
5	rs10932543	2	215409170	ADHD/ASD
6	rs11124404	2	35164116	ASD
6	rs12328829	2	35156122	ADHD
7	rs112635299	14	94838142	ASD/ADHD
7	rs112635299	14	94838142	ADHD/ASD
8	rs1133878	15	52013101	ASD
8	rs2623245	15	52143878	ADHD
9	rs150844750	2	109359283	ADHD
9	rs114068758	2	109530181	ASD
10	rs114457163	8	144749175	ASD/ADHD
10	rs114457163	8	144749175	ADHD/ASD
11	rs8074682	17	74940312	ADHD
11	rs11656656	17	74945891	ASD
12	rs116687082	1	24367190	ASD/ADHD
12	rs116687082	1	24367190	ADHD/ASD
13	rs118058985	15	93941693	ASD/ADHD
13	rs118058985	15	93941693	ADHD/ASD
14	rs1198850	2	10911891	ASD/ADHD
14	rs1198850	2	10911891	ADHD/ASD
15	rs12142993	1	171177773	ASD/ADHD
15	rs12142993	1	171177773	ADHD/ASD
16	rs12482859	21	32280288	ASD
16	rs12482860	21	32280298	ADHD
17	rs12900962	15	52608202	ASD
17	rs3794565	15	52655366	ADHD
18	rs9406227	6	8963820	ADHD
18	rs13207266	6	8963239	ASD
19	rs13338042	16	77753430	ASD
19	rs28422934	16	77746591	ADHD
20	rs139028896	1	22324154	ASD
20	rs41300124	1	22329681	ADHD
21	rs146374277	21	37381468	ASD/ADHD
21	rs146374277	21	37381468	ADHD/ASD
22	rs148532090	3	48751928	ASD/ADHD
22	rs148532090	3	48751928	ADHD/ASD
23	rs1554380	2	76823000	ASD
23	rs17012945	2	76831388	ADHD
24	rs17477236	1	108124480	ASD/ADHD
24	rs17477236	1	108124480	ADHD/ASD
25	rs184032510	17	33232422	ASD
25	rs141735644	17	33021103	ADHD
26	rs1985169	20	21543322	ASD
26	rs112337001	20	21529742	ADHD
27	rs202823	20	21288811	ASD
27	rs17664036	20	21220212	ADHD
28	rs2228048	3	30713842	ASD
28	rs3773648	3	30716288	ADHD
29	rs4765959	12	2666407	ADHD
29	rs2239113	12	2645402	ASD
30	rs2328878	6	25297685	ASD
30	rs2744296	6	25310067	ADHD
31	rs2391769	1	96978961	ASD/ADHD
31	rs2391769	1	96978961	ADHD/ASD
32	rs2635182	5	92255166	ASD
32	rs250274	5	92273400	ADHD
33	rs33823	19	34000725	ASD
33	rs57457691	19	33911705	ADHD
34	rs35357088	9	27197368	ASD
34	rs77529534	9	27215497	ADHD
35	rs36092443	17	47465598	ASD/ADHD
35	rs36092443	17	47465598	ADHD/ASD
36	rs3767602	1	112029763	ASD
36	rs11810580	1	112055619	ADHD
37	rs416223	5	103991476	ASD
37	rs325506	5	104012303	ADHD
38	rs4322805	2	183535884	ASD/ADHD
38	rs4322805	2	183535884	ADHD/ASD
39	rs4609618	11	128818792	ASD/ADHD
39	rs4609618	11	128818792	ADHD/ASD
40	rs6787365	3	59412450	ADHD
40	rs4679557	3	59410537	ASD
41	rs4916723	5	87854395	ASD/ADHD
41	rs4916723	5	87854395	ADHD/ASD
42	rs4952312	2	33101908	ASD
42	rs77384847	2	33105534	ADHD
43	rs4981706	14	29993773	ASD/ADHD
43	rs4981706	14	29993773	ADHD/ASD
44	rs501371	11	102748450	ASD
44	rs1277718	11	102747551	ADHD
45	rs529507	11	131773383	ASD
45	rs478324	11	131740572	ADHD
46	rs10416388	19	41544764	ADHD
46	rs58689390	19	41550474	ASD
47	rs59884341	15	61699955	ASD/ADHD
47	rs59884341	15	61699955	ADHD/ASD
48	rs6029251	20	39276362	ASD
48	rs735031	20	39277642	ADHD
49	rs60798171	15	87775903	ASD/ADHD
49	rs60798171	15	87775903	ADHD/ASD
50	rs62192813	2	208940911	ASD/ADHD
50	rs62192813	2	208940911	ADHD/ASD
51	rs10802808	1	240026245	ADHD
51	rs638311	1	240027500	ASD
52	rs6421157	5	144556445	ASD
52	rs10454999	5	144510131	ADHD
53	rs6422311	4	2781240	ASD
53	rs6858688	4	2780552	ADHD
54	rs6435661	2	212572127	ASD/ADHD
54	rs6435661	2	212572127	ADHD/ASD
55	rs6467754	7	137958257	ASD
55	rs4732306	7	137961074	ADHD
56	rs6584356	10	102050242	ASD
56	rs35662118	10	102052884	ADHD
57	rs6701243	1	99092784	ASD
57	rs35518820	1	99035830	ADHD
58	rs6750890	2	209011014	ASD/ADHD
58	rs6750890	2	209011014	ADHD/ASD
59	rs13006868	2	220558099	ADHD
59	rs71429234	2	220569244	ASD
60	rs72660658	4	105443124	ASD
60	rs10488866	4	105445279	ADHD
61	rs72762883	1	245762543	ASD
61	rs72762892	1	245775666	ADHD
62	rs73086963	3	50635590	ASD
62	rs41308228	3	50408329	ADHD
63	rs73088112	3	49413352	ASD
63	rs73074869	3	49636901	ADHD
64	rs73116288	3	70255465	ASD
64	rs62254854	3	70266538	ADHD
65	rs7319835	13	107113985	ASD
65	rs61965320	13	107111740	ADHD
66	rs73214716	12	116257511	ASD/ADHD
66	rs73214716	12	116257511	ADHD/ASD
67	rs74992427	8	81835770	ASD
67	rs77709635	8	81651628	ADHD
68	rs75263467	2	174601275	ASD/ADHD
68	rs75263467	2	174601275	ADHD/ASD
69	rs75874195	8	53367441	ASD
69	rs78924818	8	53353884	ADHD
70	rs7629352	3	16848835	ADHD
70	rs7625233	3	16852736	ASD
71	rs78826784	9	93944200	ADHD
71	rs76530346	9	94010298	ASD
72	rs17167170	7	133302345	ADHD
72	rs7781266	7	133505101	ASD
73	rs6737620	2	10980539	ADHD
73	rs77966298	2	10984514	ASD
74	rs78491961	17	10152012	ASD/ADHD
74	rs78491961	17	10152012	ADHD/ASD
75	rs78737628	14	29780289	ASD/ADHD
75	rs78737628	14	29780289	ADHD/ASD
76	rs80013344	7	52191597	ASD
76	rs4947694	7	52181844	ADHD
77	rs80088989	9	27167194	ASD/ADHD
77	rs80088989	9	27167194	ADHD/ASD
78	rs80229434	16	27324016	ASD
78	rs111620031	16	27206229	ADHD
79	rs927603	14	86308671	ASD
79	rs8016878	14	86284116	ADHD
80	rs978216	20	21024623	ASD/ADHD
80	rs978216	20	21024623	ADHD/ASD
81	rs9816530	3	44080226	ASD
81	rs6441815	3	44083770	ADHD
82	rs9855048	3	128163890	ASD/ADHD
82	rs9855048	3	128163890	ADHD/ASD
83	rs9878955	3	190928145	ASD
83	rs7616968	3	190885848	ADHD

## Sheet: Figure 5b
Figure 5b	Functional enrichment for micro-RNA targets of variants selected at a joint P-value threshold for both ASD and ADHD (Pthr<0.0015)
Category	GeneSet	Ngenes	Noverlap	Padjusted	Genes
microRNA_targets	TTTGCAC_MIR19A_MIR19B	515	7	7.7x10-4	PIK3R3, KIAA1217, CACNA1C, ERBB4,TGFBR2, BSN, CSMD1
microRNA_targets	ACCAAAG_MIR9	500	5	0.028	PIK3R3, VAV3, KIAA1217, RANBP2, AUH

## Sheet: Supplementary Figure 2a-c
Supplementary Figure 2a-c	ASD, ADHD and EA SNP estimates for ASD variant set Gi (P<0.05)
SNP	CHR	BP	EA	NEA	BETA_ASD	SE_ASD	BETA_ADHD	SE_ADHD	BETA_EA	SE_EA
rs10000861	4	147079729	A	T	0.147402	0.0597	0.0793009	0.0547	-0.01243	0.00677
rs10001220	4	14884541	A	G	0.0407964	0.0178	0.00019998	0.0159	-0.00155	0.00175
rs10001348	4	29912308	A	G	0.0537019	0.0269	0.047599	0.0239	0.0001	0.00266
rs10001638	4	154055176	C	T	0.0444954	0.0222	0.0188974	0.02	0.00125	0.00222
rs10003441	4	175650814	T	C	0.0813956	0.0239	0.0204005	0.0217	-5e-05	0.00241
rs10004089	4	146671732	C	G	0.0614995	0.0224	0.00590255	0.0203	0.00242	0.00227
rs10004325	4	177106289	G	C	0.0444013	0.0209	0.0206007	0.0186	0.0004	0.00204
rs1000460	8	104185745	T	A	0.0603022	0.0199	0.00480151	0.018	-0.00057	0.00198
rs10005062	4	118395415	A	G	0.0774979	0.0356	0.0404987	0.0323	0.00144	0.00328
rs10005099	4	130984890	A	C	0.0475036	0.024	0.0223973	0.0216	-0.00042	0.00235
rs10005781	4	99451611	C	T	0.0377953	0.0172	0.0232993	0.0154	-0.00057	0.0017
rs10007714	4	22452139	T	C	0.0939001	0.0297	0.0343048	0.026	0.00213	0.0028
rs10008041	4	90422209	C	T	0.0582967	0.0236	0.00399798	0.0213	-0.00038	0.00237
rs10008380	4	31311797	A	T	0.0748013	0.0274	0.0347009	0.0242	0.00124	0.00256
rs10009978	4	137654857	T	C	0.0789036	0.0294	0.0297044	0.0265	-0.00043	0.00286
rs10010999	4	1001797	C	T	0.0419998	0.0182	0.0172988	0.018	0.00262	0.00173
rs1001118	11	10514707	G	A	0.0623968	0.031	0.0268985	0.028	0.00193	0.00282
rs10011455	4	158424099	T	A	0.0555973	0.0273	0.0202027	0.0242	-0.0076	0.00264
rs1001155	9	17627444	A	G	0.0704957	0.0345	0.00489799	0.0323	-0.0009	0.00321
rs10011809	4	116927825	C	A	0.0769998	0.0228	0.0529051	0.0205	-0.00484	0.00224
rs10011842	4	7341243	A	G	0.0407004	0.0191	0.0166014	0.0171	-0.00063	0.00193
rs10012647	4	114856627	T	C	0.0686021	0.0331	0.0533986	0.0297	0.00087	0.00319
rs10013737	4	37391031	G	A	0.0358034	0.0182	0.00339576	0.0163	0.001	0.00181
rs10014285	4	161307972	G	A	0.0517039	0.0209	0.00530404	0.0185	0.00028	0.00217
rs10014289	4	5884058	C	T	0.033805	0.0172	0.036996	0.0154	-0.0029	0.0017
rs1001441	17	33876083	A	G	0.0773961	0.0311	0.0270021	0.028	0.00376	0.00293
rs10014459	4	175621665	G	A	0.0494949	0.0183	0.0295009	0.0165	0.0006	0.00182
rs10015409	4	56641023	C	A	0.040697	0.0202	0.0320997	0.0184	0.00156	0.00186
rs10017254	4	105920081	C	A	0.0544034	0.0176	0.0239034	0.0158	0.00433	0.00171
rs10017432	4	150960542	A	G	0.0619038	0.0301	0.00420116	0.0265	0.00415	0.00279
rs10018148	4	173292091	A	G	0.0489044	0.0235	0.0160013	0.0212	0.00607	0.0023
rs10018203	4	113731784	T	C	0.0493043	0.0181	0.0366019	0.0162	0.00066	0.00179
rs10021136	4	97860059	C	T	0.153198	0.0591	0.097205	0.0532	-0.01017	0.00544
rs10021650	4	36311911	T	G	0.0693955	0.0217	0.0116024	0.0192	0.0019	0.00198
rs10021981	4	190798669	T	G	0.038201	0.019	0.0117013	0.017	0.00256	0.00192
rs10023501	4	187850694	G	A	0.0532953	0.0223	0.0138961	0.0206	0.00167	0.00217
rs1002393	9	2493381	T	G	0.052004	0.0227	0.0214973	0.0203	-0.00142	0.00235
rs10024089	4	16741600	C	T	0.0471964	0.0225	0.0187955	0.02	0.00347	0.00228
rs10024299	4	71944851	G	A	0.122303	0.0572	0.0423961	0.0518	0.00394	0.00536
rs10024344	4	45032528	T	C	0.153999	0.0656	0.146703	0.0593	-0.01115	0.00679
rs1002468	13	94287568	G	T	0.0641972	0.0208	0.0212951	0.0188	-0.00062	0.00198
rs10024730	4	57744303	C	G	0.065104	0.0174	0.0158044	0.0155	-0.00447	0.0017
rs10025242	4	36313317	T	C	0.0448013	0.0192	0.0250048	0.0172	0.00207	0.00184
rs10026494	4	61437033	C	T	0.0763952	0.0302	0.060196	0.027	-0.00098	0.00297
rs10026568	4	149347854	C	T	0.0446	0.0173	0.0123965	0.0154	-0.00012	0.00188
rs10026855	4	186659305	T	C	0.0479994	0.0244	0.00970278	0.0216	0.00171	0.00223
rs10027713	4	23587215	A	C	0.0592024	0.0264	0.0278972	0.0244	-0.01055	0.00242
rs10028444	4	88435822	G	A	0.048004	0.0207	0.00579677	0.0182	0.00225	0.00205
rs10030796	4	11216142	A	G	0.110503	0.0491	0.081202	0.0437	-0.00839	0.00449
rs1003121	10	84975326	C	T	0.0677008	0.0191	0.00979784	0.0171	-0.00469	0.00192
rs10031507	4	138811396	A	G	0.0441987	0.0174	0.00350385	0.0155	0.00287	0.0017
rs10031521	4	128516289	A	T	0.0524976	0.0176	0.00789872	0.0158	0.00374	0.00178
rs10032994	4	122893191	A	G	0.116004	0.035	0.0740958	0.0317	-0.01034	0.00321
rs10033449	4	13461261	G	A	0.136702	0.059	0.0143018	0.0553	-0.00453	0.00606
rs10034516	4	183087983	A	C	0.0491044	0.0218	0.0374018	0.0195	0.00041	0.00213
rs10034620	4	129612864	C	T	0.0382004	0.019	0.0248974	0.017	0.00071	0.00188
rs10035875	5	10623653	G	C	0.0447045	0.0193	0.00329542	0.0171	0.00207	0.00197
rs10036685	5	144606950	T	C	0.0350003	0.0175	0.0336959	0.0157	-0.00185	0.00174
rs10036770	5	153604066	G	A	0.0641013	0.0183	0.0256974	0.0163	0.00416	0.00181
rs10037363	5	25972457	A	G	0.0503984	0.0197	0.0184979	0.0174	0.0054	0.00198
rs10038469	5	83386777	A	C	0.0964005	0.0475	0.0189003	0.0413	0.00889	0.00459
rs10039309	5	78228931	C	T	0.165795	0.0613	0.123095	0.055	-0.00024	0.00514
rs10039584	5	160148554	A	G	0.0563047	0.0198	0.0195967	0.0178	0.00053	0.00196
rs1003969	22	50709987	T	C	0.0467977	0.0192	0.00699547	0.0184	-0.00064	0.00179
rs10040450	5	55305300	C	T	0.0413951	0.0192	0.0344051	0.0172	0.00544	0.00192
rs10040906	5	116666584	T	C	0.0473033	0.0196	0.00999983	0.0203	0.00291	0.00178
rs10041190	5	79262555	T	C	0.0546965	0.0172	0.0259016	0.0153	-0.00293	0.0017
rs10041411	5	116862413	T	A	0.0562	0.0244	0.0152964	0.0215	-0.00318	0.0023
rs10042251	5	123869860	A	G	0.102701	0.0506	0.0366019	0.0439	-0.00111	0.0046
rs10042595	5	72579933	A	G	0.0524976	0.0177	0.0160013	0.0158	0.00084	0.00182
rs10042626	5	155844110	G	A	0.0418016	0.0173	0.0198048	0.0154	-5e-05	0.00171
rs10042660	5	104209789	T	A	0.0759959	0.0251	0.00910129	0.0228	0.00694	0.00248
rs10044474	5	67425603	G	T	0.0891045	0.0348	0.0170037	0.0314	-0.00732	0.00326
rs10044689	5	81990976	C	T	0.0416035	0.0181	0.0232993	0.0162	0.00184	0.00175
rs10044978	5	71440201	T	C	0.0666956	0.0304	0.0379988	0.0273	-0.00107	0.00319
rs10045084	5	55333925	A	G	0.0495042	0.0183	0.0162965	0.0165	0.00184	0.00178
rs10045494	5	5274415	A	G	0.0371994	0.0174	0.0260965	0.0155	0.00302	0.00172
rs10045518	5	149675264	T	C	0.0998996	0.0317	0.0139029	0.0277	-0.00151	0.0029
rs10047088	1	228004140	T	C	0.0945008	0.0453	0.00850374	0.0417	-0.0036	0.00413
rs10047178	1	20771286	C	T	0.100196	0.0445	0.0352024	0.0404	-0.00175	0.00437
rs10048070	16	27183151	A	G	0.0589008	0.0193	0.0404027	0.0173	-0.00163	0.00191
rs10048098	16	10929358	G	A	0.0446	0.0222	0.036301	0.0199	0.00095	0.00218
rs10049044	3	119103580	G	T	0.0551005	0.0236	0.00790113	0.0209	0.00042	0.00222
rs10049306	3	104179183	T	C	0.0990034	0.0485	0.0197046	0.0426	-0.00325	0.00458
rs1005078	21	45670388	A	G	0.0489997	0.0217	0.0461008	0.0199	0.00237	0.00213
rs1005100	2	36949776	T	A	0.0529051	0.0206	0.00339576	0.0184	-0.00206	0.0019
rs10051178	5	119667832	G	T	0.0406033	0.0199	0.00589736	0.0179	0.00054	0.00183
rs10051978	5	75244926	A	C	0.0485044	0.019	0.00600195	0.0169	0.00216	0.00181
rs10052463	5	154599881	G	A	0.0938053	0.0311	0.089695	0.0294	-0.00177	0.00272
rs10052591	5	50812738	C	T	0.0471021	0.0172	0.00020002	0.0154	-0.00182	0.00172
rs10052749	5	89465353	T	A	0.137103	0.0509	0.113404	0.0458	-0.00155	0.00451
rs10053292	5	149276124	T	C	0.0563047	0.0277	0.0428966	0.0246	0.00043	0.00264
rs10054028	5	106372796	C	T	0.0458974	0.0191	0.0160989	0.017	-0.00118	0.00185
rs10054103	5	28620541	C	T	0.0826971	0.0412	0.00619918	0.0375	-0.00268	0.00408
rs1005430	1	7169066	G	C	0.0785996	0.0272	0.0111014	0.025	0.00471	0.00259
rs10054379	5	32977800	G	A	0.0544034	0.0261	0.0131967	0.0236	0.00299	0.00252
rs1005478	22	37478254	G	A	0.0355961	0.0175	0.000500125	0.0156	0.00108	0.00175
rs1005785	13	77038572	T	C	0.0603046	0.0254	0.0232965	0.0225	-0.00553	0.00241
rs10058057	5	153829436	A	C	0.0779975	0.0284	0.0134985	0.0257	-0.00075	0.00273
rs10058129	5	103060971	C	T	0.105805	0.0423	0.00859685	0.0389	0.00453	0.00376
rs1005834	2	87023762	G	C	0.0501045	0.0172	0.00670241	0.0154	0.00076	0.0017
rs10058550	5	45421240	A	C	0.113498	0.0276	0.0260965	0.0253	-0.00241	0.00297
rs10058649	5	121693736	C	T	0.0776048	0.0252	0.00500249	0.0228	0.00112	0.00255
rs10058969	5	126990942	C	T	0.051904	0.0241	0.00210221	0.0221	0.00688	0.00222
rs10059042	5	151027846	A	C	0.061697	0.0311	0.0010994	0.0272	0.00416	0.00305
rs10059194	5	94140680	C	A	0.0403013	0.0175	0.00080032	0.0156	-0.00055	0.00172
rs10060123	5	125683910	A	C	0.0533986	0.0189	0.0184979	0.017	-0.00191	0.00189
rs10060477	5	32644526	A	G	0.0411036	0.0209	0.00370313	0.019	-0.00252	0.00195
rs10060689	5	14122097	C	T	0.0586042	0.0277	0.0172988	0.025	-0.00525	0.00279
rs10061175	5	93789138	C	T	0.0562953	0.0229	0.0509986	0.0203	0.00144	0.0022
rs10061601	5	1768187	T	C	0.0446961	0.018	0.0397975	0.0161	0.0033	0.00176
rs10061605	5	14115936	C	T	0.1657	0.0489	0.0127003	0.0418	0.00265	0.0048
rs1006203	8	121266793	A	G	0.049704	0.0239	0.0207042	0.0212	0.00125	0.00229
rs1006236	1	216037645	C	T	0.0825016	0.0363	0.0707981	0.0323	0.00493	0.00354
rs10063647	5	127371588	G	A	0.0568984	0.0172	0.00749804	0.0154	0.00221	0.00172
rs10063859	5	79528069	A	C	0.0423984	0.0214	0.0171029	0.0189	-0.00143	0.00215
rs10063881	5	80278715	G	A	0.0893013	0.0338	0.0698003	0.0303	-0.00031	0.00304
rs10064134	5	54489293	A	G	0.0884046	0.0273	0.0441987	0.0246	0.00269	0.0028
rs10064690	5	6044675	G	A	0.0366951	0.0182	0.0292949	0.0163	0.00399	0.00178
rs10065179	5	175262845	A	G	0.043701	0.0194	0.00079968	0.0176	-0.00187	0.00192
rs1006520	8	1849882	A	G	0.0387013	0.0191	0.0165031	0.017	0.00069	0.00202
rs1006536	7	112132722	A	T	0.0526019	0.0184	0.018704	0.0165	0.00322	0.00178
rs1006802	4	26237157	G	A	0.0505988	0.0194	0.0449032	0.0173	0.00189	0.00191
rs10068326	5	118115878	A	G	0.0569	0.0189	0.0138043	0.017	-0.00164	0.00183
rs10069012	5	167648045	A	C	0.0867005	0.0354	0.0444952	0.0312	0.01214	0.00339
rs10069119	5	4341114	G	A	0.0557982	0.0248	0.0180011	0.0219	0.00202	0.00239
rs10069319	5	79618047	C	T	0.0372035	0.0173	0.00280393	0.0155	-0.00173	0.0017
rs10069460	5	135781234	T	C	0.0419957	0.0201	0.00760104	0.0181	-0.00232	0.00196
rs10070340	5	36641769	A	G	0.0389034	0.019	0.0178989	0.017	-0.00054	0.00188
rs10070401	5	94316007	C	T	0.036301	0.0172	0.0143018	0.0154	0.00188	0.0017
rs1007078	12	4912251	C	T	0.0398953	0.0191	0.0152964	0.0169	0.00236	0.0018
rs1007081	1	100859992	A	T	0.0377003	0.0176	0.0310044	0.0158	0.00154	0.00174
rs10071389	5	31360620	A	T	0.042197	0.0185	0.00039992	0.0166	-0.0041	0.00172
rs10071716	5	75291797	G	A	0.0511986	0.0211	0.00690378	0.0186	0.00144	0.00208
rs10071718	5	92246775	G	A	0.0433982	0.0179	0.00910129	0.0159	0.00456	0.0017
rs10071737	5	96469224	A	T	0.0411995	0.0177	0.012699	0.0159	0.00108	0.00172
rs10071742	5	73471677	G	T	0.0458974	0.019	0.0292023	0.017	0.00248	0.0018
rs10072390	5	149070833	T	A	0.0677972	0.0207	0.0204987	0.0186	0.00477	0.00205
rs10072407	5	157147255	A	G	0.0724974	0.0278	0.0531995	0.0251	-0.0002	0.00266
rs10073031	5	70961793	T	C	0.0555955	0.0274	0.0270995	0.0246	0.00159	0.00249
rs10073312	5	109221844	C	T	0.0465048	0.0184	0.00719583	0.0163	0.00686	0.00179
rs10073417	5	6127247	T	C	0.0459958	0.0186	0.0281987	0.0166	0.00358	0.00176
rs10073500	5	116150486	C	T	0.0861027	0.0418	0.0355961	0.0389	-0.00091	0.00396
rs10075108	5	166392360	C	G	0.0515008	0.0239	0.00430074	0.0212	-0.01072	0.00233
rs1007523	15	93039730	C	G	0.0481995	0.0194	0.00970278	0.0173	0.00165	0.00188
rs10075656	5	125345974	C	A	0.0707981	0.0208	0.0288008	0.0184	4e-05	0.002
rs10075707	5	31179728	G	A	0.051904	0.0172	0.0158957	0.0154	-0.00164	0.0017
rs10076401	5	87382907	C	T	0.0930038	0.0351	0.0486967	0.0311	0.00439	0.00365
rs1007682	2	213766870	A	T	0.0560967	0.0186	0.0252973	0.0167	-0.0003	0.00183
rs1007813	14	96007810	C	T	0.0411033	0.0177	0.0383979	0.0158	0.00258	0.00173
rs10078769	5	120949632	C	T	0.0534008	0.0198	0.011597	0.0196	0.00071	0.00186
rs10079713	5	28692468	G	C	0.0501045	0.0195	0.0380031	0.0175	-0.00105	0.00199
rs10081090	6	70971014	C	T	0.0398017	0.0187	0.0403013	0.0167	-0.00066	0.00185
rs10081234	7	156322540	G	C	0.037598	0.018	0.0187955	0.0161	-1e-05	0.00177
rs10083530	14	76800617	G	A	0.0430954	0.02	0.0168003	0.0178	-0.00054	0.00191
rs10084307	2	15810160	C	T	0.0475005	0.0232	0.0447045	0.0206	-0.00061	0.00228
rs10084388	2	177416988	G	A	0.0421041	0.0173	0.00800193	0.0154	-0.00102	0.00171
rs10087498	8	69666386	C	G	0.0533986	0.0272	0.0213015	0.025	0.0022	0.0025
rs10087746	8	17236268	T	C	0.071902	0.0292	0.0270995	0.0257	0.00094	0.00284
rs10087962	8	18668751	C	A	0.0580953	0.0213	0.00130085	0.0189	-1e-05	0.00197
rs10089082	8	10905633	T	C	0.0483043	0.0233	0.0118001	0.021	0.00118	0.00228
rs10089452	8	93555474	C	A	0.0382004	0.018	0.0426988	0.0161	-0.00048	0.00174
rs10089768	8	73697655	G	T	0.083599	0.0403	0.0369026	0.0363	-0.00495	0.00392
rs10090028	8	95495771	A	G	0.0828971	0.0355	0.0418998	0.0319	0.00623	0.00405
rs10091497	8	94094355	A	G	0.0732969	0.0339	0.0204005	0.0298	0.00668	0.00313
rs10093150	8	130135055	A	G	0.105602	0.0344	0.0321961	0.0313	-0.00845	0.00332
rs10094260	8	93441068	C	T	0.0596014	0.0211	0.00950503	0.019	-0.00419	0.0022
rs1009440	2	33106325	C	A	0.0358034	0.0177	0.0199986	0.0158	-0.00014	0.00174
rs10094423	8	8375696	G	C	0.0428971	0.0195	0.0198966	0.0172	0.00089	0.00189
rs10094687	8	87583735	G	C	0.0391047	0.0189	0.0075988	0.0168	0.00228	0.00185
rs10096681	8	131482432	T	C	0.0711013	0.0214	0.0292966	0.0193	-0.00094	0.00208
rs1009671	2	38092846	A	C	0.0535976	0.0225	0.0210959	0.0202	-0.00042	0.0022
rs10096881	8	8658991	T	C	0.0693955	0.0292	0.00600195	0.0266	-0.0008	0.00289
rs10098162	8	27237041	G	A	0.0551005	0.0263	0.0372035	0.0234	0.00652	0.00256
rs1009859	1	219791822	A	G	0.0392976	0.0191	0.00539542	0.0171	-0.00116	0.00181
rs10098598	8	117860775	T	C	0.133096	0.0585	0.150203	0.0521	-0.00648	0.00499
rs10098856	8	130455249	A	G	0.0338989	0.0173	0.00899938	0.0155	0.00011	0.00171
rs10099202	8	10287726	C	T	0.116601	0.0505	0.071002	0.0448	0.00291	0.00526
rs1009947	3	60608717	T	C	0.0399993	0.0172	0.00850374	0.0154	-0.00202	0.0017
rs10099533	8	136294856	T	G	0.0562007	0.0217	0.0188021	0.0196	-0.00015	0.00211
rs10099626	8	55127399	T	G	0.142801	0.0622	0.0843963	0.0563	-0.00316	0.00578
rs10100214	8	132897005	T	G	0.0619978	0.028	0.0465973	0.0251	0.00251	0.00265
rs10100238	8	58962794	T	C	0.0416025	0.0171	0.0298986	0.0153	-0.00175	0.0017
rs10100688	8	96218165	A	G	0.0572023	0.0242	0.0118989	0.0218	0.0023	0.00244
rs10100760	8	9370559	T	C	0.0539009	0.0176	0.00459941	0.0158	0.0004	0.00172
rs10100782	8	56457781	C	T	0.079996	0.0318	0.0226956	0.0279	0.00204	0.00306
rs10100786	8	73486370	T	C	0.0657035	0.0317	0.0577027	0.0284	-0.00531	0.00323
rs10100859	8	72282295	G	A	0.0428031	0.0185	0.0037972	0.0165	-0.00047	0.0017
rs10100949	8	23865008	G	A	0.1344	0.0494	0.0375046	0.0456	-0.00035	0.00531
rs10101604	8	144064230	C	A	0.158105	0.0673	0.118603	0.0601	-0.00957	0.00649
rs10102785	8	14024425	A	G	0.0676026	0.0241	0.0213015	0.0219	-0.00142	0.00244
rs10104445	8	91404742	C	G	0.104702	0.0442	0.0479041	0.0402	-0.00767	0.00471
rs10105214	8	82483806	G	A	0.0536962	0.0267	0.0226956	0.0238	-0.00347	0.00257
rs1010553	3	52540773	C	T	0.0421979	0.0174	0.00429923	0.0155	-0.002	0.0017
rs10105602	8	110597089	C	A	0.166503	0.0696	0.0303046	0.0662	-0.00744	0.00648
rs10105739	8	32381382	C	A	0.0444013	0.0177	0.0249999	0.0158	0.00221	0.00174
rs10105987	8	80745293	C	A	0.0467981	0.0177	0.00270365	0.0157	-0.00055	0.00173
rs10106136	8	111460027	T	A	0.0553013	0.0221	0.0249999	0.0199	0.00197	0.0022
rs10106748	8	2576054	G	A	0.0416974	0.0183	0.0248974	0.0164	0.00013	0.00178
rs10107930	8	137080975	A	G	0.144897	0.0645	0.0871955	0.0584	0.00225	0.00625
rs10108064	8	4580063	G	T	0.0665993	0.0191	0.0380965	0.017	0.0006	0.00179
rs10109425	8	87775901	G	A	0.0767947	0.0172	0.0279983	0.0153	-0.00929	0.00171
rs10109725	8	3364038	T	G	0.151897	0.0507	0.00370313	0.0474	0.00707	0.00518
rs1010981	12	10214318	G	A	0.0519988	0.0188	0.0214995	0.0168	-0.00354	0.00181
rs10110022	8	128641277	G	A	0.0426988	0.0201	0.0263953	0.0185	-0.00102	0.00188
rs10110094	8	131472047	A	G	0.102304	0.0235	0.0407004	0.0213	-0.0036	0.00236
rs10110127	8	109123400	G	A	0.107095	0.034	0.00310481	0.0296	0.00103	0.00311
rs10110754	8	57744846	T	C	0.0384031	0.0179	0.0308977	0.016	0.00256	0.00178
rs10110805	8	3620039	A	T	0.0450976	0.0202	0.0397975	0.018	0.0007	0.002
rs10111040	8	111056818	T	G	0.0406044	0.0179	0.00669752	0.0159	0.00519	0.00176
rs10111283	8	14450061	C	T	0.0908989	0.0365	0.0677972	0.0326	0.00264	0.00365
rs1011158	8	9104831	A	G	0.0399993	0.0181	0.00890027	0.0161	0.00049	0.0017
rs10112237	8	9072729	A	T	0.0461008	0.0191	0.00149888	0.017	-0.00279	0.00176
rs10113648	8	82780009	G	A	0.0750038	0.0311	0.011597	0.0275	-0.00456	0.00286
rs10114378	9	24849701	T	A	0.116399	0.0537	0.0303974	0.0468	-0.00391	0.005
rs10114400	9	133403190	A	G	0.041401	0.0192	0.0111971	0.0173	0.00221	0.00182
rs10115174	9	140965255	A	G	0.0448969	0.0214	0.0208021	0.019	-0.00479	0.00207
rs10116324	9	87811550	G	C	0.0480984	0.0211	0.00849599	0.019	-0.00162	0.00208
rs1011770	2	160238718	G	A	0.123298	0.0528	0.0888968	0.0476	0.00295	0.00541
rs10117721	9	10579544	C	G	0.0826025	0.022	0.0358979	0.0194	0.00057	0.00211
rs10118529	9	27363004	G	A	0.0386992	0.0181	0.0295009	0.0162	-0.00227	0.00177
rs10118910	9	108415122	A	G	0.0537967	0.0233	0.0535976	0.0207	0.00026	0.00224
rs10120782	9	128885826	G	T	0.103695	0.0386	0.00709511	0.0332	0.00429	0.00345
rs10121084	9	114392406	A	G	0.0385955	0.0178	0.00840458	0.0159	0.00495	0.00174
rs10121641	9	94401402	T	C	0.0558982	0.0278	0.00960374	0.0245	-0.00109	0.00264
rs10121703	9	73304681	G	A	0.089695	0.0403	0.058795	0.0365	-0.00061	0.00434
rs10122407	9	36783454	T	C	0.0461008	0.0223	0.0336959	0.02	0.00114	0.00226
rs1012286	13	97437369	A	G	0.049704	0.0177	0.0377003	0.0157	0.00089	0.00174
rs10123553	9	92855420	T	C	0.0435	0.0192	0.001998	0.0175	0.00156	0.00173
rs10123599	9	120411964	G	A	0.0598986	0.0176	0.0462953	0.0157	-0.0011	0.00174
rs10124781	9	1838135	T	C	0.0418039	0.0203	0.047103	0.0181	0.00305	0.00196
rs10124897	9	77660217	G	A	0.0546991	0.0251	0.0319965	0.0226	-0.00136	0.00251
rs1012570	2	59691884	C	T	0.079303	0.0245	0.0358034	0.0221	-0.0003	0.00239
rs10127740	1	54702225	G	T	0.0454996	0.0196	0.0130042	0.0174	-0.00197	0.00185
rs10127967	1	95795037	C	T	0.0825993	0.0417	0.015002	0.038	0.00144	0.00418
rs10128173	10	122775096	C	T	0.040395	0.0179	0.0222047	0.016	-0.00409	0.00175
rs10128662	11	84585219	A	G	0.0964005	0.039	0.0759976	0.035	-0.00845	0.00434
rs10128820	12	97615157	T	C	0.1028	0.0518	0.00079968	0.0471	0.00411	0.00464
rs10128951	12	125340447	A	G	0.0423025	0.0198	0.0239021	0.0176	-0.00042	0.0018
rs10129240	14	26713520	T	C	0.0432032	0.0194	0.00320486	0.0174	-0.003	0.00185
rs10131981	14	72561249	G	A	0.0380965	0.0185	0.0319035	0.0165	0.00791	0.00179
rs10132279	14	38533095	C	T	0.121501	0.0614	0.0594953	0.0582	0.00247	0.00685
rs10132579	14	68974277	A	G	0.0495042	0.0245	0.0377966	0.0221	-0.00074	0.00216
rs10133080	14	54219699	T	C	0.128701	0.0467	0.0106036	0.0431	0.00062	0.00452
rs10133222	14	92903138	T	C	0.052099	0.0196	0.0600033	0.0176	0.00212	0.00193
rs10133265	14	33298370	A	G	0.0394995	0.0182	0.0503984	0.0163	-0.0027	0.00181
rs1013391	3	132725363	C	A	0.0360003	0.0173	0.0187038	0.0154	0.00331	0.00172
rs10134442	14	75841937	G	A	0.0421041	0.0209	0.0185001	0.0188	-0.00133	0.00213
rs10134551	14	94474350	A	G	0.043002	0.0196	0.00620074	0.0175	-0.00235	0.00189
rs10135113	14	47499386	A	C	0.0358014	0.0175	0.0291024	0.0157	-0.00011	0.00171
rs10135500	14	33429445	G	C	0.0421041	0.0182	0.0423961	0.0163	-0.00277	0.00179
rs10135844	14	86688843	C	T	0.119302	0.0492	0.134103	0.0443	0.01239	0.00486
rs10135982	14	22419892	A	T	0.0653007	0.0241	0.0018982	0.0219	-0.00537	0.0024
rs10136331	14	39978029	A	G	0.0467977	0.0182	0.0371031	0.0162	-0.0022	0.00178
rs10136638	14	34605163	C	T	0.141806	0.0667	0.0737004	0.0604	-0.00279	0.0082
rs10136862	14	95177943	C	A	0.0449974	0.0215	0.0172988	0.0193	0.00122	0.00207
rs10139290	14	98816958	A	G	0.0553969	0.024	0.0198026	0.0217	0.00453	0.00244
rs10140644	14	58117196	C	T	0.0499048	0.0175	0.0010005	0.0156	0.00418	0.00171
rs10141157	14	104018105	C	T	0.0691036	0.0177	0.016902	0.0158	0.00701	0.0017
rs10143020	14	38864032	A	T	0.065104	0.028	0.0352996	0.0247	0.00208	0.00286
rs10143053	14	51407850	T	G	0.0603987	0.0232	0.012699	0.021	0.00177	0.00217
rs10143337	14	94881756	A	G	0.0556996	0.0224	0.0077995	0.0201	0.00153	0.0021
rs10143366	14	70577437	G	A	0.0826971	0.0342	0.0319965	0.0301	-0.00296	0.00329
rs1014432	12	5693788	C	A	0.0418016	0.019	0.00500249	0.017	6e-05	0.00179
rs10144504	14	47437011	A	G	0.0471984	0.0176	0.0150955	0.0158	0.00053	0.00171
rs10146185	14	33200055	G	A	0.0529051	0.0213	0.0164953	0.0192	0.00069	0.00205
rs10146644	14	52688073	G	A	0.0655951	0.0329	0.0331949	0.0293	-0.00235	0.00289
rs1014755	20	49808685	A	G	0.1186	0.0422	0.0953011	0.0374	-0.00868	0.00399
rs10148158	14	33584599	T	C	0.0428008	0.0194	0.023404	0.0174	-0.00153	0.00187
rs10148593	14	51201829	A	G	0.0399032	0.0199	0.0255995	0.0178	0.00026	0.00193
rs10149496	14	70309775	T	C	0.0577971	0.0223	0.0226026	0.0198	-0.00095	0.00223
rs10151267	14	63061920	T	C	0.0448969	0.018	0.0697965	0.0161	-0.00303	0.00177
rs10151599	14	51864496	G	C	0.065104	0.0303	0.0164953	0.0267	-0.00316	0.00288
rs10153432	18	1250879	A	G	0.0509022	0.0173	0.00580313	0.0155	0.00094	0.00175
rs10153439	18	42758793	C	G	0.112998	0.053	0.0650009	0.0477	-0.01793	0.00518
rs10153528	2	227463256	T	A	0.0798986	0.0362	0.0435967	0.0326	-0.00919	0.00359
rs10155920	7	55308930	T	C	0.0456041	0.0219	0.0347975	0.0197	-0.00023	0.00224
rs1015707	9	8154230	G	C	0.0631954	0.0223	0.0513038	0.0198	-0.00575	0.00214
rs10158298	1	178470865	C	A	0.065104	0.0273	0.0467981	0.0242	0.0063	0.00265
rs10160397	11	61749766	C	T	0.0562953	0.0176	0.0399994	0.0158	-0.00089	0.00174
rs10160635	11	88224550	T	G	0.0633972	0.0279	0.0248975	0.0251	-0.0026	0.00252
rs10160910	12	75516037	A	G	0.0418039	0.0203	0.014997	0.0183	0.00437	0.00202
rs10161253	12	2740229	C	G	0.152	0.0604	0.141604	0.054	0.00229	0.00583
rs10162214	13	56083137	A	G	0.135003	0.0658	0.100298	0.0587	-0.00853	0.00604
rs1016222	6	16421663	G	A	0.0442027	0.0209	0.00439966	0.0185	0.00229	0.00199
rs10162983	15	101293002	A	G	0.1459	0.038	0.0493043	0.0329	-0.00128	0.00318
rs10163214	16	5494155	G	A	0.040697	0.0189	0.00729656	0.017	0.00016	0.00183
rs10163725	18	23198706	T	G	0.0540999	0.0247	0.020998	0.022	0.0027	0.0024
rs10164000	18	68810828	C	A	0.0855034	0.0315	0.0544034	0.0285	-0.00388	0.00307
rs10164857	2	4755822	G	C	0.0834033	0.0365	0.053	0.0332	-0.00474	0.00355
rs10165509	2	57451338	G	A	0.0635044	0.0208	0.0203966	0.0188	0.00375	0.00209
rs10166776	2	240967312	G	A	0.0460963	0.0192	0.017604	0.0188	-0.00301	0.00182
rs10167929	2	8103777	T	C	0.0834032	0.0297	0.0369971	0.027	0.00258	0.0029
rs10169219	2	12264242	A	G	0.0645979	0.0229	0.0178006	0.0207	0.0022	0.00222
rs1017048	7	71421446	A	T	0.0487044	0.019	0.0131038	0.017	-0.0018	0.00187
rs10170680	2	155218448	G	C	0.0571949	0.0263	0.0391983	0.0234	0.00403	0.00241
rs10171378	2	121937079	A	G	0.0465973	0.0192	0.0145043	0.0172	-0.00162	0.00193
rs10171952	2	134166905	G	A	0.0816982	0.0266	0.0403013	0.0241	0.00045	0.00233
rs10172410	2	182352568	C	T	0.0404991	0.0182	0.010697	0.0163	-6e-05	0.00174
rs10172619	2	174732259	A	G	0.0526968	0.0257	0.0997005	0.0228	-0.00326	0.0026
rs10172681	2	103388922	T	C	0.0509973	0.0211	0.00809713	0.019	0.00202	0.00207
rs10174953	2	139577089	A	G	0.0459958	0.0179	0.0271968	0.016	0.00178	0.00179
rs10175150	2	127335267	A	G	0.041497	0.021	0.0131038	0.0186	0.00258	0.00211
rs10176207	2	17974041	G	C	0.0447045	0.0187	0.0358966	0.0166	0.00245	0.00181
rs10176243	2	37642267	G	A	0.0480984	0.0202	0.0433982	0.0185	0.00439	0.00211
rs10177430	2	12294647	T	C	0.0444952	0.0174	0.0109004	0.0155	0.00293	0.0017
rs10177511	2	153729819	T	C	0.1612	0.047	0.0774979	0.0413	-0.00059	0.00422
rs10177684	2	184591219	A	G	0.0813035	0.0222	0.0009995	0.0201	0.00238	0.00221
rs10177861	2	230363933	A	G	0.0456997	0.0197	0.045499	0.0175	0.00113	0.00183
rs10178148	2	144000004	A	G	0.0493043	0.0205	0.0361969	0.0182	-0.00154	0.00194
rs10178554	2	45187653	T	C	0.0546018	0.0182	0.0278	0.0162	-0.00469	0.00172
rs10178716	2	124734447	C	A	0.0428971	0.0187	0.002002	0.0167	0.0012	0.00179
rs10179986	2	134864344	A	G	0.0432989	0.0199	0.00929665	0.0177	0.00173	0.00192
rs10180266	2	28994164	G	A	0.0386992	0.019	0.028204	0.0169	-0.00665	0.00187
rs10180328	2	42716451	G	C	0.0575973	0.025	0.0551956	0.0223	-0.00409	0.00233
rs10181980	2	1953141	A	G	0.0384031	0.0192	0.0294035	0.0172	0.00277	0.00182
rs10182885	2	60322150	A	G	0.0674998	0.0311	0.0312952	0.0281	0.00492	0.00278
rs10183374	2	12231009	T	C	0.0546965	0.0214	0.0291995	0.0192	0.00181	0.00205
rs10184062	2	224867341	G	C	0.0411033	0.0198	0.0191013	0.0177	-2e-05	0.00193
rs10184089	2	115522481	A	G	0.153999	0.0652	0.109204	0.058	-0.00278	0.00599
rs10184406	2	1715831	C	T	0.0559039	0.0191	0.0530949	0.017	0.00212	0.00186
rs10184564	2	242486268	A	G	0.0404027	0.0184	0.0128965	0.0164	0.00354	0.00174
rs10185177	2	202205197	C	T	0.0701972	0.0297	0.0593997	0.0264	-0.00144	0.00288
rs10185485	2	127359068	A	G	0.0465973	0.019	0.00149888	0.0168	0.00084	0.00182
rs10185641	2	5693857	T	C	0.0535029	0.0217	0.00279609	0.0192	0.00291	0.00201
rs10185928	2	172490514	A	C	0.043902	0.0174	0.0143959	0.0156	-0.0004	0.00171
rs10187335	2	155188560	T	C	0.0495994	0.0229	0.0648978	0.0204	-0.00519	0.00215
rs10187387	2	212772588	G	A	0.0562953	0.0201	0.0296966	0.018	-0.0072	0.00196
rs10187451	2	42901823	C	A	0.0366951	0.0182	0.0243952	0.0162	0.00078	0.00175
rs10187606	2	235363267	T	C	0.0371031	0.0179	0.00059982	0.016	-0.00211	0.00173
rs10187750	2	171001541	T	C	0.0542988	0.0199	0.0250048	0.0179	0.00248	0.00198
rs10188787	2	170607064	C	A	0.120203	0.0421	0.0152964	0.0389	-2e-05	0.00418
rs10189034	2	199082525	T	C	0.0526968	0.0172	0.0400953	0.0154	-0.00329	0.00171
rs10189339	2	46093760	G	A	0.0433042	0.0195	0.00589736	0.0175	-0.00138	0.00183
rs10189370	2	37612888	C	T	0.0570996	0.0229	0.0388032	0.0205	0.00048	0.00216
rs10189431	2	135277383	A	C	0.0735014	0.0323	0.00550482	0.0294	-0.00229	0.00283
rs10189510	2	183490766	A	G	0.0923968	0.0299	0.0775997	0.0264	-0.00639	0.00286
rs10189560	2	160394119	G	C	0.0630037	0.025	0.0398953	0.0221	0.00149	0.00236
rs10189866	2	121947629	T	C	0.041497	0.0193	0.00299551	0.0187	-0.00189	0.0018
rs10189998	2	15933081	G	A	0.0484027	0.0173	0.00869772	0.0154	-0.00126	0.00171
rs10190186	2	105997385	G	A	0.0741957	0.0347	0.0222967	0.0314	0.00664	0.00344
rs10190232	2	102674961	C	T	0.051904	0.0251	0.0260976	0.0225	0.00279	0.0024
rs10191304	2	169238722	G	A	0.0579999	0.024	0.00780034	0.0212	0.00107	0.00244
rs10191360	2	136884679	T	C	0.041401	0.0178	0.0231988	0.016	0.00223	0.00171
rs10192252	2	174730852	G	A	0.0834033	0.0398	0.0305004	0.0351	-0.00272	0.0035
rs10192485	2	212556137	G	A	0.0527997	0.019	0.0154995	0.0173	0.00113	0.00174
rs10192709	2	57452399	T	C	0.0475036	0.0177	0.0338989	0.0158	-0.00326	0.00177
rs10193093	2	170957572	G	A	0.132503	0.0326	0.0189994	0.0299	-0.00022	0.00313
rs10193191	2	209074876	A	G	0.0929984	0.0279	0.0330962	0.0252	0.00492	0.00269
rs10193252	2	38212781	G	A	0.0530949	0.022	0.0340016	0.0196	0.00048	0.00216
rs10193564	2	139512134	T	C	0.0395956	0.0177	0.00509699	0.0159	0.00133	0.00182
rs10194680	2	140484928	A	G	0.0818012	0.0319	0.066602	0.0282	-0.00038	0.00282
rs10195490	2	221912620	T	C	0.120499	0.0476	0.110199	0.0428	-0.00137	0.00419
rs10195785	2	65383527	T	C	0.0493043	0.0186	0.0425038	0.0166	-0.005	0.00179
rs10196556	2	103075079	T	C	0.139997	0.051	0.018704	0.047	-0.00038	0.00476
rs10196636	2	154446215	C	G	0.0483996	0.0188	0.0197046	0.0167	-0.00353	0.00181
rs10197080	2	224096286	T	G	0.0570984	0.0275	0.0374981	0.0248	0.00138	0.00292
rs10197246	2	202204741	T	C	0.113597	0.019	0.0311013	0.0171	-0.00048	0.00191
rs10197467	2	12372412	A	G	0.0524027	0.0176	0.0264959	0.0157	0.00083	0.0017
rs10198114	2	66827109	A	C	0.044103	0.0209	0.0397014	0.0187	6e-05	0.00196
rs10199	8	40012063	G	A	0.037297	0.0178	0.0114048	0.0159	0.00378	0.00178
rs10199513	2	12211273	A	C	0.0385955	0.0179	0.0247999	0.0159	-0.00453	0.00175
rs10199795	2	218745685	G	A	0.0409991	0.0191	0.0329985	0.0171	0.00323	0.00178
rs10199882	2	234685264	C	T	0.0774968	0.0237	0.002002	0.0216	0.0022	0.00247
rs10200082	2	40874994	A	G	0.0777015	0.0317	0.0227004	0.0296	-0.00336	0.00279
rs10200246	2	56727721	G	A	0.0837947	0.0406	0.0488962	0.0364	-0.00719	0.00401
rs10200301	2	140762671	A	C	0.0432989	0.0211	0.001998	0.0187	0.00202	0.00204
rs10200571	2	115429803	C	T	0.0822952	0.0262	0.0183982	0.0238	-0.00515	0.00273
rs10200680	2	223961877	T	C	0.0636037	0.0252	0.0311013	0.0227	-0.0009	0.00243
rs1020144	15	90006086	T	A	0.0596969	0.0186	0.0270013	0.0169	0.00527	0.00173
rs10202071	2	6692014	T	C	0.0423984	0.0172	0.0189003	0.0154	-0.00074	0.00171
rs10203587	2	30576640	G	T	0.150404	0.0607	0.106895	0.0554	-0.00642	0.00574
rs10203777	2	142592693	T	C	0.0608034	0.0266	0.0314018	0.0237	-0.00731	0.00257
rs10203978	2	142337743	T	C	0.0533038	0.0171	0.00529595	0.0153	0.00184	0.0017
rs10205182	2	54799559	C	T	0.0562953	0.0192	0.0260976	0.0171	-0.00399	0.00187
rs10206699	2	240502034	A	G	0.0407004	0.0183	0.0126003	0.0163	0.00377	0.00183
rs10206852	2	215898145	T	C	0.0639977	0.029	0.095001	0.026	-0.00197	0.00266
rs10207194	2	234700385	A	C	0.038201	0.019	0.0461008	0.0178	-0.00068	0.00174
rs1020819	3	53762713	A	C	0.0708964	0.0226	0.0430978	0.0201	-0.00473	0.00226
rs10208527	2	40586344	T	G	0.0437968	0.0193	0.0369007	0.0172	-0.00428	0.0018
rs10208542	2	102732315	C	G	0.0619038	0.0269	0.0448013	0.024	-0.00216	0.00261
rs10209223	2	13175187	C	A	0.0349021	0.0178	0.0213973	0.0159	0.00141	0.00172
rs10209440	2	34978392	A	C	0.0990034	0.0382	0.0674998	0.0334	0.00389	0.00575
rs10209456	2	231186887	G	A	0.040395	0.0173	0.0149005	0.0155	-0.00089	0.0017
rs10209590	2	127175386	T	G	0.0416984	0.021	0.0106036	0.0208	0.00366	0.00189
rs10209807	2	222542378	A	G	0.0390957	0.0183	0.00870203	0.0163	-0.00158	0.00182
rs10210431	2	34913212	G	A	0.0372035	0.0188	0.0391983	0.0168	-0.00182	0.00185
rs10210618	2	232348890	A	G	0.0801042	0.0264	0.018704	0.0238	0.00592	0.00244
rs10210703	2	206068064	T	A	0.0435967	0.0185	0.0139975	0.0166	0.00285	0.00186
rs102109	16	26729927	T	A	0.0513986	0.0222	0.0325955	0.0197	-0.0028	0.00213
rs10210998	2	5521627	T	G	0.0479994	0.0245	0.0485997	0.0221	-0.00188	0.00225
rs10211180	2	236081552	G	A	0.123502	0.0621	0.0654029	0.056	-0.00169	0.0063
rs10211278	2	1746168	G	C	0.0780048	0.0216	0.0654029	0.0193	0.00276	0.00214
rs10211384	2	197788056	G	C	0.0484027	0.019	0.0152964	0.0169	-0.00477	0.00182
rs10212037	22	26438107	A	G	0.0869022	0.0417	0.00659818	0.0381	0.00383	0.00392
rs10212487	3	70793398	G	A	0.0534957	0.026	0.0297996	0.0231	0.00508	0.00248
rs1021294	5	123746287	G	A	0.0573961	0.0172	0.0323992	0.0154	-0.00129	0.00171
rs10213198	4	29743875	G	A	0.0608015	0.0177	0.0116982	0.0158	0.00462	0.00173
rs10213312	4	158367001	T	C	0.0686955	0.0192	0.0204985	0.017	0.00097	0.00188
rs1021363	10	106610839	A	G	0.0485044	0.0179	0.0664991	0.0159	-0.00791	0.00178
rs10214494	6	25223095	T	C	0.058401	0.0221	0.052896	0.0198	-0.00246	0.00208
rs10215198	7	3543900	C	T	0.0497997	0.0207	0.0128016	0.0186	0.00309	0.00207
rs10215482	7	38716092	A	G	0.188097	0.0577	0.0955011	0.0541	-0.01049	0.00453
rs10215483	7	126837395	G	A	0.0596014	0.0227	0.0536012	0.0204	0.0003	0.0022
rs10215588	7	71544484	A	G	0.0608034	0.0174	0.0212036	0.0157	-0.00641	0.00171
rs10217099	8	27021712	C	T	0.0886017	0.0353	0.0335051	0.0321	-0.0028	0.00387
rs10217395	9	90161434	G	A	0.0515986	0.018	0.0192032	0.016	0.00212	0.00176
rs10218	20	45187505	A	C	0.0579009	0.0182	0.00159872	0.0163	0.00024	0.00188
rs1021813	3	59413060	T	C	0.0419957	0.0202	0.0458048	0.0179	-0.00121	0.00196
rs10219531	12	131246521	G	A	0.0499994	0.019	0.0139975	0.0169	0.00078	0.00185
rs10221774	2	88699680	T	C	0.146599	0.0647	0.000499875	0.0553	-0.00564	0.00665
rs10221948	2	36576964	T	C	0.0572967	0.0221	0.026603	0.0199	-0.00714	0.00214
rs10224036	7	77106630	A	G	0.0871039	0.0309	0.0281987	0.029	-0.00302	0.00295
rs10224521	7	128003665	A	G	0.0450976	0.0193	0.0161981	0.0172	0.00113	0.00184
rs10224705	7	130967583	T	C	0.059504	0.0293	0.00770028	0.0258	-0.00046	0.0027
rs1022479	22	45822347	T	C	0.0803996	0.0281	0.0231011	0.0256	-0.00225	0.00298
rs10224799	7	20855889	G	C	0.0423961	0.0172	0.00910129	0.0154	0.00024	0.00171
rs10227107	7	52578426	G	A	0.0568032	0.0173	0.0213973	0.0154	0.00228	0.00173
rs10228816	7	117735380	C	G	0.075803	0.0334	0.00129916	0.03	-0.00465	0.00339
rs10229663	7	157937600	C	T	0.036104	0.018	0.00769957	0.0161	0.00277	0.00175
rs1023049	20	56139967	T	C	0.0371994	0.0179	0.0150955	0.016	-0.00165	0.00173
rs10230657	7	150496211	G	C	0.0393023	0.0185	0.00950503	0.0165	0.00025	0.00176
rs10231522	7	99611922	T	C	0.0799012	0.0258	0.0384993	0.0229	-0.00482	0.00262
rs10233377	7	109825568	A	C	0.0399032	0.0176	0.00430074	0.0157	0.00487	0.00176
rs10234519	7	76854099	A	G	0.094801	0.0403	0.0118989	0.0371	0.0017	0.00433
rs10234720	7	50913125	T	C	0.0418998	0.0173	0.00179838	0.0154	-0.00019	0.0017
rs10234980	7	80121054	C	T	0.113505	0.0475	0.0790973	0.0421	0.00351	0.00419
rs1023550	10	118607228	C	T	0.046201	0.0193	0.0292023	0.0173	-0.00399	0.00186
rs1023673	5	54265411	A	T	0.0553969	0.0275	0.0160997	0.0242	-0.00215	0.00264
rs10238023	7	21422023	T	C	0.0535029	0.022	0.0339955	0.0196	0.00347	0.0021
rs10239137	7	81074366	G	A	0.0423023	0.0212	0.0212951	0.019	0.00278	0.0019
rs10239513	7	25358941	T	C	0.0551035	0.0224	0.0189984	0.0198	-0.00094	0.00218
rs10239532	7	4906001	C	T	0.0957953	0.0379	0.0356997	0.0345	-0.00886	0.004
rs10240106	7	24530222	A	G	0.0648978	0.031	0.00159872	0.0274	0.00599	0.00295
rs10241504	7	106453135	T	C	0.0611986	0.0207	0.00380276	0.0183	-0.00316	0.00191
rs10242320	7	108954399	A	G	0.0865996	0.0354	0.0473033	0.0319	0.00134	0.00338
rs10242782	7	24979715	A	C	0.0377003	0.0189	0.0180953	0.0172	0.00167	0.00174
rs10242998	7	19448460	G	A	0.0640053	0.0221	0.0704976	0.0197	0.00212	0.00216
rs10243488	7	19950566	C	A	0.0613968	0.02	0.0230025	0.0191	0.00534	0.00191
rs10243651	7	138534762	A	G	0.0503984	0.0195	0.0101978	0.0173	0.00281	0.00184
rs10243890	7	36679794	A	G	0.0432989	0.0206	0.0198026	0.0185	-0.0021	0.00193
rs10244747	7	29405979	A	G	0.049999	0.0177	0.0295976	0.0158	-0.00046	0.00172
rs10245388	7	8923904	C	G	0.0477039	0.0179	0.0190965	0.0159	-0.00318	0.00176
rs10245983	7	21899516	G	A	0.0509986	0.022	0.0121029	0.0198	0.00322	0.00225
rs10246686	7	20528423	A	T	0.049999	0.0172	0.00730327	0.0154	0.00145	0.00171
rs10247102	7	26059653	G	T	0.048004	0.0239	0.0138048	0.0215	1e-05	0.00216
rs10247400	7	17583429	G	T	0.040395	0.0175	0.00500249	0.0156	0.0017	0.00175
rs1024749	7	55128719	T	C	0.0574006	0.0236	0.0402971	0.021	0.00105	0.00217
rs10247536	7	4026500	T	C	0.0463968	0.0192	0.001998	0.0172	-0.00282	0.00178
rs10247681	7	153545627	T	C	0.0481042	0.0204	0.00789872	0.0181	0.00156	0.00203
rs10248657	7	112986019	C	T	0.0744003	0.0205	0.0460963	0.0185	0.00169	0.00203
rs1024894	3	64111655	A	C	0.0507977	0.0203	0.0298015	0.0181	0.00061	0.00199
rs1024911	2	16960811	G	A	0.0557982	0.0225	0.00640044	0.02	-0.00143	0.00213
rs10249138	7	51730792	C	T	0.0527048	0.0261	0.0221025	0.0231	-0.0005	0.00259
rs10249963	7	127972518	A	G	0.0346043	0.0176	0.0324962	0.0158	0.00144	0.00173
rs10252646	7	12819673	T	A	0.0409991	0.0177	0.0309026	0.0158	0.0038	0.00174
rs10253232	7	68092448	G	C	0.0960044	0.0476	0.0157026	0.043	-0.00322	0.00452
rs10256321	7	7857906	A	C	0.0459958	0.0188	0.00449986	0.0169	-0.00136	0.00182
rs1025667	8	96935794	T	C	0.0426954	0.0187	0.0140015	0.0168	0.00063	0.00181
rs10257021	7	131320998	C	G	0.0661996	0.0305	0.058401	0.0275	-0.0061	0.00294
rs1025770	2	154083686	A	G	0.0749961	0.0381	0.0263985	0.0335	0.00185	0.00371
rs10258014	7	89255298	G	A	0.0505041	0.0236	0.0440041	0.0212	0.00387	0.00237
rs10258203	7	21576526	T	C	0.0884961	0.0414	0.0235993	0.0371	0.01258	0.00355
rs10259148	7	25077097	G	A	0.0453008	0.0228	0.0075988	0.0206	0.00564	0.00212
rs10259540	7	106445150	G	A	0.0426048	0.018	0.0197028	0.016	-0.00294	0.0017
rs10259658	7	92658592	C	T	0.0542028	0.0229	0.0486967	0.0204	-0.00744	0.00204
rs10260134	7	95071253	T	C	0.036303	0.0182	0.0295976	0.0163	0.00071	0.00182
rs10261624	7	55716356	A	G	0.037604	0.0188	0.00630011	0.0169	0.00287	0.00187
rs10262088	7	10205588	G	A	0.0797036	0.0291	0.0282966	0.0256	-0.00047	0.0028
rs10262731	7	50459915	A	G	0.0693022	0.0268	0.0327963	0.0242	-0.00367	0.00269
rs10263188	7	67605745	T	C	0.044103	0.0219	0.00649884	0.0194	-0.00365	0.00226
rs10263670	7	30184517	T	A	0.153198	0.0583	0.0879027	0.051	0.00633	0.00522
rs10263702	7	3616613	C	A	0.0726997	0.0327	0.0395	0.029	0.00238	0.00307
rs10264238	7	137888761	G	A	0.0643999	0.0224	0.00910129	0.02	-0.00196	0.00209
rs10265651	7	157692304	G	A	0.0519988	0.023	0.019295	0.0208	0.00655	0.00228
rs10266593	7	138607187	T	A	0.0668986	0.0197	0.0364047	0.0175	0.00456	0.0019
rs10267864	7	146634952	T	C	0.0407964	0.0184	0.0117013	0.0165	-0.00078	0.0018
rs1026824	4	128072800	C	T	0.0458031	0.019	0.0252973	0.0171	0.00202	0.00194
rs10269627	7	155327748	A	G	0.0443996	0.0192	0.00950469	0.0171	-0.00308	0.00189
rs1026975	4	113971374	G	T	0.0635044	0.0228	0.0242005	0.0205	0.00123	0.00227
rs10269863	7	81490380	A	G	0.132501	0.0451	0.0963006	0.0404	0.00066	0.0041
rs10270574	7	68904435	A	C	0.0579009	0.0274	0.0425996	0.0246	-0.00549	0.00271
rs10271464	7	107579603	A	G	0.0366983	0.0177	0.0128965	0.0158	-0.00084	0.00174
rs1027232	15	40077948	A	C	0.0884961	0.0425	0.0209001	0.039	-0.00918	0.00385
rs10272555	7	21148879	A	C	0.0347975	0.0174	0.00659818	0.0155	0.00423	0.00171
rs10274609	7	32206323	T	C	0.0666956	0.0311	0.012304	0.0273	-0.00301	0.00285
rs1027655	4	108195600	T	C	0.146401	0.0452	0.0639977	0.0416	0.00274	0.00428
rs10276691	7	110659850	A	C	0.0390957	0.0183	0.0657035	0.0164	0.00231	0.00181
rs10277032	7	66889907	T	C	0.0690035	0.0332	0.034498	0.0299	-0.00767	0.00326
rs10277677	7	49462573	G	T	0.0939042	0.0354	0.00150113	0.0306	-0.00697	0.00318
rs10278573	7	16353388	A	G	0.0801965	0.0402	0.0503033	0.0353	-0.00517	0.00363
rs10280240	7	53062397	G	A	0.0476998	0.0223	0.0221025	0.0199	-0.00023	0.00221
rs10280298	7	12049985	C	T	0.0707015	0.0302	0.00220242	0.0275	-0.005	0.003
rs10281267	7	14146865	G	C	0.0458974	0.0218	0.016902	0.0193	-0.00052	0.00208
rs10281279	7	155220256	T	C	0.0587028	0.0201	0.0271968	0.0186	0.00372	0.00195
rs1028161	5	70992769	G	A	0.0517039	0.0209	0.0305004	0.0187	0.00251	0.00201
rs10281818	7	67415075	T	C	0.0487044	0.0237	0.0166998	0.0213	-0.00551	0.00235
rs10282138	7	113037509	A	G	0.0411995	0.0189	0.0176041	0.0177	0.00505	0.00176
rs10282196	7	94738951	T	A	0.157496	0.0615	0.0421979	0.0568	-0.00669	0.00523
rs10282367	7	132040502	G	A	0.0385953	0.0192	0.00609856	0.0176	0.00464	0.00176
rs10282818	8	103001164	G	A	0.0444954	0.0186	0.0272993	0.0166	-0.00176	0.00184
rs10283891	9	78509529	C	T	0.0548047	0.0233	0.0186019	0.0224	-0.00014	0.0021
rs1029329	6	168433234	C	T	0.0914028	0.0414	0.00709511	0.0359	0.00517	0.00414
rs1029789	10	116464387	T	C	0.0350968	0.0174	0.00539542	0.0156	0.0012	0.00171
rs1030024	2	103105769	A	T	0.0683033	0.0218	0.00699547	0.0192	-0.00107	0.00212
rs1030056	12	13627944	T	C	0.0350968	0.0175	0.0141001	0.0156	0.00149	0.0017
rs10305742	1	150787480	G	A	0.1513	0.048	0.070401	0.0416	0.01094	0.00523
rs1030842	3	29239664	G	T	0.0377019	0.0183	0.0160989	0.0163	0.00062	0.0017
rs1031035	4	102223084	C	T	0.0388032	0.019	0.0242005	0.017	-0.00459	0.00188
rs1032133	4	20053908	T	C	0.0361005	0.0171	0	0.0154	-0.00136	0.0017
rs1033129	8	139269984	C	T	0.0453949	0.0172	0.0177974	0.0154	0.00238	0.00172
rs1033414	20	41057825	G	T	0.0868005	0.0299	0.127504	0.027	0.00274	0.00281
rs1033468	20	17279345	A	T	0.0663026	0.0288	0.011296	0.0262	0.00018	0.00298
rs1033634	1	101768868	C	A	0.0478046	0.017	0.036104	0.0152	-0.00163	0.0017
rs1034711	12	120718793	G	T	0.0458031	0.0184	0.0037972	0.0164	-0.00368	0.00176
rs1035440	5	130446040	T	C	0.0513963	0.0204	0.0213015	0.0183	0.00177	0.00207
rs1036504	7	2609765	C	T	0.0396976	0.0176	0.0191013	0.0157	-0.00058	0.00173
rs1036979	14	66460887	T	G	0.0716041	0.0301	0.0269048	0.0271	0.00373	0.00307
rs1038267	6	99051167	C	T	0.0553013	0.0229	0.00670241	0.0207	-0.00298	0.00232
rs1038576	11	11494385	G	A	0.0449974	0.0199	0.0122953	0.0178	-0.0036	0.00195
rs1038840	11	27898208	T	C	0.0402971	0.0196	0.00139902	0.0176	0.00067	0.0019
rs1039242	4	186718324	T	C	0.0608034	0.0301	0.0395956	0.0287	0.00091	0.00271
rs103946	15	60911857	G	A	0.0680005	0.0234	0.00160128	0.0212	0.00367	0.0023
rs1039519	17	3447914	C	T	0.0486967	0.0181	0.0196008	0.0162	0.00064	0.00175
rs1040056	4	13003758	G	T	0.0430954	0.0184	0.00230265	0.0165	0.00497	0.00172
rs1040058	15	97699622	C	T	0.0449032	0.0212	0.0268985	0.0213	-0.00484	0.0019
rs1040069	4	187664035	C	T	0.0358034	0.0176	0.00020002	0.0157	-0.00106	0.00173
rs10400776	14	97326366	A	C	0.0475036	0.0196	0.0343048	0.0176	0.00365	0.00194
rs10400895	15	102393956	T	C	0.0448013	0.0184	0.0193025	0.0164	0.00119	0.00172
rs10401454	19	1009585	C	G	0.0555009	0.0204	0.0327963	0.0203	-0.00127	0.00193
rs10401789	19	35016632	C	T	0.0350988	0.0179	0.0222967	0.016	-0.00055	0.00173
rs1040206	4	16104538	G	T	0.0430954	0.0173	0.0189994	0.0154	0.00212	0.0017
rs10402746	19	33628438	C	T	0.0566973	0.028	0.0527997	0.025	0.00042	0.00254
rs10404292	19	13463989	G	A	0.0546991	0.0252	0.0225013	0.0226	0.0041	0.00233
rs10404635	19	52768432	G	T	0.0505041	0.0187	0.0243029	0.0167	0.00077	0.00185
rs10404690	19	13354609	A	G	0.0441987	0.0199	0.0247024	0.0179	-0.00138	0.00195
rs10406170	19	54330175	G	A	0.0548998	0.0262	0.0306035	0.0231	0.00267	0.00267
rs10406502	19	17118144	A	T	0.0750982	0.0372	0.0317021	0.0337	0.00029	0.00394
rs1040680	14	39456724	A	G	0.065104	0.0275	0.023404	0.0247	0.00631	0.00274
rs10407475	19	15597090	T	A	0.0635044	0.0248	0.0186019	0.0219	0.00376	0.00238
rs10408299	19	16105095	G	A	0.0606952	0.0296	0.0010005	0.0268	0.00076	0.00289
rs10410314	19	56781053	A	G	0.1166	0.0559	0.145104	0.0493	-0.00729	0.0052
rs10410404	19	56205637	T	C	0.0763034	0.0387	0.0307038	0.0341	-0.00939	0.00378
rs10410453	19	57241983	G	A	0.093399	0.0355	0.0906033	0.0342	0.00363	0.00322
rs1041144	13	111201714	G	T	0.036104	0.0175	0.00690378	0.0157	-0.0015	0.0017
rs10413006	19	57480237	T	G	0.0955011	0.0445	0.0368043	0.0424	0.00221	0.00424
rs10413715	19	36622730	C	G	0.075497	0.0288	0.041401	0.0258	0.00365	0.00299
rs10413795	19	56665054	A	G	0.105899	0.0517	0.0343048	0.0478	0.00033	0.00464
rs10414260	19	7300444	G	A	0.0641972	0.0269	0.0509039	0.0242	-0.00152	0.00278
rs10415370	19	36119289	C	A	0.0649973	0.031	0.0130042	0.0272	-0.00115	0.00302
rs10416641	19	52784408	C	A	0.0473956	0.0218	0.0197028	0.0196	0.00073	0.00218
rs10416843	19	8155859	A	G	0.036004	0.0177	0.0254046	0.0158	0.00041	0.00172
rs10417536	19	18364800	C	G	0.0448969	0.0192	0.0177024	0.0172	0.00238	0.00189
rs10417646	19	6130661	T	C	0.119	0.0455	0.0406044	0.0418	0.00045	0.00498
rs1041897	20	46561222	T	C	0.064401	0.0309	0.0518996	0.0321	-0.00361	0.00302
rs10419201	19	54180400	C	T	0.0385018	0.019	0.011597	0.017	-0.00219	0.00183
rs10419330	19	15194656	A	G	0.0624019	0.0279	0.0377003	0.0246	-0.00039	0.00261
rs10421574	19	42059389	C	T	0.0515986	0.0189	0.0329985	0.0173	0.0015	0.00173
rs1042303	6	24437458	T	C	0.0369007	0.0174	0.00550482	0.0154	0.0016	0.00171
rs10423063	19	56316806	G	C	0.0525994	0.0235	0.00920221	0.0208	-3e-05	0.0022
rs10423231	19	9102742	A	G	0.0515008	0.0179	0.017496	0.0159	-0.0004	0.00172
rs10423570	19	40252802	C	T	0.0677008	0.0252	0.0643039	0.0226	-0.00053	0.00243
rs10425513	19	56399732	A	G	0.0419957	0.0197	0.0190965	0.0177	-0.00188	0.00192
rs10425856	19	33852322	T	C	0.0664991	0.0316	0.0848006	0.0284	0.00103	0.00317
rs10426299	19	5271631	T	G	0.0663962	0.032	0.0355988	0.0319	0.00358	0.00296
rs10427250	2	60764941	A	G	0.0913022	0.0362	0.00999983	0.0327	0.01353	0.0036
rs10428325	4	174784621	A	G	0.0456997	0.018	0.0100988	0.0161	-0.00252	0.00173
rs10429941	1	111315241	C	A	0.0449032	0.0202	0.00920221	0.0181	0.00282	0.00201
rs10430847	11	26592361	C	T	0.0959054	0.0321	0.0292949	0.0293	-0.00106	0.00312
rs10431255	12	23643811	C	G	0.0533986	0.0216	0.0128965	0.0199	-0.00261	0.00205
rs10432338	2	147806785	T	G	0.0827038	0.0218	0.0485997	0.0197	-0.00444	0.00218
rs10432407	2	11317600	T	G	0.0423025	0.0205	0.0353961	0.0182	0.00139	0.00202
rs10432447	2	156463461	T	C	0.0540999	0.0232	0.00950469	0.0205	0.00472	0.00221
rs10432653	2	32909482	G	A	0.0548047	0.0204	0.0286979	0.0183	8e-05	0.002
rs10432923	21	21753571	C	T	0.0795953	0.0254	0.0401972	0.0234	0.00391	0.00234
rs10433507	3	77332534	G	T	0.106205	0.0306	0.017197	0.0268	-0.00384	0.00277
rs1043409	19	7536141	T	A	0.0876952	0.0431	0.0465048	0.0405	-0.00281	0.00376
rs1043547	14	93406789	G	T	0.0544034	0.0213	0.0208049	0.0189	0.00061	0.00199
rs10437416	10	30995937	C	T	0.0697038	0.0179	0.0467038	0.0161	0.00609	0.00177
rs10437673	11	116328809	G	A	0.0701006	0.0351	0.0478046	0.0325	-0.00091	0.00306
rs10438697	17	70055734	A	G	0.0387975	0.0175	0.0127978	0.0156	0.00153	0.00172
rs1043941	1	230417557	T	C	0.0456997	0.0232	0.0284028	0.0212	0.00094	0.0021
rs10440769	5	118437042	C	G	0.128402	0.0385	0.0686955	0.0349	0.00442	0.00384
rs10441123	7	46604743	G	C	0.0519988	0.0242	0.058795	0.0216	0.00094	0.00231
rs10444195	10	2383782	C	A	0.065499	0.0261	0.045102	0.0232	-0.00401	0.00248
rs10445592	19	57593851	G	T	0.0383979	0.0177	0.019295	0.0158	-0.00427	0.00174
rs10447416	6	124099773	C	G	0.155404	0.0578	0.0664991	0.0526	0.01318	0.00649
rs10451280	17	64621079	C	G	0.0707007	0.0301	0.0219963	0.0273	-0.0019	0.00316
rs10453879	1	61028258	G	A	0.0465991	0.0236	0.050399	0.0211	-0.00801	0.00217
rs10454357	8	25952163	G	A	0.0473013	0.0224	0.0566973	0.0209	0.00016	0.00202
rs10454775	3	84895012	T	C	0.0363994	0.0176	0.00590255	0.0157	-0.00082	0.00174
rs10454813	5	56382228	C	A	0.0625991	0.0224	0.0202027	0.0198	0.0001	0.00207
rs10455172	6	91334031	A	G	0.0773036	0.0379	0.0461008	0.034	0.00102	0.00344
rs10455254	6	72919355	T	A	0.104705	0.0265	0.0586996	0.0238	-0.00365	0.00263
rs10456025	6	22845301	A	C	0.0919044	0.0313	0.0871955	0.028	0.0045	0.00293
rs10456455	6	37605405	T	C	0.0495042	0.0211	0.0282959	0.0189	0.00188	0.002
rs10456558	6	46285879	G	A	0.291596	0.0799	0.188597	0.0765	-0.00382	0.0079
rs1045753	7	2652630	G	A	0.0630037	0.0199	0.0341981	0.0178	1e-05	0.00191
rs10457540	6	130414164	A	G	0.0659001	0.0302	0.0836976	0.0271	-0.00537	0.00292
rs10457687	6	139716715	A	G	0.047103	0.0231	0.0495994	0.0235	-0.00449	0.00206
rs10457992	6	104570061	C	T	0.153897	0.055	0.025995	0.0535	0.00433	0.00514
rs10457993	6	104651152	A	G	0.0369971	0.0189	0.0222017	0.0168	-0.00492	0.00182
rs10458572	1	64970711	A	C	0.0553022	0.0193	0.0379025	0.02	-0.00026	0.00176
rs10459247	12	57171516	C	T	0.0568984	0.0199	0.0369026	0.0179	0.00047	0.00201
rs10459260	12	64926338	T	C	0.0368043	0.0173	0.0225049	0.0156	0.00334	0.00171
rs10459443	14	23273834	T	C	0.058401	0.0263	0.0450976	0.0233	-0.00201	0.00233
rs10459590	15	50191151	C	T	0.054604	0.0241	0.0343016	0.0216	-0.00229	0.00234
rs1045976	9	114695826	T	C	0.0428966	0.0189	0.0077995	0.0168	0.00086	0.00186
rs10459892	17	72260823	A	T	0.0639977	0.0289	0.00939572	0.0256	0.00033	0.00264
rs10460926	3	82488068	T	C	0.0483996	0.0228	0.037604	0.0203	-0.00481	0.00224
rs10461214	4	134033424	T	C	0.0423025	0.0196	0.0204985	0.0174	0.00185	0.00183
rs10461895	5	31210953	A	G	0.1364	0.0395	0.0251023	0.0343	-0.00233	0.00363
rs10462315	5	84006225	A	T	0.040998	0.0181	0.0312952	0.0162	0.00223	0.00172
rs10463440	5	113549229	A	T	0.0582029	0.0256	0.00350385	0.0232	0.00196	0.00253
rs10463450	5	115304858	A	G	0.0592967	0.0275	0.0034042	0.0248	0.00245	0.00259
rs10463924	5	134161929	A	G	0.0795041	0.0388	0.0608975	0.0348	0.00073	0.00413
rs10464189	7	68425037	G	T	0.072001	0.0309	0.0499994	0.0275	-0.00232	0.00304
rs10464297	7	20341537	T	C	0.0659001	0.0194	0.0248975	0.0194	-0.0001	0.00177
rs10464809	8	32691861	C	A	0.0603022	0.0271	0.0566973	0.0244	0.00231	0.00272
rs10465845	1	64960932	T	C	0.0850027	0.028	0.0308007	0.0253	-0.00172	0.00251
rs10466129	10	135337229	C	T	0.140102	0.0685	0.074605	0.0587	-0.00486	0.00628
rs10467700	13	113089472	A	G	0.0603987	0.0293	0.0198026	0.0267	0.00192	0.00285
rs10468903	18	29418022	T	C	0.066602	0.0278	0.0369007	0.0246	-0.00097	0.00265
rs1047148	3	186507757	G	A	0.0620031	0.0275	0.00879859	0.0241	0.00037	0.00254
rs10471608	5	50853897	G	T	0.0573008	0.0219	0.0220002	0.0194	0.00496	0.00213
rs10472736	5	30343434	G	A	0.0414993	0.0189	0.00470103	0.0167	-0.00114	0.00186
rs10475134	5	2075162	G	T	0.0380031	0.0181	0.0188974	0.0162	0.00075	0.00181
rs10476508	5	164805693	T	C	0.0395956	0.0191	0.000899595	0.017	-0.00557	0.00189
rs10478063	5	111013695	T	G	0.0635005	0.0187	0.0560022	0.0167	0.00191	0.00182
rs10478625	5	123863647	T	C	0.042197	0.0174	0.0358979	0.0156	-0.00493	0.00171
rs10480200	7	6492161	G	T	0.0444954	0.0202	0.0198966	0.0181	-0.00051	0.00196
rs10480716	7	78874076	C	G	0.0434043	0.0186	0.0387013	0.0166	-0.00041	0.00186
rs10481094	8	98771764	A	G	0.0693022	0.0208	0.0100988	0.0188	-0.00111	0.00205
rs10481273	8	82796272	C	T	0.0603022	0.0173	0.0216016	0.0154	-0.00191	0.0017
rs10481533	9	10602274	G	A	0.0527048	0.025	0.0108992	0.0226	-0.00079	0.00247
rs10481564	9	18632108	A	G	0.0605964	0.021	0.0146029	0.0186	0.00143	0.00199
rs10483412	14	33060722	A	C	0.0364959	0.0183	0.017496	0.0164	0.00411	0.0018
rs10483761	14	63388723	G	T	0.0596014	0.0294	0.00460057	0.0258	0.00658	0.00272
rs10484079	14	101716748	C	T	0.127799	0.0431	0.0227979	0.0372	-0.00446	0.00384
rs10484693	6	1910108	C	T	0.0798986	0.0393	0.0158042	0.0343	-0.00272	0.00359
rs10484777	6	151017241	C	T	0.0438996	0.0173	0.0119005	0.0154	-0.00078	0.00171
rs10484783	6	53445908	G	A	0.0695966	0.0298	0.0204987	0.0262	0.00286	0.00274
rs10485101	6	92330602	C	T	0.0553013	0.0282	0.0203048	0.025	0.002	0.00287
rs10485258	6	154113409	C	T	0.053	0.0195	0.0349021	0.0174	0.00389	0.00192
rs10485475	20	59573389	C	T	0.0782967	0.0335	0.0332983	0.0295	0.00077	0.00319
rs10485943	7	49416421	T	A	0.138699	0.0407	0.103096	0.0368	-0.0052	0.004
rs1048628	20	1291076	C	G	0.0553969	0.0175	0.0172995	0.0157	0.00119	0.00171
rs1048672	21	35210184	T	C	0.0961008	0.0319	0.0491044	0.0287	0.00156	0.003
rs10487225	7	122000053	C	T	0.121896	0.0435	0.137402	0.0394	-0.01193	0.00374
rs10487316	7	109891052	C	G	0.0974987	0.0372	0.0720043	0.0361	0.0059	0.00333
rs10487401	7	120339372	C	G	0.118396	0.0462	0.0288012	0.0422	-0.01133	0.00427
rs10487635	7	144296739	A	G	0.137098	0.0624	0.0873971	0.0579	-0.00292	0.00575
rs1048786	16	336916	T	C	0.057004	0.0244	0.0238044	0.0224	0.00488	0.00232
rs10488	11	102668022	T	C	0.097798	0.0377	0.0103958	0.0344	-0.00044	0.00344
rs10488075	7	23036691	G	A	0.124498	0.057	0.0416035	0.0523	0.00358	0.00627
rs10488210	7	132552767	T	C	0.0489997	0.0196	0.0179971	0.0176	-0.00828	0.00194
rs10488233	7	12820601	A	G	0.0729995	0.0277	0.0165031	0.0279	0.00311	0.00246
rs10488386	7	130900826	A	T	0.0435	0.02	0.0160013	0.018	0.00108	0.00197
rs10489900	1	64646624	A	G	0.0450976	0.019	0.0107025	0.0169	-0.00108	0.00186
rs10490031	2	229981613	T	C	0.0456997	0.021	0.0018982	0.0189	0.00076	0.00207
rs10491443	5	52639700	G	A	0.0358034	0.0173	0.021898	0.0155	-0.00278	0.0017
rs10491485	5	80323797	G	T	0.121501	0.0562	0.0586042	0.0512	-0.00441	0.00558
rs10492029	12	113458677	T	C	0.040902	0.0173	0.012699	0.0155	0.00367	0.00173
rs10492251	12	108965082	A	G	0.0994018	0.0473	0.0107025	0.041	-0.00466	0.0045
rs10492268	12	98371273	T	C	0.050503	0.0174	0.0258042	0.0155	9e-05	0.00171
rs10494337	1	160150130	G	A	0.0503043	0.0183	0.017197	0.0163	0.00233	0.00179
rs10495437	1	239297423	C	T	0.0449032	0.0177	0.010697	0.0157	0.00319	0.00175
rs10495698	2	19727406	G	C	0.0777994	0.0372	0.0213973	0.0328	-0.00044	0.00376
rs10495835	2	35325574	T	A	0.0773023	0.0297	0.013298	0.0262	0.00062	0.00288
rs10495875	2	38055097	A	G	0.075701	0.0338	0.0277027	0.0304	0.00073	0.00315
rs10495877	2	38675310	G	C	0.113796	0.0449	0.0398017	0.041	1e-05	0.00396
rs10496014	2	53371251	G	A	0.0549949	0.0266	0.00930314	0.0241	-0.0015	0.00243
rs10496137	2	67152355	C	T	0.0598986	0.0193	0.027402	0.017	0.00298	0.0019
rs10496342	2	100410644	T	C	0.0428966	0.0219	0.0273038	0.0194	-0.0015	0.00214
rs10496746	2	137207082	C	T	0.0414993	0.019	0.0239956	0.017	0.00175	0.00183
rs10496956	2	144826531	T	C	0.0686021	0.0171	0.0177024	0.0152	0.00598	0.0017
rs10497460	2	177691497	A	G	0.0385955	0.0187	0.0111971	0.0166	-0.00157	0.00178
rs1049748	7	150556002	C	T	0.0418016	0.0174	0.023801	0.0156	0.00271	0.00173
rs10497583	2	182580032	C	A	0.0610991	0.026	0.0292023	0.0234	0.00412	0.00228
rs10497796	2	197806241	C	A	0.0679042	0.0316	0.0490012	0.0285	-0.00217	0.00308
rs10498193	2	226538743	A	G	0.0933993	0.0322	0.0231011	0.0293	-0.00782	0.00327
rs10498313	14	30398876	G	A	0.0515038	0.023	0.0430015	0.0206	-0.00095	0.00209
rs1049862	10	61789272	A	G	0.0439977	0.0173	0.0546965	0.0154	0.00335	0.0017
rs10500358	16	8023245	T	C	0.0745043	0.0273	0.0213994	0.0249	0.00185	0.00279
rs10500528	16	65904987	T	C	0.0437968	0.0208	0.0278972	0.0187	-0.00045	0.00216
rs10500786	11	13583784	A	G	0.0344014	0.0171	0.0205964	0.0153	0.00086	0.0017
rs10500870	11	20166475	A	T	0.0361005	0.0184	0.025502	0.0165	0.00141	0.00178
rs10502078	11	106715928	C	T	0.0378992	0.0193	0.0010005	0.0172	-0.00349	0.0019
rs10502481	18	24577050	A	G	0.0381047	0.0184	0.0251998	0.0165	0.00138	0.00182
rs10502697	18	36059913	A	T	0.0712038	0.0335	0.000499875	0.0306	0.00136	0.00312
rs10502805	18	40533309	G	C	0.0739049	0.03	0.0203966	0.0265	-0.00144	0.00283
rs10503223	8	3791218	C	G	0.101798	0.0289	0.1067	0.0302	-0.00217	0.0026
rs10503279	8	4626927	T	C	0.0459958	0.0176	0.00229736	0.0158	0.00452	0.00174
rs10503378	8	8455536	A	T	0.0869022	0.0351	0.034498	0.0307	0.00223	0.00346
rs10503425	8	11606364	C	G	0.0485997	0.0234	0.00890027	0.0209	-0.00335	0.00231
rs10503462	8	13490995	A	G	0.0377966	0.0187	0.00400198	0.0168	-0.00163	0.00189
rs10504379	8	65430892	G	A	0.0716034	0.0359	0.0112025	0.0316	0.00402	0.00334
rs10505745	12	10176144	T	C	0.0459958	0.0216	0.00799793	0.0193	-0.00054	0.00214
rs10505838	12	19683720	A	C	0.0910009	0.0316	0.0524976	0.0278	0.00447	0.00322
rs10506416	12	61316609	A	G	0.0619978	0.0302	0.0117013	0.0274	0.0047	0.00285
rs10507387	13	29150318	C	T	0.0730977	0.0306	0.002002	0.0329	1e-05	0.00285
rs10507541	13	46905274	G	A	0.159805	0.077	0.0133994	0.0724	-0.01707	0.00662
rs10507562	13	48388548	G	A	0.0425005	0.0183	0.0113036	0.0164	-0.00092	0.00175
rs10507792	13	72012092	A	C	0.141604	0.0545	0.114301	0.0489	0.00443	0.00676
rs10508583	10	19692813	T	G	0.120003	0.0607	0.0384993	0.0549	-0.00263	0.00556
rs10508932	10	52480121	G	A	0.123298	0.0621	0.127595	0.0562	0.00334	0.0057
rs10508998	10	55550640	T	A	0.0606952	0.0306	0.0222967	0.0275	-0.00161	0.00285
rs10509085	10	59877214	A	T	0.083302	0.0351	0.0577971	0.0321	0.00167	0.00331
rs1050919	18	77906500	T	C	0.0507977	0.0227	0.0252973	0.0205	-0.00371	0.00225
rs10509692	10	97236598	G	C	0.0356997	0.0176	0.0208968	0.0157	-0.00105	0.00172
rs10510108	10	124096160	G	A	0.140401	0.0502	0.0239956	0.0461	0.00143	0.00531
rs1051052	14	94843932	A	G	0.0407964	0.0177	0.000699755	0.0159	0.00293	0.00172
rs10510553	3	24966768	T	C	0.104801	0.043	0.049999	0.0377	0.00706	0.00402
rs10510604	3	28040772	G	C	0.155205	0.0608	0.0105959	0.0563	-0.00521	0.00594
rs10510621	3	29516639	A	G	0.0537019	0.0253	0.0302964	0.0228	-0.00061	0.00248
rs10510686	3	36679999	G	A	0.0957953	0.0375	0.0458974	0.0329	-0.00336	0.00348
rs10511003	3	70624868	T	C	0.0693022	0.0191	0.00870203	0.017	-0.00452	0.00186
rs10511052	3	76725903	A	G	0.139101	0.0486	0.0806026	0.0444	-0.00074	0.00454
rs10511294	3	111052018	G	C	0.0994999	0.0403	0.0154995	0.0353	-0.00112	0.00365
rs10511513	9	8938579	G	C	0.0534957	0.0254	0.0306963	0.0228	0.00484	0.00237
rs10511518	9	8986162	C	G	0.0701043	0.0282	0.0218006	0.0255	-0.00495	0.00265
rs10511608	9	15078990	A	G	0.0594003	0.0256	0.0294035	0.023	0.00349	0.00242
rs10512321	9	106721804	T	C	0.0844974	0.0253	0.0517002	0.0228	0.00056	0.00257
rs1051252	8	82391093	C	G	0.240897	0.0861	0.127003	0.0769	-0.00153	0.0085
rs10512738	5	40428801	A	G	0.0663026	0.0313	0.0384031	0.0279	0.00333	0.00311
rs10513684	3	170724210	T	C	0.0898041	0.0398	0.0116024	0.0362	-0.00732	0.00402
rs10514108	5	78105347	C	T	0.0844039	0.0279	0.0475949	0.0247	0.00632	0.00272
rs10514151	5	78303487	T	C	0.0942005	0.0347	0.0361969	0.0315	-0.00146	0.00343
rs10514237	5	81615350	T	C	0.0683967	0.0306	0.0287041	0.0277	-0.00356	0.00306
rs10514346	5	90488667	G	A	0.0931026	0.0375	0.0622052	0.0338	0.00605	0.00345
rs10514426	16	77710618	A	G	0.0684994	0.0304	0.00740253	0.0277	-0.00493	0.00312
rs10514524	16	82135395	T	A	0.0529051	0.0174	0.0290993	0.0155	0.00029	0.0017
rs10515273	5	97793255	G	A	0.0582013	0.0221	0.0157026	0.0201	-0.0017	0.00223
rs10515398	5	108348105	A	G	0.0411036	0.0207	0.0600974	0.0185	-0.00177	0.00202
rs10515637	5	149241601	G	A	0.0438996	0.019	0.0309954	0.017	0.00215	0.00178
rs10515797	5	158915287	G	A	0.0586996	0.025	0.0252973	0.0221	0.00154	0.00235
rs10516051	5	168221699	T	G	0.0537019	0.027	0.0385955	0.0243	-0.00032	0.0024
rs10516322	4	18423567	C	G	0.0366019	0.0177	0.00539542	0.0158	0.00087	0.00173
rs10517115	4	27213109	G	C	0.221794	0.066	0.104405	0.06	-0.0063	0.00637
rs10517279	4	53990594	C	T	0.0561049	0.0248	0.00290421	0.0225	5e-05	0.00239
rs10517312	4	34462800	G	A	0.0566021	0.0276	0.0138048	0.025	-0.00603	0.00281
rs10517434	4	59000569	C	T	0.0593042	0.0282	0.0332983	0.0255	0.00196	0.00264
rs10518224	4	80564508	A	G	0.0592967	0.019	0.0100988	0.0171	-0.00069	0.00188
rs10518787	15	55136336	A	G	0.042197	0.0206	0.00860289	0.0185	0.00249	0.00197
rs10518794	2	56181868	C	G	0.134697	0.066	0.0603046	0.0603	-0.00498	0.00587
rs10518941	15	71563001	T	C	0.109697	0.0461	0.049999	0.043	0.0014	0.00397
rs10519737	15	32969457	C	A	0.0476998	0.0184	0.0299027	0.0164	0.00219	0.00178
rs10520004	4	150090591	G	A	0.067305	0.0251	0.0313978	0.0226	-0.00327	0.00258
rs10520390	19	46327831	G	C	0.099003	0.0386	0.0482033	0.035	-0.0028	0.00402
rs10520709	15	92834585	C	G	0.1313	0.0342	0.0292966	0.0313	-0.00021	0.00328
rs10521119	16	21983194	A	G	0.173399	0.0795	0.112301	0.0758	0.0075	0.00679
rs10521165	17	10239180	A	G	0.0708032	0.0353	0.0392015	0.0315	-0.00051	0.00356
rs1052607	1	46499526	G	A	0.107897	0.0318	0.117096	0.0284	0.00061	0.00343
rs1053124	7	128141865	C	T	0.0540972	0.0218	0.0426988	0.0195	-0.00059	0.00215
rs1054195	14	95648657	C	A	0.037297	0.0189	0.0332983	0.0168	0.00234	0.0018
rs1054888	1	238644100	T	C	0.0491044	0.0177	0.00590255	0.0158	-0.00166	0.00174
rs1055353	9	128910223	A	G	0.0689009	0.0337	0.040998	0.0305	0.00018	0.00313
rs1055919	19	4852137	T	C	0.0461963	0.0186	0.0267004	0.0166	-0.00058	0.00175
rs1056588	7	112726115	C	T	0.087095	0.0331	0.0138048	0.0302	0.00312	0.00349
rs1058009	14	101200860	A	G	0.0723021	0.0353	0.0307038	0.0317	0.00965	0.00347
rs1059038	1	77530966	A	G	0.1337	0.0621	0.0797996	0.0577	0.00145	0.00524
rs1060618	17	25640081	G	A	0.0374008	0.0178	0.0286979	0.0159	0.00158	0.00181
rs1060912	6	52389711	T	C	0.0493995	0.0193	0.00590255	0.0171	0.00181	0.0019
rs1061968	1	4772053	C	T	0.0383043	0.0195	0.00920221	0.0185	0.00325	0.0018
rs1062193	6	64292153	A	G	0.0818012	0.0298	0.0226026	0.026	0.00651	0.00306
rs1063821	4	101107276	C	A	0.0462953	0.0172	0.0279983	0.0153	0.00139	0.00171
rs1064725	19	45422561	T	G	0.108496	0.045	0.0324962	0.0427	0.00023	0.00412
rs1065301	10	126616038	G	A	0.0703044	0.0243	0.0451961	0.0219	-5e-05	0.00241
rs1066602	3	118048275	A	G	0.0680044	0.0196	0.0288012	0.0177	-0.00503	0.00194
rs1066668	15	62740562	T	C	0.0619038	0.0315	0.0524976	0.0281	0.00352	0.00298
rs1072364	12	20988982	A	G	0.0700017	0.025	0.00870203	0.0232	0.00061	0.00226
rs1072695	13	46272091	C	T	0.0386992	0.0183	0.0193969	0.0163	-0.00013	0.00179
rs10733352	9	18380910	C	G	0.0642041	0.0194	0.0346043	0.0174	0.00079	0.00189
rs10733506	9	4178973	T	A	0.0486967	0.0213	0.0188974	0.0189	-0.00346	0.00211
rs10733559	9	109163702	T	A	0.0708947	0.0188	0.0313049	0.0166	-0.00425	0.00184
rs10733713	9	98877206	T	C	0.0509973	0.0176	0.00269636	0.0157	0.00132	0.00171
rs10734853	12	12827554	A	C	0.224103	0.0746	0.190604	0.0694	-0.01076	0.00606
rs1073539	4	23255632	A	G	0.0487997	0.0225	0.0119977	0.02	0.00121	0.00213
rs10736215	10	113308721	G	T	0.138205	0.0375	0.0156011	0.0345	-0.00484	0.00376
rs10736319	10	86004238	C	T	0.037297	0.0174	0.0198048	0.0156	-0.00209	0.0017
rs10736660	11	67419855	A	G	0.045002	0.0227	0.0119977	0.0201	0.0004	0.00219
rs10737222	1	181152394	T	A	0.0440041	0.0203	0.0222047	0.0181	-0.00202	0.00191
rs10737576	1	201962324	C	T	0.0668986	0.0232	0.00210221	0.0205	0.00254	0.00228
rs10737887	1	243424146	T	C	0.0501987	0.0254	0.00850374	0.0228	0.01045	0.00257
rs10738169	9	10611781	T	A	0.0499994	0.0227	0.00940408	0.0205	-0.00032	0.00221
rs10739138	9	7612318	A	G	0.0503984	0.0244	0.00999983	0.0221	0.00159	0.00243
rs10739177	9	902793	G	C	0.0682039	0.0254	0.0825016	0.0227	0.00302	0.0023
rs10740813	10	30281732	A	C	0.0473987	0.0174	0.0329995	0.0156	-0.0014	0.00172
rs10741226	10	132572369	C	A	0.0527997	0.0175	0.0239034	0.0157	7e-05	0.00172
rs1074165	5	149028214	G	A	0.0570043	0.027	0.00040008	0.0237	0.00532	0.00259
rs10741809	11	20038420	C	T	0.0698003	0.0335	0.0131967	0.0305	-0.00113	0.0031
rs10743108	11	9537904	C	G	0.118298	0.0529	0.00079968	0.0461	-0.01484	0.00586
rs10743336	12	19899613	G	A	0.0399994	0.0199	0.0471021	0.0178	-0.00154	0.00202
rs10744014	12	13386358	T	C	0.061001	0.0292	0.042197	0.0261	-0.00946	0.0029
rs10744481	12	131277271	G	A	0.037598	0.0181	0.0203966	0.0162	0.0035	0.00181
rs10745007	18	2624921	T	C	0.0374981	0.0184	0.0338989	0.0165	0.00024	0.00183
rs1074540	16	79106819	T	A	0.0403013	0.0189	0.00940408	0.0169	0.00172	0.00182
rs10745418	12	86928854	C	T	0.0652001	0.0285	0.0121029	0.0258	-0.00171	0.00271
rs10745554	12	91692258	C	T	0.117197	0.0559	0.0458031	0.0491	0.00748	0.00495
rs10745673	12	94449447	A	T	0.0374018	0.0187	0.0103958	0.0167	-0.00203	0.00173
rs10746134	12	109307853	T	C	0.0716972	0.0211	0.0102968	0.0186	0.00183	0.00202
rs10746171	12	81145603	C	G	0.0595982	0.0178	0.00999983	0.0158	0.00216	0.00176
rs10746216	12	82452699	C	T	0.0536012	0.0225	0.0180011	0.0198	0.00305	0.00219
rs10746602	9	82425825	G	C	0.036996	0.0183	0.0388032	0.0163	-0.00165	0.00178
rs10746752	9	87595716	G	A	0.0765031	0.0307	0.0151035	0.0269	-0.00173	0.00293
rs10746755	9	87654937	C	T	0.0660009	0.0266	0.0268985	0.0235	0.00596	0.00258
rs10747263	6	121812588	G	T	0.0383979	0.0184	0.0247026	0.0165	0.00147	0.0018
rs10747457	1	92036924	A	G	0.0495042	0.0216	0.00279609	0.0196	-0.00069	0.00215
rs10747931	12	61756268	C	G	0.0648978	0.0178	0.0170046	0.0158	0.00069	0.00171
rs10748583	10	94576592	T	C	0.043701	0.0193	0.0294035	0.0172	-0.00745	0.00188
rs10748631	10	97188888	C	A	0.036104	0.0177	0.00619918	0.0158	-0.00087	0.00172
rs10748664	10	97948606	T	C	0.0600033	0.0213	0.0323994	0.0191	-0.0008	0.00212
rs10748916	10	108061908	C	G	0.049704	0.0174	0.00499749	0.0155	0.0002	0.00171
rs10749128	10	114865489	C	T	0.0525046	0.0221	0.0220002	0.0198	-0.0001	0.00198
rs1075	8	20104985	T	G	0.0458048	0.0215	0.0140015	0.0193	-0.00164	0.00206
rs10750184	11	121160481	G	A	0.0605996	0.0279	0.0198966	0.0245	0.00368	0.00274
rs1075036	21	18319788	A	G	0.0366983	0.0177	0.0358979	0.0158	-0.00104	0.00173
rs10750360	11	127120128	C	G	0.0542988	0.0233	0.00019998	0.0206	-0.00025	0.00229
rs10750361	11	127345435	C	G	0.0779975	0.0223	0.00730327	0.0204	0.00166	0.00225
rs10750366	11	127449582	C	T	0.0416974	0.0178	0.0187038	0.0159	-0.00153	0.00171
rs10750413	11	129314024	A	G	0.0495042	0.0203	0.0102968	0.018	-0.00014	0.00196
rs10750646	11	102398986	A	G	0.0412955	0.0202	0.0320024	0.018	-0.00176	0.00197
rs10750894	11	58050498	G	A	0.0425005	0.0174	0.00609856	0.0157	0.00111	0.00173
rs10751165	11	87224182	T	C	0.0374981	0.018	0.00590255	0.0161	0.00486	0.00172
rs1075195	20	37346751	T	C	0.0667985	0.0282	0.0428966	0.0253	-0.00382	0.00301
rs10752214	10	11072385	T	C	0.052004	0.0199	0.00279609	0.0177	0.00453	0.00192
rs10752971	1	186720057	A	G	0.0859024	0.0298	0.0217028	0.0272	0.00285	0.00298
rs10753393	1	4969855	G	A	0.0421979	0.0183	0.0174005	0.0163	0.00126	0.00179
rs10753802	1	162371398	C	T	0.0532004	0.0175	0.00739729	0.0157	-0.00256	0.00173
rs10754105	1	194394426	T	C	0.0605964	0.0288	0.0784044	0.0255	-0.00098	0.00265
rs10754307	1	91256080	C	G	0.0638007	0.0275	0.0307038	0.0242	0.00153	0.00276
rs10754852	1	14685735	G	C	0.0654029	0.0281	0.0497051	0.0272	-0.00198	0.00285
rs10754853	1	14699523	C	T	0.0447045	0.0191	0.00589736	0.0171	-0.00306	0.00179
rs10755087	3	134402484	T	G	0.0572967	0.0187	0.0100988	0.0168	0.00202	0.00184
rs1075529	10	97307675	C	T	0.0703044	0.0228	0.00569619	0.02	-0.00303	0.00224
rs10755924	8	125293035	A	G	0.0452028	0.0181	0.0312952	0.0162	0.00019	0.00178
rs10755929	8	129042321	T	C	0.0426954	0.0208	0.0366019	0.0185	0.00311	0.00203
rs10757262	9	21987874	A	T	0.0619038	0.0248	0.061001	0.0221	-0.00491	0.0025
rs10757394	9	23132614	A	G	0.113302	0.0558	0.0371031	0.051	0.00161	0.00489
rs10757615	9	26610300	T	C	0.0653007	0.0186	0.0188021	0.0165	-0.0013	0.00184
rs10757619	9	26623297	T	C	0.0467023	0.0184	0.00370313	0.0163	-0.00026	0.00183
rs10757728	9	28328168	T	C	0.0622045	0.0233	0.0110982	0.0211	-0.0019	0.00223
rs10757841	9	29350462	A	C	0.0404987	0.0182	0.0355988	0.0162	0.00102	0.00177
rs1075845	15	83350617	T	C	0.0769981	0.0258	0.0263985	0.0232	0.00783	0.00249
rs10761336	9	97322712	C	A	0.0403013	0.0174	0.027104	0.0156	-0.00199	0.00173
rs10761587	10	52649193	C	T	0.071002	0.0302	0.00989883	0.0266	0.00321	0.00273
rs10761997	10	53036671	C	T	0.0729041	0.0216	0.0364047	0.0194	-0.00221	0.00212
rs10762407	10	72571554	T	C	0.0432989	0.0183	0.0259991	0.0163	0.00585	0.00182
rs10764449	10	24426693	C	T	0.074702	0.0207	0.0589011	0.0185	-0.00511	0.00199
rs10764712	10	19007922	T	G	0.0347009	0.0173	0.00699547	0.0155	-0.00057	0.00171
rs10764793	10	130384008	A	C	0.036303	0.0176	0.0193025	0.0157	0.00285	0.0017
rs10765211	11	89228425	G	A	0.0380031	0.0183	0.00240288	0.0163	0.00064	0.0018
rs10765238	11	87939593	G	T	0.0993011	0.0284	0.0546991	0.025	0.0003	0.00283
rs10765382	11	88012372	A	T	0.125698	0.0326	0.044103	0.0286	-0.00129	0.00314
rs10765547	11	88174450	C	T	0.0610991	0.0224	0.0172988	0.0209	0.00414	0.00211
rs10765619	11	93382017	G	A	0.036996	0.0178	0.0105959	0.016	0.0012	0.00174
rs10765734	11	95090828	C	T	0.0593997	0.0191	0.0435027	0.0171	-0.00269	0.0019
rs10765763	11	95435488	A	C	0.0384031	0.0176	0.00970278	0.0157	0.0076	0.00178
rs10766643	11	20295246	G	A	0.0523043	0.0182	0.048004	0.0162	-0.00039	0.00178
rs10767590	11	27027201	C	T	0.0513986	0.0174	0.000700245	0.0155	-0.0006	0.00172
rs10768945	11	43249633	G	C	0.0447045	0.0172	0.027104	0.0153	0.00262	0.0017
rs10769076	11	44776732	T	C	0.120597	0.027	0.050503	0.0246	0.00742	0.00275
rs1076983	16	52947289	C	G	0.0745971	0.0213	0.0379025	0.0188	0.00455	0.00201
rs10769944	11	8724571	G	A	0.0494004	0.0177	0.0467981	0.0158	-0.00158	0.00173
rs10770612	12	20230639	A	G	0.041497	0.0211	0.00659818	0.0187	0.00048	0.00213
rs10770708	12	20863469	T	C	0.0411995	0.0203	0.0269048	0.0182	0.00219	0.00224
rs10770842	12	21750700	C	T	0.0475949	0.0213	0.00310481	0.0213	-0.00147	0.00197
rs10771014	12	23817039	T	G	0.0563047	0.0271	0.0384031	0.0243	-0.00102	0.00263
rs10771358	12	27887549	T	G	0.0621012	0.0302	0.0258042	0.0273	0.00402	0.00282
rs10771383	12	28001041	G	A	0.0511038	0.0208	0.0108992	0.0187	0.00107	0.00211
rs10771491	12	29343399	A	T	0.0558982	0.0205	0.0222995	0.0182	0.002	0.00202
rs10773112	12	125338529	T	C	0.0465973	0.0204	0.0248975	0.0181	-0.00152	0.00191
rs10773393	12	127871813	T	C	0.0931989	0.0471	0.0101978	0.0443	-0.00621	0.00443
rs10773434	12	123166296	T	A	0.0399994	0.0174	0.00999983	0.0155	-0.00284	0.00173
rs10773681	12	130022526	G	T	0.0401972	0.0196	0.0206007	0.0175	-0.00247	0.0019
rs10773919	12	132007723	T	C	0.0366983	0.0187	0.00249688	0.0167	0.00054	0.00184
rs10774738	12	114634019	T	C	0.0419957	0.0177	0.0036035	0.0157	-0.00069	0.00175
rs10775179	15	62944448	C	G	0.0411995	0.0188	0.00740253	0.0167	0.00248	0.00177
rs10775246	15	90007590	C	T	0.0430015	0.0186	0.00950503	0.0167	0.00524	0.00191
rs10776737	1	112437298	A	G	0.0760996	0.0229	0.0364959	0.0203	0.00135	0.00223
rs1077724	5	149504115	A	T	0.0426954	0.0181	0.00279609	0.0161	-0.0029	0.0018
rs10777241	12	90673187	G	A	0.0490957	0.0189	0.0285024	0.0169	0.00218	0.00188
rs10777524	12	76691967	C	G	0.0501987	0.0188	0.00630011	0.0169	-0.00227	0.00177
rs1077795	19	17222584	A	G	0.0426954	0.0196	0.00239712	0.0174	0	0.00192
rs10778064	12	101099570	C	T	0.0641013	0.026	0.0262002	0.0233	-0.00247	0.00243
rs10778549	12	107764000	G	A	0.0418955	0.0181	0.0295009	0.0162	0.0014	0.00179
rs10778840	12	77098899	A	G	0.0423984	0.0175	0.0153023	0.0156	-0.00653	0.00173
rs10779271	1	216832989	A	G	0.0458048	0.0185	0.0183997	0.0165	0.00446	0.00183
rs10780136	8	23480034	G	A	0.0460021	0.018	0.0186019	0.0161	-0.00207	0.00174
rs10780190	9	140692372	T	C	0.0919956	0.039	0.0165031	0.0355	-0.00094	0.0038
rs1078023	2	39875808	T	A	0.0423023	0.0183	0.0212032	0.0163	0.00048	0.0018
rs10780853	9	72767252	A	T	0.0467023	0.0229	0.00990082	0.0208	0.00655	0.00231
rs10780970	9	73418255	A	G	0.0553022	0.0186	0.00269636	0.0166	0.00369	0.00181
rs10781329	9	71618245	A	G	0.0489997	0.0185	0.0195967	0.0166	0.00034	0.00182
rs10781367	9	79200000	C	T	0.0388032	0.0192	0.00589736	0.0197	-0.00171	0.00174
rs10781394	9	71704094	G	A	0.0497051	0.0172	0.0139975	0.0154	-9e-05	0.00171
rs10781644	12	133342067	T	G	0.0384031	0.0176	0.0355023	0.0157	0.00257	0.00173
rs1078166	2	220310627	G	A	0.0933002	0.0402	0.00920221	0.0358	0.00616	0.00401
rs10782467	14	85553884	T	C	0.0397014	0.0195	0.034498	0.0174	-0.00297	0.00198
rs10782540	1	85582931	A	T	0.079698	0.0366	0.0590045	0.0321	-0.00051	0.00349
rs10782812	1	84025511	T	C	0.129597	0.0565	0.104603	0.0505	-0.00253	0.00524
rs10783098	1	99093976	C	T	0.0401972	0.0181	0.0418955	0.0162	-0.00218	0.00177
rs10783193	5	148531983	T	A	0.0430954	0.0192	0.00599795	0.0173	0.00093	0.00191
rs10783565	12	39441305	C	T	0.0577986	0.0179	0.00040008	0.0161	0.00472	0.00178
rs10784761	12	69523779	T	C	0.0418039	0.0178	0.0188021	0.0159	0.00025	0.00176
rs10784773	12	69645235	G	T	0.0388032	0.018	0.036104	0.0161	-0.00087	0.00174
rs10784964	12	72733797	C	T	0.0497997	0.023	0.0201007	0.0207	9e-05	0.00218
rs10784990	12	73189689	C	T	0.0819044	0.0222	0.0467981	0.0199	-0.00223	0.0021
rs10785217	12	76325569	A	G	0.0487044	0.0184	0.0247024	0.0166	0.0006	0.00178
rs10785392	12	43276930	A	G	0.044103	0.0182	0.0307038	0.0162	0.00429	0.00174
rs10786068	10	94842477	G	C	0.0399994	0.0195	0.0236986	0.0173	-0.00343	0.00184
rs10786754	10	105244858	A	C	0.0590988	0.0198	0.0150955	0.0174	0.00628	0.00197
rs10787498	10	115489650	G	T	0.0398953	0.0182	0.0296966	0.0164	-0.0025	0.00182
rs10787713	10	118422408	A	G	0.0461963	0.0183	0.0152038	0.0171	0.00181	0.00173
rs10787908	10	85210966	A	G	0.0407964	0.0206	0.0225049	0.0185	-0.00334	0.00213
rs10788212	10	123576479	G	A	0.034695	0.0175	0.0281012	0.0156	0.00123	0.00171
rs10788658	1	17468322	C	A	0.0530949	0.0225	0.000700245	0.0203	0.00295	0.00223
rs10789898	11	112448190	T	C	0.0355023	0.0175	0.00079968	0.0156	-0.00193	0.0017
rs10790347	11	119679613	A	T	0.0575989	0.0186	0.00539542	0.0166	0.00417	0.00181
rs10790353	11	119782056	C	G	0.0720043	0.026	0.0563047	0.0232	0.00632	0.00247
rs10790447	11	121487372	T	C	0.0389995	0.0188	0.0155977	0.0171	-0.00057	0.00174
rs1079089	2	151760165	G	A	0.0465048	0.0223	0.0438996	0.0199	0.00117	0.00218
rs10792077	11	56988296	A	G	0.0791993	0.0226	0.00489799	0.0199	0.00022	0.00216
rs10792490	11	80283002	C	T	0.0403013	0.0204	0.0263953	0.0183	-0.00122	0.00209
rs10792538	11	80826074	A	G	0.0358979	0.0174	0.0158044	0.0156	9e-05	0.0017
rs10793721	1	204871830	T	C	0.0628997	0.0284	0.049704	0.0256	0.00042	0.00264
rs10793831	5	106375215	C	T	0.0403013	0.0191	0.0296039	0.0171	0.00243	0.00181
rs10794615	10	125172265	A	C	0.045002	0.0194	0.0103958	0.0173	-0.00017	0.00182
rs10794765	10	1625294	T	C	0.061697	0.0209	0.0314987	0.0187	-0.00307	0.00207
rs10795097	10	3942756	T	C	0.0622985	0.0174	0.0428966	0.0156	0.00209	0.0017
rs10795628	10	8510005	C	A	0.101003	0.0439	0.0717001	0.0393	0.00138	0.00439
rs10796080	10	13479385	C	T	0.0398017	0.0179	0.0267958	0.0159	0.00527	0.00171
rs10796190	10	14478176	A	G	0.0384993	0.0185	0.0339955	0.0165	0.00186	0.00172
rs10798335	1	175097991	T	C	0.0358979	0.0181	0.0314018	0.0162	-0.00109	0.00178
rs1079926	16	52386456	A	G	0.072702	0.0246	0.0394034	0.0223	-0.00508	0.00222
rs10799264	1	4885655	G	C	0.0454996	0.0179	0.0034961	0.016	0.00173	0.00172
rs10799368	1	227018255	C	T	0.0473013	0.0213	0.0309954	0.019	0.00105	0.0021
rs10799374	1	227102033	T	C	0.0353961	0.0173	0.00509699	0.0154	0.00171	0.0017
rs10800761	1	201162643	A	G	0.0364959	0.0181	0.0416984	0.0161	-0.00133	0.00178
rs10802243	1	245835098	C	G	0.0642979	0.0174	0.047103	0.0155	0.00265	0.00172
rs10802653	1	238213315	C	T	0.0390007	0.0175	0.0207028	0.0156	0.00176	0.0017
rs10802814	1	240053997	A	T	0.0642041	0.0186	0.025502	0.0167	-0.00076	0.00181
rs10803028	1	242396830	C	T	0.0440982	0.018	0.00549507	0.016	-0.00332	0.00178
rs10803675	2	16056139	A	G	0.0406044	0.0184	0.0338022	0.0165	0.00038	0.00179
rs10804409	2	241586554	T	C	0.0707007	0.0339	0.00659818	0.0305	0.00572	0.0032
rs10806229	6	82347389	A	C	0.0539009	0.0201	0.00720399	0.018	0.00084	0.002
rs10807195	6	38402326	A	C	0.0435957	0.0191	0.00610135	0.0171	0.00011	0.00189
rs10808198	7	122915565	A	G	0.060201	0.021	0.0363994	0.0187	0.00317	0.00206
rs10808562	8	128973944	A	G	0.038201	0.0177	0.0183015	0.0158	0.00106	0.00174
rs10809047	9	10243999	A	C	0.0394034	0.0181	0.00320486	0.0161	0.00505	0.00179
rs10809135	9	10611282	T	C	0.0513963	0.0187	0.0333961	0.017	-0.001	0.00172
rs10809139	9	10621200	T	C	0.0606999	0.0192	0.0034042	0.0171	-0.00158	0.00184
rs10809155	9	10679256	G	T	0.0530949	0.019	0.0413951	0.017	-0.00179	0.00192
rs10809163	9	10716489	G	A	0.0559991	0.0198	0.0288008	0.0178	0.00684	0.00191
rs10809343	9	11114781	C	T	0.103795	0.0392	0.0488962	0.0345	-0.00245	0.00389
rs10810136	9	14393854	G	A	0.0383979	0.0194	0.0299954	0.0198	-0.0015	0.00174
rs10810164	9	14462669	T	C	0.0425996	0.0183	0.0434043	0.0164	-0.00574	0.00179
rs10810191	9	14631207	T	C	0.107796	0.035	0.047103	0.0306	0.00125	0.00321
rs10810279	9	14878094	A	G	0.110897	0.0499	0.0343048	0.0455	-0.00318	0.0047
rs10810370	9	15289674	G	T	0.0375046	0.0181	0.0185001	0.0162	-0.00054	0.00179
rs10810618	9	16761648	T	C	0.0897036	0.0307	0.0194987	0.0269	-0.00021	0.00289
rs10810699	9	16963429	C	T	0.0555973	0.0207	0.000300045	0.0183	-0.00085	0.002
rs10811185	9	19439442	A	G	0.0352996	0.0179	0.0311013	0.016	0.00298	0.00177
rs10811457	9	21046482	T	G	0.0513013	0.0248	0.0177024	0.0222	-0.00179	0.00228
rs10812532	9	27197282	T	G	0.0778033	0.0312	0.0641009	0.0279	-0.0033	0.00287
rs10812883	9	28892489	T	C	0.047103	0.0174	0.00079968	0.0155	0.00342	0.0017
rs10813260	9	30467975	A	G	0.0639039	0.0197	0.0173978	0.0176	-0.00294	0.00194
rs10813660	9	31915036	C	T	0.0499994	0.0234	0.036498	0.0208	-0.00576	0.00225
rs10814482	9	36949143	T	C	0.0509022	0.0215	0.0106036	0.0194	0.00075	0.00207
rs10814687	9	38386038	A	G	0.111801	0.0473	0.0404027	0.043	-0.00174	0.00457
rs10814732	9	38673103	A	G	0.0555955	0.0245	0.00999983	0.0221	-0.00336	0.00239
rs10814883	9	4209584	C	T	0.0553013	0.0179	0.0262002	0.016	-0.00208	0.0018
rs10815092	9	4836899	A	C	0.0555009	0.0273	0.0215951	0.0264	-0.00673	0.00264
rs10815597	9	7340826	A	G	0.0418998	0.0187	0.0344014	0.0167	-0.0016	0.00184
rs10815956	9	8815186	A	G	0.0473033	0.0239	0.0274984	0.0213	0.00413	0.00231
rs10816134	9	9469051	T	C	0.0627964	0.0301	0.0179971	0.0265	0.00153	0.00278
rs10816222	9	9906396	A	G	0.0524027	0.0237	0.0421012	0.0213	-0.00213	0.00224
rs10817987	9	119812580	C	A	0.0453008	0.0174	0.0116982	0.0156	7e-05	0.00171
rs10818449	9	123137705	G	A	0.0386992	0.0191	0.0113036	0.0171	-0.00093	0.00184
rs10818890	9	101170663	A	G	0.0491996	0.018	0.0394995	0.0161	-0.00222	0.00174
rs10818928	9	101198345	T	C	0.0553969	0.0229	0.0138043	0.0203	-0.00124	0.00211
rs10818948	9	101216717	T	C	0.0716972	0.0186	0.00259663	0.0167	-0.00151	0.00181
rs10819140	9	128988280	T	G	0.0344014	0.0173	0.0304031	0.0154	0.00196	0.00172
rs10819797	9	103371796	C	T	0.0755968	0.0202	0.00579677	0.0183	-0.00027	0.00198
rs10819816	9	103502422	G	C	0.0527997	0.0217	0.0138961	0.0193	-0.00226	0.00207
rs10820002	9	104619833	T	C	0.0343048	0.0174	0.0238044	0.0155	-0.00048	0.00175
rs10820863	9	94273903	G	C	0.0663962	0.0336	0.0285024	0.0301	-0.00107	0.00341
rs10822075	10	64631897	A	G	0.0469027	0.0181	0.00079968	0.0162	0.0021	0.00177
rs10822089	10	64695143	A	G	0.0582029	0.0172	0.0275957	0.0154	0.00269	0.0017
rs10822834	10	68224205	A	G	0.0934995	0.0471	0.0288012	0.0411	-0.00555	0.00501
rs10823134	10	69853223	C	T	0.0692	0.0208	0.011597	0.0188	-0.00778	0.00211
rs10823805	10	73386821	T	C	0.0518996	0.0189	0.0222995	0.017	-0.00096	0.00187
rs10824586	10	79716458	G	A	0.0426048	0.0187	0.0523043	0.0168	0.00141	0.00175
rs10824796	10	54534613	G	A	0.0453008	0.021	0.0216016	0.0186	0.00209	0.00205
rs10825792	10	58164317	G	A	0.0480984	0.0221	0.014799	0.0196	0.00108	0.00216
rs1082582	11	109433753	A	C	0.107796	0.0419	0.0524027	0.0383	0.008	0.00441
rs10826021	10	59159687	C	T	0.0601004	0.0208	0.0388032	0.0185	0.00148	0.00203
rs10826079	10	59302685	A	G	0.050503	0.0194	0.0152038	0.0173	0.00067	0.00184
rs10826151	10	59855400	A	C	0.0428008	0.0186	0.0347975	0.0171	0.00161	0.00173
rs10826444	10	28577760	A	T	0.049999	0.0219	0.0108015	0.0197	0.0026	0.00216
rs10826670	10	29895229	T	C	0.0627964	0.0294	0.0208021	0.0266	-0.004	0.0029
rs10826925	10	19372233	C	T	0.0380031	0.0193	0.0335051	0.0172	-0.00128	0.00197
rs10828143	10	18338262	C	T	0.0488017	0.023	0.0433982	0.0207	-0.00105	0.00233
rs10828197	10	21425930	C	T	0.0369026	0.0186	0.0431998	0.0166	-0.00206	0.00182
rs10829093	10	27128861	A	G	0.0611045	0.0228	0.00039992	0.0206	-0.006	0.00218
rs10829412	10	130262981	T	G	0.0546965	0.0185	0.043002	0.0165	0.00044	0.00174
rs10829706	10	131990844	T	C	0.0404027	0.0205	0.0127978	0.0183	0.00209	0.00197
rs10829807	10	132619400	A	G	0.0511968	0.0197	0.00350385	0.0177	0.00017	0.00191
rs10830122	10	129348150	A	T	0.0589008	0.0194	0.0531995	0.0173	-0.00064	0.0019
rs10830191	10	129681029	G	A	0.0475949	0.0217	0.0102019	0.0193	0.00086	0.00204
rs10830474	11	87967800	A	G	0.0889994	0.0243	0.0526019	0.0215	0.0033	0.0023
rs10831155	11	88338791	T	C	0.0624958	0.0306	0.0158044	0.027	0.00131	0.00304
rs10831783	11	12331816	C	T	0.0428031	0.0184	0.0490957	0.0164	0.0025	0.00179
rs10832711	11	17013028	G	C	0.0919947	0.0388	0.104405	0.0345	-0.00028	0.00376
rs10832781	11	17396517	A	G	0.0368043	0.0178	0.0131038	0.0159	-0.00151	0.00178
rs1083428	5	72426775	C	T	0.0713027	0.0211	0.0163022	0.019	7e-05	0.00205
rs10834438	11	24728237	C	T	0.0513986	0.02	0.0380031	0.0203	0.00153	0.00185
rs10835206	11	3877074	C	T	0.0367988	0.0185	0.015002	0.0164	0.00043	0.00175
rs10836027	11	33166240	T	G	0.0499038	0.0186	0.00919757	0.0167	0.0051	0.00182
rs10836405	11	35503801	C	T	0.0431998	0.0175	0.0222047	0.0157	3e-05	0.00173
rs10836492	11	36125658	T	C	0.0487997	0.0202	0.0308977	0.0181	0.00093	0.00195
rs10836867	11	37813935	T	C	0.116297	0.0478	0.0366019	0.0454	-0.00799	0.00461
rs10838124	11	43554110	C	T	0.0532004	0.0253	0.0449032	0.0224	-0.00607	0.00235
rs10838125	11	43565476	T	C	0.0477039	0.0186	0.0400953	0.0166	-0.00231	0.00174
rs10840395	11	10387833	T	C	0.0654974	0.0272	0.00929665	0.0245	0.00125	0.00261
rs10840533	11	11046623	G	A	0.039604	0.0197	0.0199986	0.0176	-0.00132	0.00195
rs10840722	12	17623675	T	C	0.0619038	0.0178	0.00770028	0.0159	-0.00045	0.00173
rs10840764	12	17769345	C	T	0.0380965	0.019	0.00260339	0.017	-0.00257	0.00186
rs10840932	12	18129375	C	T	0.147005	0.0669	0.051904	0.0615	-0.001	0.00588
rs10840965	12	18306097	G	A	0.0701006	0.0295	0.0187955	0.026	-0.00119	0.00298
rs10840975	12	18375072	C	A	0.0382004	0.0182	0.00769957	0.0163	0.0033	0.00178
rs10841066	12	18839235	C	T	0.0406033	0.0176	0.0360003	0.0158	-0.0018	0.00174
rs10842234	12	23996071	T	C	0.072702	0.0307	0.0221039	0.0269	-0.00538	0.00289
rs10842825	12	27151680	G	A	0.0409991	0.018	0.0343016	0.016	-0.00244	0.00177
rs10843072	12	28186298	T	C	0.045499	0.0196	0.0262037	0.0176	0.00112	0.00191
rs10843472	12	29820426	T	C	0.0364959	0.0184	0.00880116	0.0164	0.00135	0.00182
rs10843474	12	29828483	G	A	0.0801044	0.0363	0.0296039	0.0332	-0.00102	0.00338
rs10843582	12	30155753	A	G	0.0461963	0.0173	0.0152038	0.0155	0.00088	0.0017
rs10843649	12	30356236	G	A	0.0513038	0.0247	0.0196008	0.0223	0.00211	0.00227
rs10844003	12	31901752	T	C	0.054403	0.0181	0.00600195	0.0163	0.00152	0.00178
rs10844675	12	33812336	C	G	0.0450976	0.023	0.0273038	0.0205	0.00373	0.0022
rs10845191	12	10807921	G	A	0.0497051	0.0181	0.0266007	0.0162	-2e-05	0.0018
rs10845692	12	13127027	T	C	0.0473987	0.0195	0.00499749	0.0175	-0.00218	0.00192
rs10845943	12	14437186	G	C	0.0430015	0.0212	0.00530404	0.0189	-2e-05	0.00207
rs10846155	12	15319537	G	A	0.0549949	0.0194	0.0377953	0.0174	0.00255	0.00178
rs10846820	12	125552674	C	G	0.0441987	0.0182	9.9995e-05	0.0164	-0.0044	0.00176
rs10847026	12	126470637	A	G	0.104	0.0521	0.0397975	0.0451	-0.00579	0.00538
rs10847592	12	128766913	G	T	0.0586042	0.026	0.00609856	0.0234	0.00118	0.00261
rs10847653	12	129075377	A	G	0.0425038	0.0212	0.0267004	0.019	0.00079	0.00207
rs10847765	12	129585113	A	G	0.0377966	0.0179	0.0307038	0.0161	-0.00072	0.00177
rs10848574	12	319791	A	G	0.0537019	0.0181	0.00639948	0.0161	-0.00361	0.00171
rs10850565	12	116213801	A	G	0.0515008	0.0219	0.0230034	0.0196	-0.0029	0.00208
rs10850639	12	116885734	T	G	0.047599	0.0221	0.00129916	0.0196	-0.00351	0.00193
rs10850882	12	118098352	T	C	0.0473033	0.0234	0	0.021	0.00164	0.00218
rs10850889	12	118144016	T	C	0.0469981	0.019	0.00499749	0.0168	-0.00169	0.00186
rs10850932	12	118340866	A	G	0.0680044	0.0292	0.0491996	0.0262	-0.00124	0.00281
rs10852921	17	10214310	A	G	0.0837987	0.0339	0.0633972	0.03	0.00316	0.00322
rs10852973	17	53283464	G	A	0.0388032	0.0186	0.0135007	0.0165	-0.00257	0.00179
rs10853004	17	56271497	A	G	0.0402971	0.0185	0.0305001	0.0165	-0.00364	0.00182
rs10853651	18	22751758	G	A	0.065499	0.0176	0.0108992	0.0158	-0.00385	0.00171
rs10853709	18	28399799	G	A	0.0403013	0.0192	0.0290993	0.0171	-0.00429	0.00188
rs10854371	21	35541283	A	G	0.0930986	0.0463	0.0575989	0.0425	0.00447	0.00437
rs10854758	22	43466441	A	G	0.142098	0.0664	0.0499038	0.061	0.00891	0.0062
rs10854849	22	48682640	C	A	0.0370998	0.0188	0.0306963	0.0168	0.00096	0.00179
rs10857923	1	112594111	C	T	0.0505041	0.0181	0.0189994	0.0161	0.00193	0.00178
rs10858216	9	138958340	G	A	0.045102	0.0175	0.00339576	0.0156	0.00021	0.0017
rs10858275	9	137603181	C	T	0.0423023	0.0198	0.0279983	0.0176	-0.00201	0.00187
rs10858390	9	138234358	A	C	0.0459958	0.0186	0.0400953	0.0166	0.00581	0.00176
rs10859391	12	93329009	G	A	0.0611948	0.0211	0.0188974	0.0188	-4e-05	0.00214
rs10859802	12	76706165	G	A	0.045102	0.0185	0.016902	0.0165	-0.00046	0.00182
rs10859868	12	95691905	A	T	0.0549994	0.027	0.0397975	0.0243	-0.00596	0.00259
rs10860269	12	78709510	G	A	0.0562953	0.0267	0.0133994	0.0241	-0.00621	0.00265
rs10860589	12	100801063	C	T	0.167898	0.0491	0.0386992	0.0452	0.00285	0.00445
rs10860597	12	100869583	A	G	0.0592024	0.0183	0.0182033	0.0164	-0.00073	0.00175
rs10861496	12	106148808	C	T	0.0447986	0.0181	0.0231049	0.0162	-0.00104	0.00175
rs10861502	12	106156001	C	A	0.0525046	0.0223	0.00439966	0.0219	0.00274	0.00205
rs10861503	12	106157161	C	T	0.0774968	0.018	0.0142003	0.0161	0.00103	0.00171
rs10861743	12	107865201	C	G	0.0818012	0.0406	0.0418998	0.0359	0.0052	0.00404
rs10863045	12	86078080	G	T	0.0370998	0.0184	0.00859685	0.0164	-0.00022	0.00181
rs10863241	1	216613908	A	G	0.0341985	0.0174	0.0407004	0.0156	-0.00146	0.00171
rs10863388	1	218503325	A	G	0.0849017	0.0252	0.0394995	0.0232	0.00198	0.00233
rs10864370	1	8985036	C	T	0.0471964	0.0206	0.0293979	0.0183	0.00071	0.00195
rs10864375	1	9014396	A	G	0.0463014	0.0229	0.0218006	0.0229	0.00084	0.00213
rs10865082	2	240287490	C	A	0.0352024	0.0176	0.0313049	0.0157	-0.00014	0.00178
rs10865116	2	36978749	A	G	0.0458048	0.0175	0.0172012	0.0156	-0.00099	0.00173
rs10865378	2	69813713	G	T	0.0513038	0.0174	0.00250313	0.0156	0.00015	0.00172
rs1086573	6	160614987	T	A	0.036104	0.018	0.00190181	0.0162	0.00115	0.0018
rs10865745	3	16584003	A	G	0.0369007	0.0176	0.000499875	0.0158	0.00518	0.00174
rs10866075	3	65937976	T	C	0.0374018	0.0176	0.0153023	0.0156	0.00093	0.00171
rs10867185	9	80944424	T	C	0.0995014	0.0392	0.0743001	0.0356	0.00261	0.00369
rs10867297	9	81509121	C	T	0.0654029	0.0249	0.0129029	0.0224	0.00332	0.0023
rs10867332	9	81651533	C	G	0.0499038	0.0224	0.0215951	0.0201	-0.00194	0.00215
rs10867850	9	85152386	T	C	0.0479041	0.0191	0.0208021	0.0174	0.00546	0.00176
rs10868490	9	89440695	C	T	0.0360003	0.0174	0.00940408	0.0155	6e-05	0.00174
rs10869437	9	77314098	G	T	0.0486967	0.0237	0.0305004	0.0211	-0.00346	0.0025
rs10869616	9	78256190	C	G	0.043701	0.0177	0.0109004	0.0158	0.0001	0.0017
rs10869712	9	78768969	C	G	0.0358014	0.0176	0.044103	0.0157	-0.00687	0.0017
rs10869733	9	78820265	C	G	0.0485044	0.0193	0.0172012	0.0177	-0.00079	0.00179
rs10869896	9	79714137	C	T	0.0954982	0.0328	0.00359646	0.0302	-0.00105	0.0032
rs10870645	13	31386596	G	A	0.0496	0.0203	0.036498	0.0183	0.00239	0.00196
rs10873807	1	87446278	C	T	0.0626949	0.0197	0.00749804	0.0177	0.0006	0.00194
rs10874253	1	81972048	G	A	0.149196	0.0565	0.0290993	0.0529	-0.00189	0.00481
rs10874276	1	82463792	C	T	0.0416974	0.0193	0.0289964	0.0172	-0.00263	0.00189
rs10874979	1	96604986	C	T	0.0826971	0.022	0.0949043	0.0197	0.0046	0.00202
rs10876967	12	57570593	A	G	0.041497	0.0179	0.0298986	0.0161	-0.00267	0.00186
rs10877694	12	61976992	C	T	0.040395	0.0194	0.00989883	0.0173	0.00208	0.00189
rs10877708	12	62073544	T	C	0.037604	0.0175	0.00430074	0.0156	0.00466	0.00173
rs10877990	12	40429582	T	C	0.0423025	0.018	0.0161981	0.0161	0.00104	0.00178
rs10878183	12	64906268	T	C	0.0577971	0.0276	0.0285972	0.0252	0.00659	0.00267
rs10878279	12	65839958	G	A	0.0383979	0.019	0.0114048	0.017	0.00162	0.00186
rs10878630	12	67958700	G	A	0.0378992	0.0178	0.0225013	0.0159	0.00062	0.00178
rs10878949	12	41036856	C	A	0.0846977	0.0237	0.0460963	0.0213	-0.00136	0.00231
rs10879131	12	41147155	T	C	0.0454035	0.0206	0.0155977	0.0185	0.00115	0.00202
rs10879755	12	74767417	C	T	0.1288	0.0466	0.1328	0.0416	-0.00491	0.00443
rs10880337	12	43045013	A	G	0.0458048	0.0183	0.00639948	0.0163	0.00578	0.00175
rs10881930	10	93373194	C	G	0.0524976	0.0175	0.0135971	0.0156	-0.00615	0.00172
rs10882619	10	97318149	T	C	0.0364959	0.0185	0.0165031	0.0164	-0.00217	0.00171
rs10883591	10	102897659	T	C	0.0381047	0.0188	0.0271968	0.0168	0.00621	0.00181
rs10885469	10	115277438	T	A	0.0584027	0.0188	0.0328952	0.0168	-0.00165	0.00183
rs10885561	10	116171446	A	G	0.0553969	0.0277	0.0259991	0.025	0.0002	0.0026
rs10885861	10	117899679	T	A	0.0358966	0.0178	0.0282966	0.0159	-0.00232	0.00176
rs10886630	10	85324088	C	T	0.0442027	0.0173	0.0263029	0.0154	-0.00135	0.00171
rs1088672	14	62004299	G	T	0.0509986	0.0252	0.0034961	0.0227	-0.00315	0.00245
[truncated: 26,963 more rows]

## Sheet: Supplementary Figure 2d-f
Supplementary Figure 2d-f	ASD, ADHD and EA SNP estimates for ADHD variant set Gj (P<0.05)
[truncated: 32,177 more rows]

[truncated: 4 more sheets: Supplementary Figure 3a, Supplementary Figure 3b, Supplementary Figure 5c, Supplementary Figure 6]
